# Supplementary material for: Brain transcriptome sequencing and assembly of three songbird model systems for the study of social behavior
Source: PeerJ. 2014 May 22;2:e396. doi: 10.7717/peerj.396 (PMC4034602; doi:10.7717/peerj.396)
Supplement: Supplemental Information 1 — Statistical tests of Gene Ontology (GO) category over and under representation in the song sparrow transcriptome assembly. [file peerj-02-396-s001.txt]

GO	go_description	total	expectation	observation	hypergeometric	adj.hyper	fisher	adj.fisher
GO:0005737	cytoplasm	1849	1739	1810	2.80E-17	2.10E-13	4.90E-17	9.50E-14
GO:0000166	nucleotide binding	1290	1213	1263	3.20E-12	1.20E-08	5.30E-12	5.10E-09
GO:0005622	intracellular	1674	1575	1629	2.90E-11	5.90E-08	6.40E-11	4.90E-08
GO:0005739	mitochondrion	801	753	790	3.10E-11	5.90E-08	7.10E-11	4.90E-08
GO:0005524	ATP binding	1189	1118	1163	8.90E-11	1.40E-07	1.80E-10	1.20E-07
GO:0005515	protein binding	5548	5218	5298	9.80E-10	1.30E-06	1.90E-09	1.00E-06
GO:0003676	nucleic acid binding	960	903	935	4.00E-07	0.00044	8.10E-07	0.00031
GO:0005730	nucleolus	246	231	244	3.50E-05	0.034	5.90E-05	0.016
GO:0006412	translation	154	145	154	7.50E-05	0.065	0.00019	0.048
GO:0016772	transferase activity, transferring phosphorus-containing groups	552	519	538	1.00E-04	0.077	0.00021	0.048
GO:0006468	protein phosphorylation	573	539	558	0.00011	0.078	2.00E-04	0.048
GO:0005576	extracellular region	340	320	263	1	1	2.60E-25	2.00E-21
GO:0043565	sequence-specific DNA binding	430	404	347	1	1	2.60E-22	1.00E-18
GO:0003700	sequence-specific DNA binding transcription factor activity	518	487	429	1	1	2.70E-20	6.90E-17
GO:0006355	regulation of transcription, DNA-dependent	670	630	574	1	1	2.90E-16	4.50E-13
GO:0006278	RNA-dependent DNA replication	30	28	14	1	1	1.40E-12	1.50E-09
GO:0003964	RNA-directed DNA polymerase activity	30	28	14	1	1	1.40E-12	1.50E-09
GO:0006955	immune response	94	88	68	1	1	2.00E-11	1.70E-08
GO:0003677	DNA binding	907	853	806	1	1	5.40E-10	3.20E-07
GO:0005125	cytokine activity	62	58	43	1	1	1.50E-09	8.50E-07
GO:0004523	ribonuclease H activity	16	15	6	1	1	3.00E-09	1.40E-06
GO:0007275	multicellular organismal development	141	133	113	1	1	1.30E-08	5.90E-06
GO:0005179	hormone activity	46	43	31	1	1	3.20E-08	1.40E-05
GO:0000976	transcription regulatory region sequence-specific DNA binding	36	34	23	1	1	6.70E-08	2.70E-05
GO:0005044	scavenger receptor activity	35	33	24	1	1	3.40E-06	0.0012
GO:0005615	extracellular space	235	221	202	1	1	4.00E-06	0.0014
GO:0006952	defense response	19	18	11	1	1	6.30E-06	0.0021
GO:0008009	chemokine activity	17	16	10	1	1	2.90E-05	0.0094
GO:0042612	MHC class I protein complex	8	8	3	1	1	3.50E-05	0.011
GO:0008083	growth factor activity	77	72	62	1	1	3.90E-05	0.012
GO:0045944	positive regulation of transcription from RNA polymerase II promoter	394	371	350	1	1	5.00E-05	0.014
GO:0015074	DNA integration	14	13	8	1	1	8.60E-05	0.023
GO:0004950	chemokine receptor activity	16	15	10	1	1	0.00021	0.048
GO:0004672	protein kinase activity	529	498	515	0.00024	0.15	0.00047	0.11
GO:0004674	protein serine/threonine kinase activity	354	333	347	0.00025	0.15	0.00054	0.12
GO:0006629	lipid metabolic process	107	101	91	1	1	0.00056	0.12
GO:0050896	response to stimulus	19	18	13	1	1	6.00E-04	0.12
GO:0046080	dUTP metabolic process	4	4	1	1	1	8.00E-04	0.16
GO:0016814	hydrolase activity, acting on carbon-nitrogen (but not peptide) bonds, in cyclic amidines	4	4	1	1	1	8.00E-04	0.16
GO:0005525	GTP binding	263	247	259	0.00037	0.2	0.00082	0.16
GO:0003735	structural constituent of ribosome	123	116	123	0.00051	0.23	0.00085	0.16
GO:0005840	ribosome	125	118	125	0.00045	0.22	0.00087	0.16
GO:0005743	mitochondrial inner membrane	126	119	126	0.00043	0.22	0.00088	0.16
GO:0009881	photoreceptor activity	14	13	9	1	1	0.00093	0.16
GO:0018298	protein-chromophore linkage	14	13	9	1	1	0.00093	0.16
GO:0019882	antigen processing and presentation	21	20	15	1	1	0.0011	0.18
GO:0045840	positive regulation of mitosis	15	14	10	1	1	0.0013	0.22
GO:0005488	binding	679	639	657	7.00E-04	0.3	0.0015	0.23
GO:0004867	serine-type endopeptidase inhibitor activity	48	45	39	1	1	0.0018	0.28
GO:0004252	serine-type endopeptidase activity	98	92	84	1	1	0.0019	0.28
GO:0008272	sulfate transport	10	9	6	1	1	0.0019	0.28
GO:0008271	secondary active sulfate transmembrane transporter activity	10	9	6	1	1	0.0019	0.28
GO:0005126	cytokine receptor binding	10	9	6	1	1	0.0019	0.28
GO:0045028	G-protein coupled purinergic nucleotide receptor activity	24	23	18	1	1	0.0023	0.32
GO:0035589	G-protein coupled purinergic nucleotide receptor signaling pathway	24	23	18	1	1	0.0023	0.32
GO:0016887	ATPase activity	108	102	108	0.0013	0.53	0.0031	0.42
GO:0005813	centrosome	171	161	169	0.0019	0.69	0.0031	0.42
GO:0004713	protein tyrosine kinase activity	431	405	419	0.0015	0.59	0.0035	0.46
GO:0009897	external side of plasma membrane	83	78	71	1	1	0.0035	0.46
GO:0042157	lipoprotein metabolic process	6	6	3	1	1	0.0037	0.46
GO:0032733	positive regulation of interleukin-10 production	6	6	3	1	1	0.0037	0.46
GO:0016192	vesicle-mediated transport	98	92	98	0.0024	0.81	0.0043	0.53
GO:0006836	neurotransmitter transport	27	25	21	1	1	0.0044	0.53
GO:0006281	DNA repair	101	95	101	0.002	0.7	0.0045	0.54
GO:0003779	actin binding	131	123	130	0.0029	0.94	0.0049	0.58
GO:0006954	inflammatory response	46	43	38	1	1	0.0052	0.61
GO:0007601	visual perception	20	19	15	1	1	0.0054	0.62
GO:0050850	positive regulation of calcium-mediated signaling	7	7	4	1	1	0.0061	0.65
GO:0006833	water transport	7	7	4	1	1	0.0061	0.65
GO:0042953	lipoprotein transport	7	7	4	1	1	0.0061	0.65
GO:0016494	C-X-C chemokine receptor activity	7	7	4	1	1	0.0061	0.65
GO:0016740	transferase activity	388	365	377	0.0031	0.96	0.0061	0.65
GO:0006200	ATP catabolic process	90	85	90	0.004	1	0.0064	0.68
GO:0008543	fibroblast growth factor receptor signaling pathway	21	20	16	1	1	0.0067	0.68
GO:0005328	neurotransmitter:sodium symporter activity	21	20	16	1	1	0.0067	0.68
GO:0015293	symporter activity	21	20	16	1	1	0.0067	0.68
GO:0007264	small GTPase mediated signal transduction	189	178	186	0.0032	0.96	0.0074	0.74
GO:0000977	RNA polymerase II regulatory region sequence-specific DNA binding	14	13	10	1	1	0.0077	0.75
GO:0005544	calcium-dependent phospholipid binding	14	13	10	1	1	0.0077	0.75
GO:0005319	lipid transporter activity	8	8	5	1	1	0.0093	0.86
GO:0005215	transporter activity	176	166	157	1	1	0.0099	0.86
GO:0015321	sodium-dependent phosphate transmembrane transporter activity	3	3	1	1	1	0.01	0.86
GO:0044341	sodium-dependent phosphate transport	3	3	1	1	1	0.01	0.86
GO:0010463	mesenchymal cell proliferation	3	3	1	1	1	0.01	0.86
GO:0003956	NAD(P)+-protein-arginine ADP-ribosyltransferase activity	3	3	1	1	1	0.01	0.86
GO:0015793	glycerol transport	3	3	1	1	1	0.01	0.86
GO:0045540	regulation of cholesterol biosynthetic process	3	3	1	1	1	0.01	0.86
GO:0016556	mRNA modification	3	3	1	1	1	0.01	0.86
GO:0015250	water channel activity	3	3	1	1	1	0.01	0.86
GO:0002437	inflammatory response to antigenic stimulus	3	3	1	1	1	0.01	0.86
GO:0071168	protein localization to chromatin	3	3	1	1	1	0.01	0.86
GO:0017111	nucleoside-triphosphatase activity	120	113	119	0.0054	1	0.01	0.86
GO:0015031	protein transport	203	191	199	0.0058	1	0.01	0.87
GO:0004930	G-protein coupled receptor activity	427	402	389	1	1	0.012	0.99
GO:0008156	negative regulation of DNA replication	9	8	6	1	1	0.013	1
GO:0004869	cysteine-type endopeptidase inhibitor activity	9	8	6	1	1	0.013	1
GO:0044424	intracellular part	9	8	6	1	1	0.013	1
GO:0005829	cytosol	277	261	270	0.0059	1	0.014	1
GO:0016758	transferase activity, transferring hexosyl groups	34	32	28	1	1	0.014	1
GO:0016874	ligase activity	77	72	77	0.0088	1	0.014	1
GO:0016301	kinase activity	224	211	219	0.007	1	0.014	1
GO:0006974	response to DNA damage stimulus	79	74	79	0.0078	1	0.015	1
GO:0006694	steroid biosynthetic process	17	16	13	1	1	0.016	1
GO:0006351	transcription, DNA-dependent	210	198	189	0.99	1	0.018	1
GO:0005543	phospholipid binding	242	228	236	0.0091	1	0.019	1
GO:0016310	phosphorylation	217	204	212	0.0094	1	0.019	1
GO:0030073	insulin secretion	18	17	14	1	1	0.019	1
GO:0042158	lipoprotein biosynthetic process	4	4	2	1	1	0.02	1
GO:0014911	positive regulation of smooth muscle cell migration	4	4	2	1	1	0.02	1
GO:0071320	cellular response to cAMP	4	4	2	1	1	0.02	1
GO:0007530	sex determination	4	4	2	1	1	0.02	1
GO:0080111	DNA demethylation	4	4	2	1	1	0.02	1
GO:0030643	cellular phosphate ion homeostasis	4	4	2	1	1	0.02	1
GO:0060044	negative regulation of cardiac muscle cell proliferation	4	4	2	1	1	0.02	1
GO:0008206	bile acid metabolic process	4	4	2	1	1	0.02	1
GO:0050911	detection of chemical stimulus involved in sensory perception of smell	168	158	165	0.0086	1	0.02	1
GO:0004984	olfactory receptor activity	168	158	165	0.0086	1	0.02	1
GO:0016567	protein ubiquitination	107	101	106	0.011	1	0.022	1
GO:0043123	positive regulation of I-kappaB kinase/NF-kappaB cascade	75	71	75	0.01	1	0.023	1
GO:0004866	endopeptidase inhibitor activity	19	18	15	1	1	0.023	1
GO:0010951	negative regulation of endopeptidase activity	19	18	15	1	1	0.023	1
GO:0050852	T cell receptor signaling pathway	19	18	15	1	1	0.023	1
GO:0046326	positive regulation of glucose import	11	10	8	1	1	0.024	1
GO:0004842	ubiquitin-protein ligase activity	131	123	129	0.014	1	0.025	1
GO:0005923	tight junction	39	37	33	0.99	1	0.026	1
GO:0008289	lipid binding	29	27	24	0.99	1	0.026	1
GO:0048589	developmental growth	20	19	16	0.99	1	0.028	1
GO:0000122	negative regulation of transcription from RNA polymerase II promoter	245	230	222	0.99	1	0.028	1
GO:0023019	signal transduction involved in regulation of gene expression	12	11	9	1	1	0.031	1
GO:0006457	protein folding	100	94	99	0.016	1	0.031	1
GO:0042104	positive regulation of activated T cell proliferation	5	5	3	1	1	0.031	1
GO:0010613	positive regulation of cardiac muscle hypertrophy	5	5	3	1	1	0.031	1
GO:0050868	negative regulation of T cell activation	5	5	3	1	1	0.031	1
GO:0004415	hyalurononglucosaminidase activity	5	5	3	1	1	0.031	1
GO:0015057	thrombin receptor activity	5	5	3	1	1	0.031	1
GO:0090080	positive regulation of MAPKKK cascade by fibroblast growth factor receptor signaling pathway	5	5	3	1	1	0.031	1
GO:0042162	telomeric DNA binding	5	5	3	1	1	0.031	1
GO:0071346	cellular response to interferon-gamma	5	5	3	1	1	0.031	1
GO:1900017	positive regulation of cytokine production involved in inflammatory response	5	5	3	1	1	0.031	1
GO:0042632	cholesterol homeostasis	21	20	17	0.99	1	0.033	1
GO:0019904	protein domain specific binding	68	64	68	0.015	1	0.034	1
GO:0016788	hydrolase activity, acting on ester bonds	42	40	36	0.99	1	0.036	1
GO:0005783	endoplasmic reticulum	271	255	263	0.017	1	0.036	1
GO:0001759	organ induction	13	12	10	0.99	1	0.038	1
GO:0003854	3-beta-hydroxy-delta5-steroid dehydrogenase activity	13	12	10	0.99	1	0.038	1
GO:0005794	Golgi apparatus	313	294	303	0.019	1	0.039	1
GO:0006886	intracellular protein transport	217	204	211	0.023	1	0.042	1
GO:0007517	muscle organ development	6	6	4	1	1	0.045	1
GO:0032740	positive regulation of interleukin-17 production	6	6	4	1	1	0.045	1
GO:0017127	cholesterol transporter activity	6	6	4	1	1	0.045	1
GO:0044130	negative regulation of growth of symbiont in host	6	6	4	1	1	0.045	1
GO:0070493	thrombin receptor signaling pathway	6	6	4	1	1	0.045	1
GO:0007548	sex differentiation	6	6	4	1	1	0.045	1
GO:0006665	sphingolipid metabolic process	6	6	4	1	1	0.045	1
GO:0010224	response to UV-B	6	6	4	1	1	0.045	1
GO:0032689	negative regulation of interferon-gamma production	6	6	4	1	1	0.045	1
GO:0042523	positive regulation of tyrosine phosphorylation of Stat5 protein	6	6	4	1	1	0.045	1
GO:0050909	sensory perception of taste	6	6	4	1	1	0.045	1
GO:0007346	regulation of mitotic cell cycle	14	13	11	0.99	1	0.047	1
GO:0009566	fertilization	14	13	11	0.99	1	0.047	1
GO:0007596	blood coagulation	14	13	11	0.99	1	0.047	1
GO:0003924	GTPase activity	173	163	169	0.021	1	0.049	1
GO:0008022	protein C-terminus binding	59	55	59	0.027	1	0.049	1
GO:0006464	cellular protein modification process	61	57	61	0.024	1	0.051	1
GO:0004190	aspartic-type endopeptidase activity	24	23	20	0.99	1	0.051	1
GO:0050731	positive regulation of peptidyl-tyrosine phosphorylation	24	23	20	0.99	1	0.051	1
GO:0005667	transcription factor complex	126	119	113	0.98	1	0.054	1
GO:0016020	membrane	1831	1722	1704	0.98	1	0.055	1
GO:0018149	peptide cross-linking	15	14	12	0.99	1	0.056	1
GO:0006935	chemotaxis	15	14	12	0.99	1	0.056	1
GO:0016042	lipid catabolic process	15	14	12	0.99	1	0.056	1
GO:0040020	regulation of meiosis	7	7	5	0.99	1	0.061	1
GO:0033391	chromatoid body	7	7	5	0.99	1	0.061	1
GO:0005523	tropomyosin binding	7	7	5	0.99	1	0.061	1
GO:0010596	negative regulation of endothelial cell migration	7	7	5	0.99	1	0.061	1
GO:0060389	pathway-restricted SMAD protein phosphorylation	7	7	5	0.99	1	0.061	1
GO:0005391	sodium:potassium-exchanging ATPase activity	7	7	5	0.99	1	0.061	1
GO:0046427	positive regulation of JAK-STAT cascade	7	7	5	0.99	1	0.061	1
GO:0016493	C-C chemokine receptor activity	7	7	5	0.99	1	0.061	1
GO:0008168	methyltransferase activity	84	79	83	0.036	1	0.063	1
GO:0031625	ubiquitin protein ligase binding	85	80	84	0.034	1	0.063	1
GO:0003707	steroid hormone receptor activity	48	45	42	0.98	1	0.063	1
GO:0006184	GTP catabolic process	160	150	156	0.035	1	0.064	1
GO:0005874	microtubule	86	81	85	0.033	1	0.064	1
GO:0007155	cell adhesion	161	151	157	0.034	1	0.064	1
GO:0043231	intracellular membrane-bounded organelle	165	155	161	0.029	1	0.065	1
GO:0008236	serine-type peptidase activity	69	65	61	0.98	1	0.066	1
GO:0019901	protein kinase binding	140	132	137	0.03	1	0.069	1
GO:0043401	steroid hormone mediated signaling pathway	49	46	43	0.98	1	0.069	1
GO:0005102	receptor binding	145	136	131	0.97	1	0.074	1
GO:0005096	GTPase activator activity	50	47	50	0.046	1	0.074	1
GO:0006396	RNA processing	50	47	50	0.046	1	0.074	1
GO:0030170	pyridoxal phosphate binding	50	47	50	0.046	1	0.074	1
GO:0006366	transcription from RNA polymerase II promoter	52	49	52	0.041	1	0.074	1
GO:0043547	positive regulation of GTPase activity	54	51	54	0.036	1	0.076	1
GO:0071310	cellular response to organic substance	17	16	14	0.98	1	0.076	1
GO:0015671	oxygen transport	8	8	6	0.99	1	0.078	1
GO:0005344	oxygen transporter activity	8	8	6	0.99	1	0.078	1
GO:0019825	oxygen binding	8	8	6	0.99	1	0.078	1
GO:0000795	synaptonemal complex	8	8	6	0.99	1	0.078	1
GO:0030889	negative regulation of B cell proliferation	8	8	6	0.99	1	0.078	1
GO:0005624	membrane fraction	154	145	150	0.044	1	0.085	1
GO:0022857	transmembrane transporter activity	40	38	35	0.97	1	0.086	1
GO:0006869	lipid transport	18	17	15	0.98	1	0.088	1
GO:0042981	regulation of apoptotic process	78	73	77	0.049	1	0.091	1
GO:0004872	receptor activity	596	561	551	0.96	1	0.092	1
GO:0030529	ribonucleoprotein complex	106	100	104	0.045	1	0.095	1
GO:0017091	AU-rich element binding	9	8	7	0.99	1	0.096	1
GO:0045725	positive regulation of glycogen biosynthetic process	9	8	7	0.99	1	0.096	1
GO:0006471	protein ADP-ribosylation	9	8	7	0.99	1	0.096	1
GO:0032332	positive regulation of chondrocyte differentiation	9	8	7	0.99	1	0.096	1
GO:0031648	protein destabilization	9	8	7	0.99	1	0.096	1
GO:0007126	meiosis	9	8	7	0.99	1	0.096	1
GO:0000287	magnesium ion binding	108	102	106	0.041	1	0.097	1
GO:0042102	positive regulation of T cell proliferation	19	18	16	0.98	1	0.1	1
GO:0001750	photoreceptor outer segment	20	19	17	0.97	1	0.11	1
GO:0008565	protein transporter activity	46	43	46	0.059	1	0.11	1
GO:0003682	chromatin binding	149	140	145	0.054	1	0.11	1
GO:0042802	identical protein binding	149	140	145	0.054	1	0.11	1
GO:0000139	Golgi membrane	47	44	47	0.056	1	0.11	1
GO:0005326	neurotransmitter transporter activity	2	2	1	1	1	0.12	1
GO:0008211	glucocorticoid metabolic process	2	2	1	1	1	0.12	1
GO:0005501	retinoid binding	2	2	1	1	1	0.12	1
GO:0051142	positive regulation of NK T cell proliferation	2	2	1	1	1	0.12	1
GO:0005372	water transmembrane transporter activity	2	2	1	1	1	0.12	1
GO:0019815	B cell receptor complex	2	2	1	1	1	0.12	1
GO:0002860	positive regulation of natural killer cell mediated cytotoxicity directed against tumor cell target	2	2	1	1	1	0.12	1
GO:0010043	response to zinc ion	2	2	1	1	1	0.12	1
GO:0003680	AT DNA binding	2	2	1	1	1	0.12	1
GO:0042503	tyrosine phosphorylation of Stat3 protein	2	2	1	1	1	0.12	1
GO:0003823	antigen binding	2	2	1	1	1	0.12	1
GO:0060046	regulation of acrosome reaction	2	2	1	1	1	0.12	1
GO:0030249	guanylate cyclase regulator activity	2	2	1	1	1	0.12	1
GO:0031282	regulation of guanylate cyclase activity	2	2	1	1	1	0.12	1
GO:0008048	calcium sensitive guanylate cyclase activator activity	2	2	1	1	1	0.12	1
GO:0043512	inhibin A complex	2	2	1	1	1	0.12	1
GO:0031726	CCR1 chemokine receptor binding	2	2	1	1	1	0.12	1
GO:0048743	positive regulation of skeletal muscle fiber development	2	2	1	1	1	0.12	1
GO:0043067	regulation of programmed cell death	2	2	1	1	1	0.12	1
GO:0070233	negative regulation of T cell apoptotic process	2	2	1	1	1	0.12	1
GO:0002904	positive regulation of B cell apoptotic process	2	2	1	1	1	0.12	1
GO:0072108	positive regulation of mesenchymal to epithelial transition involved in metanephros morphogenesis	2	2	1	1	1	0.12	1
GO:0032006	regulation of TOR signaling cascade	2	2	1	1	1	0.12	1
GO:0005134	interleukin-2 receptor binding	2	2	1	1	1	0.12	1
GO:0006590	thyroid hormone generation	2	2	1	1	1	0.12	1
GO:0006356	regulation of transcription from RNA polymerase I promoter	2	2	1	1	1	0.12	1
GO:0090007	regulation of mitotic anaphase	2	2	1	1	1	0.12	1
GO:0005111	type 2 fibroblast growth factor receptor binding	2	2	1	1	1	0.12	1
GO:0006883	cellular sodium ion homeostasis	2	2	1	1	1	0.12	1
GO:0045079	negative regulation of chemokine biosynthetic process	2	2	1	1	1	0.12	1
GO:0071280	cellular response to copper ion	2	2	1	1	1	0.12	1
GO:0051099	positive regulation of binding	2	2	1	1	1	0.12	1
GO:0019068	virion assembly	2	2	1	1	1	0.12	1
GO:0005149	interleukin-1 receptor binding	2	2	1	1	1	0.12	1
GO:0045657	positive regulation of monocyte differentiation	2	2	1	1	1	0.12	1
GO:0033280	response to vitamin D	2	2	1	1	1	0.12	1
GO:0005796	Golgi lumen	2	2	1	1	1	0.12	1
GO:0045744	negative regulation of G-protein coupled receptor protein signaling pathway	2	2	1	1	1	0.12	1
GO:0004062	aryl sulfotransferase activity	2	2	1	1	1	0.12	1
GO:0001916	positive regulation of T cell mediated cytotoxicity	2	2	1	1	1	0.12	1
GO:0015271	outward rectifier potassium channel activity	2	2	1	1	1	0.12	1
GO:0018279	protein N-linked glycosylation via asparagine	2	2	1	1	1	0.12	1
GO:0010997	anaphase-promoting complex binding	2	2	1	1	1	0.12	1
GO:0007092	activation of mitotic anaphase-promoting complex activity	2	2	1	1	1	0.12	1
GO:0034241	positive regulation of macrophage fusion	2	2	1	1	1	0.12	1
GO:0010834	telomere maintenance via telomere shortening	2	2	1	1	1	0.12	1
GO:0017040	ceramidase activity	2	2	1	1	1	0.12	1
GO:0046470	phosphatidylcholine metabolic process	2	2	1	1	1	0.12	1
GO:0001960	negative regulation of cytokine-mediated signaling pathway	2	2	1	1	1	0.12	1
GO:0046514	ceramide catabolic process	2	2	1	1	1	0.12	1
GO:0055026	negative regulation of cardiac muscle tissue development	2	2	1	1	1	0.12	1
GO:0040030	regulation of molecular function, epigenetic	2	2	1	1	1	0.12	1
GO:0032211	negative regulation of telomere maintenance via telomerase	2	2	1	1	1	0.12	1
GO:0043179	rhythmic excitation	2	2	1	1	1	0.12	1
GO:0047961	glycine N-acyltransferase activity	2	2	1	1	1	0.12	1
GO:0016638	oxidoreductase activity, acting on the CH-NH2 group of donors	2	2	1	1	1	0.12	1
GO:0003973	(S)-2-hydroxy-acid oxidase activity	2	2	1	1	1	0.12	1
GO:0015930	glutamate synthase activity	2	2	1	1	1	0.12	1
GO:0006144	purine base metabolic process	2	2	1	1	1	0.12	1
GO:0017116	single-stranded DNA-dependent ATP-dependent DNA helicase activity	2	2	1	1	1	0.12	1
GO:0033141	positive regulation of peptidyl-serine phosphorylation of STAT protein	2	2	1	1	1	0.12	1
GO:0006659	phosphatidylserine biosynthetic process	2	2	1	1	1	0.12	1
GO:0034123	positive regulation of toll-like receptor signaling pathway	2	2	1	1	1	0.12	1
GO:2000172	regulation of branching morphogenesis of a nerve	2	2	1	1	1	0.12	1
GO:0032190	acrosin binding	2	2	1	1	1	0.12	1
GO:0002922	positive regulation of humoral immune response	2	2	1	1	1	0.12	1
GO:0006651	diacylglycerol biosynthetic process	2	2	1	1	1	0.12	1
GO:0048245	eosinophil chemotaxis	2	2	1	1	1	0.12	1
GO:0016004	phospholipase activator activity	2	2	1	1	1	0.12	1
GO:0016206	catechol O-methyltransferase activity	2	2	1	1	1	0.12	1
GO:0030682	evasion or tolerance of host defense response	2	2	1	1	1	0.12	1
GO:0042609	CD4 receptor binding	2	2	1	1	1	0.12	1
GO:0031584	activation of phospholipase D activity	2	2	1	1	1	0.12	1
GO:0051246	regulation of protein metabolic process	2	2	1	1	1	0.12	1
GO:0071435	potassium ion export	2	2	1	1	1	0.12	1
GO:0005251	delayed rectifier potassium channel activity	2	2	1	1	1	0.12	1
GO:2000510	positive regulation of dendritic cell chemotaxis	2	2	1	1	1	0.12	1
GO:0031235	intrinsic to internal side of plasma membrane	2	2	1	1	1	0.12	1
GO:0010593	negative regulation of lamellipodium assembly	2	2	1	1	1	0.12	1
GO:0010535	positive regulation of activation of JAK2 kinase activity	2	2	1	1	1	0.12	1
GO:0031466	Cul5-RING ubiquitin ligase complex	2	2	1	1	1	0.12	1
GO:0000942	condensed nuclear chromosome outer kinetochore	2	2	1	1	1	0.12	1
GO:0032693	negative regulation of interleukin-10 production	2	2	1	1	1	0.12	1
GO:0002456	T cell mediated immunity	2	2	1	1	1	0.12	1
GO:0010614	negative regulation of cardiac muscle hypertrophy	2	2	1	1	1	0.12	1
GO:0051373	FATZ binding	2	2	1	1	1	0.12	1
GO:0071482	cellular response to light stimulus	2	2	1	1	1	0.12	1
GO:0030252	growth hormone secretion	2	2	1	1	1	0.12	1
GO:0016520	growth hormone-releasing hormone receptor activity	2	2	1	1	1	0.12	1
GO:0051045	negative regulation of membrane protein ectodomain proteolysis	2	2	1	1	1	0.12	1
GO:0015106	bicarbonate transmembrane transporter activity	2	2	1	1	1	0.12	1
GO:0042531	positive regulation of tyrosine phosphorylation of STAT protein	2	2	1	1	1	0.12	1
GO:0009590	detection of gravity	2	2	1	1	1	0.12	1
GO:0005137	interleukin-5 receptor binding	2	2	1	1	1	0.12	1
GO:0035562	negative regulation of chromatin binding	2	2	1	1	1	0.12	1
GO:0006559	L-phenylalanine catabolic process	2	2	1	1	1	0.12	1
GO:0072513	positive regulation of secondary heart field cardioblast proliferation	2	2	1	1	1	0.12	1
GO:0007343	egg activation	2	2	1	1	1	0.12	1
GO:0007342	fusion of sperm to egg plasma membrane	2	2	1	1	1	0.12	1
GO:0019865	immunoglobulin binding	2	2	1	1	1	0.12	1
GO:0034673	inhibin-betaglycan-ActRII complex	2	2	1	1	1	0.12	1
GO:0071922	regulation of cohesin localization to chromatin	2	2	1	1	1	0.12	1
GO:0034112	positive regulation of homotypic cell-cell adhesion	2	2	1	1	1	0.12	1
GO:0032204	regulation of telomere maintenance	2	2	1	1	1	0.12	1
GO:0042159	lipoprotein catabolic process	2	2	1	1	1	0.12	1
GO:0034392	negative regulation of smooth muscle cell apoptotic process	2	2	1	1	1	0.12	1
GO:0007263	nitric oxide mediated signal transduction	2	2	1	1	1	0.12	1
GO:0060563	neuroepithelial cell differentiation	2	2	1	1	1	0.12	1
GO:0006642	triglyceride mobilization	2	2	1	1	1	0.12	1
GO:0046085	adenosine metabolic process	2	2	1	1	1	0.12	1
GO:0034362	low-density lipoprotein particle	2	2	1	1	1	0.12	1
GO:0001541	ovarian follicle development	2	2	1	1	1	0.12	1
GO:0003875	ADP-ribosylarginine hydrolase activity	2	2	1	1	1	0.12	1
GO:0051725	protein de-ADP-ribosylation	2	2	1	1	1	0.12	1
GO:0060766	negative regulation of androgen receptor signaling pathway	10	9	8	0.98	1	0.12	1
GO:0032924	activin receptor signaling pathway	10	9	8	0.98	1	0.12	1
GO:0005212	structural constituent of eye lens	10	9	8	0.98	1	0.12	1
GO:0009755	hormone-mediated signaling pathway	10	9	8	0.98	1	0.12	1
GO:0030317	sperm motility	10	9	8	0.98	1	0.12	1
GO:0048661	positive regulation of smooth muscle cell proliferation	10	9	8	0.98	1	0.12	1
GO:0030301	cholesterol transport	10	9	8	0.98	1	0.12	1
GO:0032735	positive regulation of interleukin-12 production	10	9	8	0.98	1	0.12	1
GO:0005769	early endosome	48	45	48	0.053	1	0.12	1
GO:0007010	cytoskeleton organization	48	45	48	0.053	1	0.12	1
GO:0006917	induction of apoptosis	67	63	60	0.96	1	0.12	1
GO:0007186	G-protein coupled receptor signaling pathway	556	523	514	0.95	1	0.12	1
GO:0030425	dendrite	49	46	49	0.049	1	0.12	1
GO:0071013	catalytic step 2 spliceosome	49	46	49	0.049	1	0.12	1
GO:0005789	endoplasmic reticulum membrane	68	64	61	0.95	1	0.12	1
GO:0007018	microtubule-based movement	70	66	69	0.074	1	0.13	1
GO:0005085	guanyl-nucleotide exchange factor activity	70	66	69	0.074	1	0.13	1
GO:0050679	positive regulation of epithelial cell proliferation	33	31	29	0.96	1	0.13	1
GO:0008026	ATP-dependent helicase activity	74	70	73	0.06	1	0.13	1
GO:0048863	stem cell differentiation	11	10	9	0.98	1	0.14	1
GO:0050715	positive regulation of cytokine secretion	11	10	9	0.98	1	0.14	1
GO:0000987	core promoter proximal region sequence-specific DNA binding	11	10	9	0.98	1	0.14	1
GO:0032757	positive regulation of interleukin-8 production	11	10	9	0.98	1	0.14	1
GO:0070373	negative regulation of ERK1 and ERK2 cascade	11	10	9	0.98	1	0.14	1
GO:0042517	positive regulation of tyrosine phosphorylation of Stat3 protein	11	10	9	0.98	1	0.14	1
GO:0045226	extracellular polysaccharide biosynthetic process	11	10	9	0.98	1	0.14	1
GO:0008831	dTDP-4-dehydrorhamnose reductase activity	11	10	9	0.98	1	0.14	1
GO:0042056	chemoattractant activity	11	10	9	0.98	1	0.14	1
GO:0034097	response to cytokine stimulus	11	10	9	0.98	1	0.14	1
GO:0042127	regulation of cell proliferation	80	75	72	0.95	1	0.15	1
GO:0035085	cilium axoneme	12	11	10	0.97	1	0.16	1
GO:0071356	cellular response to tumor necrosis factor	12	11	10	0.97	1	0.16	1
GO:0055114	oxidation-reduction process	463	435	443	0.076	1	0.16	1
GO:0008152	metabolic process	537	505	513	0.08	1	0.16	1
GO:0042593	glucose homeostasis	36	34	32	0.94	1	0.16	1
GO:0070374	positive regulation of ERK1 and ERK2 cascade	36	34	32	0.94	1	0.16	1
GO:0006511	ubiquitin-dependent protein catabolic process	116	109	113	0.08	1	0.16	1
GO:0007166	cell surface receptor signaling pathway	85	80	77	0.94	1	0.17	1
GO:0000982	RNA polymerase II core promoter proximal region sequence-specific DNA binding transcription factor activity	3	3	2	0.99	1	0.17	1
GO:0051569	regulation of histone H3-K4 methylation	3	3	2	0.99	1	0.17	1
GO:0000087	M phase of mitotic cell cycle	3	3	2	0.99	1	0.17	1
GO:0010886	positive regulation of cholesterol storage	3	3	2	0.99	1	0.17	1
GO:0010744	positive regulation of macrophage derived foam cell differentiation	3	3	2	0.99	1	0.17	1
GO:0032725	positive regulation of granulocyte macrophage colony-stimulating factor production	3	3	2	0.99	1	0.17	1
GO:0032819	positive regulation of natural killer cell proliferation	3	3	2	0.99	1	0.17	1
GO:0007021	tubulin complex assembly	3	3	2	0.99	1	0.17	1
GO:0007631	feeding behavior	3	3	2	0.99	1	0.17	1
GO:0030104	water homeostasis	3	3	2	0.99	1	0.17	1
GO:0010543	regulation of platelet activation	3	3	2	0.99	1	0.17	1
GO:0045821	positive regulation of glycolysis	3	3	2	0.99	1	0.17	1
GO:0043576	regulation of respiratory gaseous exchange	3	3	2	0.99	1	0.17	1
GO:0009101	glycoprotein biosynthetic process	3	3	2	0.99	1	0.17	1
GO:0036006	cellular response to macrophage colony-stimulating factor stimulus	3	3	2	0.99	1	0.17	1
GO:0019907	cyclin-dependent protein kinase activating kinase holoenzyme complex	3	3	2	0.99	1	0.17	1
GO:0004949	cannabinoid receptor activity	3	3	2	0.99	1	0.17	1
GO:0048208	COPII vesicle coating	3	3	2	0.99	1	0.17	1
GO:0002686	negative regulation of leukocyte migration	3	3	2	0.99	1	0.17	1
GO:0032878	regulation of establishment or maintenance of cell polarity	3	3	2	0.99	1	0.17	1
GO:0070100	negative regulation of chemokine-mediated signaling pathway	3	3	2	0.99	1	0.17	1
GO:0033160	positive regulation of protein import into nucleus, translocation	3	3	2	0.99	1	0.17	1
GO:0003691	double-stranded telomeric DNA binding	3	3	2	0.99	1	0.17	1
GO:0042541	hemoglobin biosynthetic process	3	3	2	0.99	1	0.17	1
GO:0048861	leukemia inhibitory factor signaling pathway	3	3	2	0.99	1	0.17	1
GO:0001503	ossification	3	3	2	0.99	1	0.17	1
GO:0010838	positive regulation of keratinocyte proliferation	3	3	2	0.99	1	0.17	1
GO:0032825	positive regulation of natural killer cell differentiation	3	3	2	0.99	1	0.17	1
GO:0050691	regulation of defense response to virus by host	3	3	2	0.99	1	0.17	1
GO:0006474	N-terminal protein amino acid acetylation	3	3	2	0.99	1	0.17	1
GO:0046888	negative regulation of hormone secretion	3	3	2	0.99	1	0.17	1
GO:0004356	glutamate-ammonia ligase activity	3	3	2	0.99	1	0.17	1
GO:0006542	glutamine biosynthetic process	3	3	2	0.99	1	0.17	1
GO:0042119	neutrophil activation	3	3	2	0.99	1	0.17	1
GO:0045948	positive regulation of translational initiation	3	3	2	0.99	1	0.17	1
GO:0044464	cell part	3	3	2	0.99	1	0.17	1
GO:0047547	2-methylcitrate dehydratase activity	3	3	2	0.99	1	0.17	1
GO:0019543	propionate catabolic process	3	3	2	0.99	1	0.17	1
GO:0045721	negative regulation of gluconeogenesis	3	3	2	0.99	1	0.17	1
GO:0008301	DNA binding, bending	3	3	2	0.99	1	0.17	1
GO:0070742	C2H2 zinc finger domain binding	3	3	2	0.99	1	0.17	1
GO:0071514	genetic imprinting	3	3	2	0.99	1	0.17	1
GO:0043069	negative regulation of programmed cell death	3	3	2	0.99	1	0.17	1
GO:0015459	potassium channel regulator activity	3	3	2	0.99	1	0.17	1
GO:0004579	dolichyl-diphosphooligosaccharide-protein glycotransferase activity	3	3	2	0.99	1	0.17	1
GO:0071546	pi-body	3	3	2	0.99	1	0.17	1
GO:0031210	phosphatidylcholine binding	3	3	2	0.99	1	0.17	1
GO:0051450	myoblast proliferation	3	3	2	0.99	1	0.17	1
GO:2000041	negative regulation of planar cell polarity pathway involved in axis elongation	3	3	2	0.99	1	0.17	1
GO:0070244	negative regulation of thymocyte apoptotic process	3	3	2	0.99	1	0.17	1
GO:0050862	positive regulation of T cell receptor signaling pathway	3	3	2	0.99	1	0.17	1
GO:0014731	spectrin-associated cytoskeleton	3	3	2	0.99	1	0.17	1
GO:0070141	response to UV-A	3	3	2	0.99	1	0.17	1
GO:0000783	nuclear telomere cap complex	3	3	2	0.99	1	0.17	1
GO:0001733	galactosylceramide sulfotransferase activity	3	3	2	0.99	1	0.17	1
GO:0042574	retinal metabolic process	3	3	2	0.99	1	0.17	1
GO:0050650	chondroitin sulfate proteoglycan biosynthetic process	3	3	2	0.99	1	0.17	1
GO:0032402	melanosome transport	3	3	2	0.99	1	0.17	1
GO:0070634	transepithelial ammonium transport	3	3	2	0.99	1	0.17	1
GO:0043141	ATP-dependent 5'-3' DNA helicase activity	3	3	2	0.99	1	0.17	1
GO:0034393	positive regulation of smooth muscle cell apoptotic process	3	3	2	0.99	1	0.17	1
GO:0016265	death	3	3	2	0.99	1	0.17	1
GO:0060638	mesenchymal-epithelial cell signaling	3	3	2	0.99	1	0.17	1
GO:0010759	positive regulation of macrophage chemotaxis	3	3	2	0.99	1	0.17	1
GO:0014704	intercalated disc	3	3	2	0.99	1	0.17	1
GO:0031047	gene silencing by RNA	3	3	2	0.99	1	0.17	1
GO:0045656	negative regulation of monocyte differentiation	3	3	2	0.99	1	0.17	1
GO:0008519	ammonium transmembrane transporter activity	3	3	2	0.99	1	0.17	1
GO:0072488	ammonium transmembrane transport	3	3	2	0.99	1	0.17	1
GO:0006953	acute-phase response	3	3	2	0.99	1	0.17	1
GO:0010991	negative regulation of SMAD protein complex assembly	3	3	2	0.99	1	0.17	1
GO:0046889	positive regulation of lipid biosynthetic process	3	3	2	0.99	1	0.17	1
GO:0033130	acetylcholine receptor binding	3	3	2	0.99	1	0.17	1
GO:0031419	cobalamin binding	3	3	2	0.99	1	0.17	1
GO:0042730	fibrinolysis	3	3	2	0.99	1	0.17	1
GO:0045651	positive regulation of macrophage differentiation	3	3	2	0.99	1	0.17	1
GO:0008270	zinc ion binding	1391	1308	1320	0.088	1	0.17	1
GO:0051897	positive regulation of protein kinase B signaling cascade	24	23	21	0.95	1	0.17	1
GO:0006418	tRNA aminoacylation for protein translation	37	35	37	0.1	1	0.17	1
GO:0008360	regulation of cell shape	37	35	37	0.1	1	0.17	1
GO:0016779	nucleotidyltransferase activity	37	35	37	0.1	1	0.17	1
GO:0005097	Rab GTPase activator activity	37	35	37	0.1	1	0.17	1
GO:0032313	regulation of Rab GTPase activity	37	35	37	0.1	1	0.17	1
GO:0032851	positive regulation of Rab GTPase activity	37	35	37	0.1	1	0.17	1
GO:0016323	basolateral plasma membrane	38	36	38	0.097	1	0.17	1
GO:0004812	aminoacyl-tRNA ligase activity	38	36	38	0.097	1	0.17	1
GO:0007243	intracellular protein kinase cascade	38	36	38	0.097	1	0.17	1
GO:0046854	phosphatidylinositol phosphorylation	39	37	39	0.091	1	0.17	1
GO:0016491	oxidoreductase activity	361	340	346	0.085	1	0.17	1
GO:0016853	isomerase activity	42	40	42	0.076	1	0.18	1
GO:0051092	positive regulation of NF-kappaB transcription factor activity	42	40	42	0.076	1	0.18	1
GO:0051056	regulation of small GTPase mediated signal transduction	42	40	42	0.076	1	0.18	1
GO:0060045	positive regulation of cardiac muscle cell proliferation	13	12	11	0.96	1	0.18	1
GO:0030414	peptidase inhibitor activity	13	12	11	0.96	1	0.18	1
GO:0000980	RNA polymerase II distal enhancer sequence-specific DNA binding	13	12	11	0.96	1	0.18	1
GO:0032391	photoreceptor connecting cilium	13	12	11	0.96	1	0.18	1
GO:0070888	E-box binding	13	12	11	0.96	1	0.18	1
GO:0007602	phototransduction	13	12	11	0.96	1	0.18	1
GO:0009636	response to toxin	25	24	22	0.94	1	0.18	1
GO:0030036	actin cytoskeleton organization	63	59	62	0.1	1	0.18	1
GO:0005654	nucleoplasm	62	58	61	0.11	1	0.18	1
GO:0003714	transcription corepressor activity	62	58	61	0.11	1	0.18	1
GO:0016881	acid-amino acid ligase activity	65	61	64	0.095	1	0.18	1
GO:0006260	DNA replication	66	62	65	0.09	1	0.19	1
GO:0005764	lysosome	66	62	65	0.09	1	0.19	1
GO:0032259	methylation	67	63	66	0.086	1	0.19	1
GO:0050660	flavin adenine dinucleotide binding	67	63	66	0.086	1	0.19	1
GO:0046777	protein autophosphorylation	68	64	67	0.082	1	0.19	1
GO:0030424	axon	69	65	68	0.078	1	0.19	1
GO:0016021	integral to membrane	1812	1704	1692	0.91	1	0.2	1
GO:0010466	negative regulation of peptidase activity	14	13	12	0.95	1	0.2	1
GO:0000784	nuclear chromosome, telomeric region	14	13	12	0.95	1	0.2	1
GO:0010862	positive regulation of pathway-restricted SMAD protein phosphorylation	14	13	12	0.95	1	0.2	1
GO:0004089	carbonate dehydratase activity	14	13	12	0.95	1	0.2	1
GO:0040007	growth	27	25	24	0.93	1	0.21	1
GO:0045893	positive regulation of transcription, DNA-dependent	301	283	278	0.91	1	0.22	1
GO:0004386	helicase activity	106	100	103	0.12	1	0.22	1
GO:0019433	triglyceride catabolic process	4	4	3	0.98	1	0.22	1
GO:0051891	positive regulation of cardioblast differentiation	4	4	3	0.98	1	0.22	1
GO:0032387	negative regulation of intracellular transport	4	4	3	0.98	1	0.22	1
GO:0006497	protein lipidation	4	4	3	0.98	1	0.22	1
GO:0045617	negative regulation of keratinocyte differentiation	4	4	3	0.98	1	0.22	1
GO:0050671	positive regulation of lymphocyte proliferation	4	4	3	0.98	1	0.22	1
GO:0007127	meiosis I	4	4	3	0.98	1	0.22	1
GO:0046965	retinoid X receptor binding	4	4	3	0.98	1	0.22	1
GO:0045954	positive regulation of natural killer cell mediated cytotoxicity	4	4	3	0.98	1	0.22	1
GO:0005833	hemoglobin complex	4	4	3	0.98	1	0.22	1
GO:0045197	establishment or maintenance of epithelial cell apical/basal polarity	4	4	3	0.98	1	0.22	1
GO:0021940	positive regulation of cerebellar granule cell precursor proliferation	4	4	3	0.98	1	0.22	1
GO:0001514	selenocysteine incorporation	4	4	3	0.98	1	0.22	1
GO:0042277	peptide binding	4	4	3	0.98	1	0.22	1
GO:0004859	phospholipase inhibitor activity	4	4	3	0.98	1	0.22	1
GO:0042289	MHC class II protein binding	4	4	3	0.98	1	0.22	1
GO:0005771	multivesicular body	4	4	3	0.98	1	0.22	1
GO:0002606	positive regulation of dendritic cell antigen processing and presentation	4	4	3	0.98	1	0.22	1
GO:0031462	Cul2-RING ubiquitin ligase complex	4	4	3	0.98	1	0.22	1
GO:0051443	positive regulation of ubiquitin-protein ligase activity	4	4	3	0.98	1	0.22	1
GO:0010870	positive regulation of receptor biosynthetic process	4	4	3	0.98	1	0.22	1
GO:0051573	negative regulation of histone H3-K9 methylation	4	4	3	0.98	1	0.22	1
GO:0043186	P granule	4	4	3	0.98	1	0.22	1
GO:0070528	protein kinase C signaling cascade	4	4	3	0.98	1	0.22	1
GO:0000089	mitotic metaphase	4	4	3	0.98	1	0.22	1
GO:2001214	positive regulation of vasculogenesis	4	4	3	0.98	1	0.22	1
GO:0051151	negative regulation of smooth muscle cell differentiation	4	4	3	0.98	1	0.22	1
GO:0009615	response to virus	4	4	3	0.98	1	0.22	1
GO:0090026	positive regulation of monocyte chemotaxis	4	4	3	0.98	1	0.22	1
GO:0015301	anion:anion antiporter activity	4	4	3	0.98	1	0.22	1
GO:0001952	regulation of cell-matrix adhesion	4	4	3	0.98	1	0.22	1
GO:0033599	regulation of mammary gland epithelial cell proliferation	4	4	3	0.98	1	0.22	1
GO:2000679	positive regulation of transcription regulatory region DNA binding	4	4	3	0.98	1	0.22	1
GO:0060665	regulation of branching involved in salivary gland morphogenesis by mesenchymal-epithelial signaling	4	4	3	0.98	1	0.22	1
GO:0003266	regulation of secondary heart field cardioblast proliferation	4	4	3	0.98	1	0.22	1
GO:0032993	protein-DNA complex	4	4	3	0.98	1	0.22	1
GO:0043623	cellular protein complex assembly	4	4	3	0.98	1	0.22	1
GO:0070050	neuron homeostasis	4	4	3	0.98	1	0.22	1
GO:0016032	viral reproduction	4	4	3	0.98	1	0.22	1
GO:0045862	positive regulation of proteolysis	4	4	3	0.98	1	0.22	1
GO:0045348	positive regulation of MHC class II biosynthetic process	4	4	3	0.98	1	0.22	1
GO:0042572	retinol metabolic process	4	4	3	0.98	1	0.22	1
GO:0030193	regulation of blood coagulation	4	4	3	0.98	1	0.22	1
GO:0007202	activation of phospholipase C activity	4	4	3	0.98	1	0.22	1
GO:0090175	regulation of establishment of planar polarity	4	4	3	0.98	1	0.22	1
GO:0032330	regulation of chondrocyte differentiation	4	4	3	0.98	1	0.22	1
GO:0044344	cellular response to fibroblast growth factor stimulus	4	4	3	0.98	1	0.22	1
GO:0005184	neuropeptide hormone activity	4	4	3	0.98	1	0.22	1
GO:0016460	myosin II complex	4	4	3	0.98	1	0.22	1
GO:0060501	positive regulation of epithelial cell proliferation involved in lung morphogenesis	4	4	3	0.98	1	0.22	1
GO:0005577	fibrinogen complex	4	4	3	0.98	1	0.22	1
GO:0030168	platelet activation	4	4	3	0.98	1	0.22	1
GO:0031295	T cell costimulation	4	4	3	0.98	1	0.22	1
GO:0071371	cellular response to gonadotropin stimulus	4	4	3	0.98	1	0.22	1
GO:0032094	response to food	4	4	3	0.98	1	0.22	1
GO:0045639	positive regulation of myeloid cell differentiation	4	4	3	0.98	1	0.22	1
GO:0030166	proteoglycan biosynthetic process	4	4	3	0.98	1	0.22	1
GO:0015696	ammonium transport	4	4	3	0.98	1	0.22	1
GO:0002862	negative regulation of inflammatory response to antigenic stimulus	4	4	3	0.98	1	0.22	1
GO:0051428	peptide hormone receptor binding	4	4	3	0.98	1	0.22	1
GO:0032816	positive regulation of natural killer cell activation	4	4	3	0.98	1	0.22	1
GO:0010314	phosphatidylinositol-5-phosphate binding	4	4	3	0.98	1	0.22	1
GO:0006699	bile acid biosynthetic process	4	4	3	0.98	1	0.22	1
GO:0045785	positive regulation of cell adhesion	15	14	13	0.94	1	0.22	1
GO:0001708	cell fate specification	15	14	13	0.94	1	0.22	1
GO:0000086	G2/M transition of mitotic cell cycle	15	14	13	0.94	1	0.22	1
GO:0050918	positive chemotaxis	15	14	13	0.94	1	0.22	1
GO:0004198	calcium-dependent cysteine-type endopeptidase activity	15	14	13	0.94	1	0.22	1
GO:0030509	BMP signaling pathway	28	26	25	0.92	1	0.23	1
GO:0043433	negative regulation of sequence-specific DNA binding transcription factor activity	28	26	25	0.92	1	0.23	1
GO:0008285	negative regulation of cell proliferation	158	149	145	0.91	1	0.23	1
GO:0051898	negative regulation of protein kinase B signaling cascade	16	15	14	0.93	1	0.25	1
GO:0030674	protein binding, bridging	16	15	14	0.93	1	0.25	1
GO:0046034	ATP metabolic process	16	15	14	0.93	1	0.25	1
GO:0007267	cell-cell signaling	29	27	26	0.91	1	0.25	1
GO:0043154	negative regulation of cysteine-type endopeptidase activity involved in apoptotic process	29	27	26	0.91	1	0.25	1
GO:0008284	positive regulation of cell proliferation	173	163	159	0.91	1	0.25	1
GO:0006811	ion transport	230	216	221	0.12	1	0.26	1
GO:0043161	proteasomal ubiquitin-dependent protein catabolic process	30	28	30	0.16	1	0.26	1
GO:0043966	histone H3 acetylation	30	28	30	0.16	1	0.26	1
GO:0007229	integrin-mediated signaling pathway	30	28	30	0.16	1	0.26	1
GO:0004175	endopeptidase activity	30	28	30	0.16	1	0.26	1
GO:0016592	mediator complex	30	28	30	0.16	1	0.26	1
GO:0003743	translation initiation factor activity	30	28	30	0.16	1	0.26	1
GO:0006897	endocytosis	30	28	30	0.16	1	0.26	1
GO:0016820	hydrolase activity, acting on acid anhydrides, catalyzing transmembrane movement of substances	31	29	31	0.15	1	0.26	1
GO:0000187	activation of MAPK activity	31	29	31	0.15	1	0.26	1
GO:0008013	beta-catenin binding	32	30	32	0.14	1	0.26	1
GO:0016023	cytoplasmic membrane-bounded vesicle	32	30	32	0.14	1	0.26	1
GO:0019001	guanyl nucleotide binding	32	30	32	0.14	1	0.26	1
GO:0000922	spindle pole	32	30	32	0.14	1	0.26	1
GO:0006302	double-strand break repair	32	30	32	0.14	1	0.26	1
GO:0019717	synaptosome	32	30	32	0.14	1	0.26	1
GO:0005770	late endosome	32	30	32	0.14	1	0.26	1
GO:0090090	negative regulation of canonical Wnt receptor signaling pathway	56	53	55	0.15	1	0.26	1
GO:0003777	microtubule motor activity	57	54	56	0.14	1	0.26	1
GO:0001934	positive regulation of protein phosphorylation	58	55	57	0.13	1	0.26	1
GO:0015662	ATPase activity, coupled to transmembrane movement of ions, phosphorylative mechanism	33	31	33	0.13	1	0.26	1
GO:0006413	translational initiation	33	31	33	0.13	1	0.26	1
GO:0005160	transforming growth factor beta receptor binding	5	5	4	0.97	1	0.26	1
GO:0048255	mRNA stabilization	5	5	4	0.97	1	0.26	1
GO:0006091	generation of precursor metabolites and energy	5	5	4	0.97	1	0.26	1
GO:0017080	sodium channel regulator activity	5	5	4	0.97	1	0.26	1
GO:0001190	RNA polymerase II transcription factor binding transcription factor activity involved in positive regulation of transcription	5	5	4	0.97	1	0.26	1
GO:0055062	phosphate ion homeostasis	5	5	4	0.97	1	0.26	1
GO:0046641	positive regulation of alpha-beta T cell proliferation	5	5	4	0.97	1	0.26	1
GO:0042101	T cell receptor complex	5	5	4	0.97	1	0.26	1
GO:0001533	cornified envelope	5	5	4	0.97	1	0.26	1
GO:0045582	positive regulation of T cell differentiation	5	5	4	0.97	1	0.26	1
GO:0007094	mitotic cell cycle spindle assembly checkpoint	5	5	4	0.97	1	0.26	1
GO:0006368	transcription elongation from RNA polymerase II promoter	5	5	4	0.97	1	0.26	1
GO:0001953	negative regulation of cell-matrix adhesion	5	5	4	0.97	1	0.26	1
GO:0009117	nucleotide metabolic process	5	5	4	0.97	1	0.26	1
GO:0071353	cellular response to interleukin-4	5	5	4	0.97	1	0.26	1
GO:0035025	positive regulation of Rho protein signal transduction	5	5	4	0.97	1	0.26	1
GO:0051894	positive regulation of focal adhesion assembly	5	5	4	0.97	1	0.26	1
GO:0015701	bicarbonate transport	5	5	4	0.97	1	0.26	1
GO:0051549	positive regulation of keratinocyte migration	5	5	4	0.97	1	0.26	1
GO:0030259	lipid glycosylation	5	5	4	0.97	1	0.26	1
GO:0004977	melanocortin receptor activity	5	5	4	0.97	1	0.26	1
GO:0051384	response to glucocorticoid stimulus	5	5	4	0.97	1	0.26	1
GO:0006537	glutamate biosynthetic process	5	5	4	0.97	1	0.26	1
GO:0032753	positive regulation of interleukin-4 production	5	5	4	0.97	1	0.26	1
GO:0032703	negative regulation of interleukin-2 production	5	5	4	0.97	1	0.26	1
GO:0005579	membrane attack complex	5	5	4	0.97	1	0.26	1
GO:0008494	translation activator activity	5	5	4	0.97	1	0.26	1
GO:0005138	interleukin-6 receptor binding	5	5	4	0.97	1	0.26	1
GO:0032926	negative regulation of activin receptor signaling pathway	5	5	4	0.97	1	0.26	1
GO:0030502	negative regulation of bone mineralization	5	5	4	0.97	1	0.26	1
GO:0032700	negative regulation of interleukin-17 production	5	5	4	0.97	1	0.26	1
GO:0031091	platelet alpha granule	5	5	4	0.97	1	0.26	1
GO:0007141	male meiosis I	5	5	4	0.97	1	0.26	1
GO:0045603	positive regulation of endothelial cell differentiation	5	5	4	0.97	1	0.26	1
GO:2000279	negative regulation of DNA biosynthetic process	5	5	4	0.97	1	0.26	1
GO:0016593	Cdc73/Paf1 complex	5	5	4	0.97	1	0.26	1
GO:0000149	SNARE binding	5	5	4	0.97	1	0.26	1
GO:0006691	leukotriene metabolic process	5	5	4	0.97	1	0.26	1
GO:0031143	pseudopodium	5	5	4	0.97	1	0.26	1
GO:0050795	regulation of behavior	5	5	4	0.97	1	0.26	1
GO:0008499	UDP-galactose:beta-N-acetylglucosamine beta-1,3-galactosyltransferase activity	5	5	4	0.97	1	0.26	1
GO:0034587	piRNA metabolic process	5	5	4	0.97	1	0.26	1
GO:0045647	negative regulation of erythrocyte differentiation	5	5	4	0.97	1	0.26	1
GO:0002224	toll-like receptor signaling pathway	5	5	4	0.97	1	0.26	1
GO:0005000	vasopressin receptor activity	5	5	4	0.97	1	0.26	1
GO:0006944	cellular membrane fusion	5	5	4	0.97	1	0.26	1
GO:0010820	positive regulation of T cell chemotaxis	5	5	4	0.97	1	0.26	1
GO:0042487	regulation of odontogenesis of dentin-containing tooth	5	5	4	0.97	1	0.26	1
GO:0016714	oxidoreductase activity, acting on paired donors, with incorporation or reduction of molecular oxygen, reduced pteridine as one donor, and incorporation of one atom of oxygen	5	5	4	0.97	1	0.26	1
GO:0022625	cytosolic large ribosomal subunit	34	32	34	0.12	1	0.26	1
GO:0090263	positive regulation of canonical Wnt receptor signaling pathway	34	32	34	0.12	1	0.26	1
GO:0031965	nuclear membrane	34	32	34	0.12	1	0.26	1
GO:0047485	protein N-terminus binding	34	32	34	0.12	1	0.26	1
GO:0035091	phosphatidylinositol binding	60	56	59	0.12	1	0.27	1
GO:0007156	homophilic cell adhesion	61	57	60	0.12	1	0.27	1
GO:0016049	cell growth	17	16	15	0.92	1	0.27	1
GO:0045595	regulation of cell differentiation	17	16	15	0.92	1	0.27	1
GO:0030819	positive regulation of cAMP biosynthetic process	17	16	15	0.92	1	0.27	1
GO:0048306	calcium-dependent protein binding	17	16	15	0.92	1	0.27	1
GO:0000209	protein polyubiquitination	35	33	35	0.12	1	0.27	1
GO:0006950	response to stress	36	34	36	0.11	1	0.27	1
GO:0006508	proteolysis	386	363	358	0.89	1	0.27	1
GO:0007218	neuropeptide signaling pathway	37	35	33	0.93	1	0.28	1
GO:0001077	RNA polymerase II core promoter proximal region sequence-specific DNA binding transcription factor activity involved in positive regulation of transcription	38	36	34	0.93	1	0.28	1
GO:0007015	actin filament organization	18	17	16	0.91	1	0.29	1
GO:0031224	intrinsic to membrane	18	17	16	0.91	1	0.29	1
GO:0031532	actin cytoskeleton reorganization	18	17	16	0.91	1	0.29	1
GO:0006885	regulation of pH	18	17	16	0.91	1	0.29	1
GO:0051865	protein autoubiquitination	18	17	16	0.91	1	0.29	1
GO:0030154	cell differentiation	67	63	61	0.9	1	0.29	1
GO:0034451	centriolar satellite	6	6	5	0.95	1	0.31	1
GO:0031362	anchored to external side of plasma membrane	6	6	5	0.95	1	0.31	1
GO:0019216	regulation of lipid metabolic process	6	6	5	0.95	1	0.31	1
GO:0019897	extrinsic to plasma membrane	6	6	5	0.95	1	0.31	1
GO:0051272	positive regulation of cellular component movement	6	6	5	0.95	1	0.31	1
GO:0045930	negative regulation of mitotic cell cycle	6	6	5	0.95	1	0.31	1
GO:0016998	cell wall macromolecule catabolic process	6	6	5	0.95	1	0.31	1
GO:0032438	melanosome organization	6	6	5	0.95	1	0.31	1
GO:0031116	positive regulation of microtubule polymerization	6	6	5	0.95	1	0.31	1
GO:0008023	transcription elongation factor complex	6	6	5	0.95	1	0.31	1
GO:0030510	regulation of BMP signaling pathway	6	6	5	0.95	1	0.31	1
GO:0010390	histone monoubiquitination	6	6	5	0.95	1	0.31	1
GO:0019395	fatty acid oxidation	6	6	5	0.95	1	0.31	1
GO:0070208	protein heterotrimerization	6	6	5	0.95	1	0.31	1
GO:0045071	negative regulation of viral genome replication	6	6	5	0.95	1	0.31	1
GO:0015485	cholesterol binding	6	6	5	0.95	1	0.31	1
GO:0051928	positive regulation of calcium ion transport	6	6	5	0.95	1	0.31	1
GO:2001141	regulation of RNA biosynthetic process	6	6	5	0.95	1	0.31	1
GO:0043568	positive regulation of insulin-like growth factor receptor signaling pathway	6	6	5	0.95	1	0.31	1
GO:0042511	positive regulation of tyrosine phosphorylation of Stat1 protein	6	6	5	0.95	1	0.31	1
GO:0008508	bile acid:sodium symporter activity	6	6	5	0.95	1	0.31	1
GO:0043508	negative regulation of JUN kinase activity	6	6	5	0.95	1	0.31	1
GO:0031616	spindle pole centrosome	6	6	5	0.95	1	0.31	1
GO:0045671	negative regulation of osteoclast differentiation	6	6	5	0.95	1	0.31	1
GO:0045078	positive regulation of interferon-gamma biosynthetic process	6	6	5	0.95	1	0.31	1
GO:0008656	cysteine-type endopeptidase activator activity involved in apoptotic process	6	6	5	0.95	1	0.31	1
GO:0006693	prostaglandin metabolic process	6	6	5	0.95	1	0.31	1
GO:0006120	mitochondrial electron transport, NADH to ubiquinone	6	6	5	0.95	1	0.31	1
GO:0045095	keratin filament	6	6	5	0.95	1	0.31	1
GO:0043498	cell surface binding	6	6	5	0.95	1	0.31	1
		6	6	5	0.95	1	0.31	1
GO:0046887	positive regulation of hormone secretion	6	6	5	0.95	1	0.31	1
GO:0009607	response to biotic stimulus	6	6	5	0.95	1	0.31	1
GO:0007129	synapsis	6	6	5	0.95	1	0.31	1
GO:0031012	extracellular matrix	111	104	102	0.88	1	0.31	1
GO:0006915	apoptotic process	116	109	112	0.17	1	0.32	1
GO:0043025	neuronal cell body	74	70	72	0.18	1	0.33	1
GO:0003713	transcription coactivator activity	75	71	73	0.17	1	0.33	1
GO:0009055	electron carrier activity	121	114	117	0.15	1	0.33	1
GO:0005922	connexon complex	20	19	18	0.89	1	0.34	1
GO:0008324	cation transmembrane transporter activity	20	19	18	0.89	1	0.34	1
GO:0030175	filopodium	20	19	18	0.89	1	0.34	1
GO:0006730	one-carbon metabolic process	20	19	18	0.89	1	0.34	1
GO:0009190	cyclic nucleotide biosynthetic process	20	19	18	0.89	1	0.34	1
GO:0004197	cysteine-type endopeptidase activity	45	42	41	0.87	1	0.34	1
GO:0004888	transmembrane signaling receptor activity	83	78	76	0.88	1	0.34	1
GO:0004871	signal transducer activity	524	493	488	0.84	1	0.35	1
GO:0046579	positive regulation of Ras protein signal transduction	7	7	6	0.94	1	0.35	1
GO:0010667	negative regulation of cardiac muscle cell apoptotic process	7	7	6	0.94	1	0.35	1
GO:0051281	positive regulation of release of sequestered calcium ion into cytosol	7	7	6	0.94	1	0.35	1
GO:0046686	response to cadmium ion	7	7	6	0.94	1	0.35	1
GO:0046638	positive regulation of alpha-beta T cell differentiation	7	7	6	0.94	1	0.35	1
GO:0043393	regulation of protein binding	7	7	6	0.94	1	0.35	1
GO:0010800	positive regulation of peptidyl-threonine phosphorylation	7	7	6	0.94	1	0.35	1
GO:0001046	core promoter sequence-specific DNA binding	7	7	6	0.94	1	0.35	1
GO:0071837	HMG box domain binding	7	7	6	0.94	1	0.35	1
GO:0008047	enzyme activator activity	7	7	6	0.94	1	0.35	1
GO:0035414	negative regulation of catenin import into nucleus	7	7	6	0.94	1	0.35	1
GO:0090023	positive regulation of neutrophil chemotaxis	7	7	6	0.94	1	0.35	1
GO:0004887	thyroid hormone receptor activity	7	7	6	0.94	1	0.35	1
GO:0043195	terminal button	7	7	6	0.94	1	0.35	1
GO:0050870	positive regulation of T cell activation	7	7	6	0.94	1	0.35	1
GO:0001709	cell fate determination	7	7	6	0.94	1	0.35	1
GO:0007250	activation of NF-kappaB-inducing kinase activity	7	7	6	0.94	1	0.35	1
GO:0043425	bHLH transcription factor binding	7	7	6	0.94	1	0.35	1
GO:0044255	cellular lipid metabolic process	7	7	6	0.94	1	0.35	1
GO:0008198	ferrous iron binding	7	7	6	0.94	1	0.35	1
GO:0005892	acetylcholine-gated channel complex	7	7	6	0.94	1	0.35	1
GO:0016050	vesicle organization	7	7	6	0.94	1	0.35	1
GO:0015711	organic anion transport	7	7	6	0.94	1	0.35	1
GO:0006790	sulfur compound metabolic process	7	7	6	0.94	1	0.35	1
GO:0006672	ceramide metabolic process	7	7	6	0.94	1	0.35	1
GO:0008307	structural constituent of muscle	7	7	6	0.94	1	0.35	1
GO:0060687	regulation of branching involved in prostate gland morphogenesis	7	7	6	0.94	1	0.35	1
GO:0017134	fibroblast growth factor binding	7	7	6	0.94	1	0.35	1
GO:0030141	secretory granule	21	20	19	0.87	1	0.36	1
GO:0008378	galactosyltransferase activity	21	20	19	0.87	1	0.36	1
GO:0040014	regulation of multicellular organism growth	21	20	19	0.87	1	0.36	1
GO:0016849	phosphorus-oxygen lyase activity	21	20	19	0.87	1	0.36	1
GO:0048471	perinuclear region of cytoplasm	135	127	130	0.18	1	0.36	1
GO:0008081	phosphoric diester hydrolase activity	48	45	47	0.21	1	0.37	1
GO:0042493	response to drug	48	45	47	0.21	1	0.37	1
GO:0031072	heat shock protein binding	49	46	48	0.2	1	0.37	1
GO:0045454	cell redox homeostasis	49	46	48	0.2	1	0.37	1
GO:0005792	microsome	50	47	49	0.19	1	0.37	1
GO:0016459	myosin complex	51	48	50	0.19	1	0.37	1
GO:0003774	motor activity	51	48	50	0.19	1	0.37	1
GO:0005768	endosome	52	49	51	0.18	1	0.37	1
GO:0006979	response to oxidative stress	54	51	53	0.16	1	0.38	1
GO:0045202	synapse	94	88	91	0.18	1	0.38	1
GO:0004435	phosphatidylinositol phospholipase C activity	22	21	20	0.86	1	0.38	1
GO:0014068	positive regulation of phosphatidylinositol 3-kinase cascade	22	21	20	0.86	1	0.38	1
GO:0006006	glucose metabolic process	22	21	20	0.86	1	0.38	1
GO:0001938	positive regulation of endothelial cell proliferation	22	21	20	0.86	1	0.38	1
GO:0045672	positive regulation of osteoclast differentiation	8	8	7	0.92	1	0.39	1
GO:0045780	positive regulation of bone resorption	8	8	7	0.92	1	0.39	1
GO:0004999	vasoactive intestinal polypeptide receptor activity	8	8	7	0.92	1	0.39	1
GO:0004806	triglyceride lipase activity	8	8	7	0.92	1	0.39	1
GO:0007623	circadian rhythm	8	8	7	0.92	1	0.39	1
GO:0007159	leukocyte cell-cell adhesion	8	8	7	0.92	1	0.39	1
GO:0007268	synaptic transmission	8	8	7	0.92	1	0.39	1
GO:0006865	amino acid transport	8	8	7	0.92	1	0.39	1
GO:0030500	regulation of bone mineralization	8	8	7	0.92	1	0.39	1
GO:0046928	regulation of neurotransmitter secretion	8	8	7	0.92	1	0.39	1
GO:0003993	acid phosphatase activity	8	8	7	0.92	1	0.39	1
GO:0006228	UTP biosynthetic process	8	8	7	0.92	1	0.39	1
GO:0006165	nucleoside diphosphate phosphorylation	8	8	7	0.92	1	0.39	1
GO:0004550	nucleoside diphosphate kinase activity	8	8	7	0.92	1	0.39	1
GO:0006183	GTP biosynthetic process	8	8	7	0.92	1	0.39	1
GO:0071773	cellular response to BMP stimulus	8	8	7	0.92	1	0.39	1
GO:0009312	oligosaccharide biosynthetic process	8	8	7	0.92	1	0.39	1
GO:0016558	protein import into peroxisome matrix	8	8	7	0.92	1	0.39	1
GO:0032870	cellular response to hormone stimulus	8	8	7	0.92	1	0.39	1
GO:0048009	insulin-like growth factor receptor signaling pathway	8	8	7	0.92	1	0.39	1
GO:0046622	positive regulation of organ growth	8	8	7	0.92	1	0.39	1
GO:0032874	positive regulation of stress-activated MAPK cascade	8	8	7	0.92	1	0.39	1
GO:0006094	gluconeogenesis	8	8	7	0.92	1	0.39	1
GO:0043325	phosphatidylinositol-3,4-bisphosphate binding	8	8	7	0.92	1	0.39	1
GO:0032715	negative regulation of interleukin-6 production	8	8	7	0.92	1	0.39	1
GO:0043395	heparan sulfate proteoglycan binding	8	8	7	0.92	1	0.39	1
GO:0032024	positive regulation of insulin secretion	8	8	7	0.92	1	0.39	1
GO:0048662	negative regulation of smooth muscle cell proliferation	8	8	7	0.92	1	0.39	1
GO:0042438	melanin biosynthetic process	8	8	7	0.92	1	0.39	1
GO:0005916	fascia adherens	8	8	7	0.92	1	0.39	1
GO:0016712	oxidoreductase activity, acting on paired donors, with incorporation or reduction of molecular oxygen, reduced flavin or flavoprotein as one donor, and incorporation of one atom of oxygen	8	8	7	0.92	1	0.39	1
GO:0080025	phosphatidylinositol-3,5-bisphosphate binding	8	8	7	0.92	1	0.39	1
GO:0046621	negative regulation of organ growth	8	8	7	0.92	1	0.39	1
GO:0005254	chloride channel activity	8	8	7	0.92	1	0.39	1
GO:0006349	regulation of gene expression by genetic imprinting	8	8	7	0.92	1	0.39	1
GO:0030308	negative regulation of cell growth	57	54	52	0.88	1	0.39	1
GO:0018024	histone-lysine N-methyltransferase activity	23	22	23	0.24	1	0.4	1
GO:0003755	peptidyl-prolyl cis-trans isomerase activity	23	22	23	0.24	1	0.4	1
GO:0000413	protein peptidyl-prolyl isomerization	23	22	23	0.24	1	0.4	1
GO:0014069	postsynaptic density	23	22	23	0.24	1	0.4	1
GO:0046330	positive regulation of JNK cascade	23	22	23	0.24	1	0.4	1
GO:0006096	glycolysis	23	22	23	0.24	1	0.4	1
GO:0002020	protease binding	23	22	23	0.24	1	0.4	1
GO:0032403	protein complex binding	23	22	23	0.24	1	0.4	1
GO:0001558	regulation of cell growth	23	22	23	0.24	1	0.4	1
GO:0048013	ephrin receptor signaling pathway	23	22	23	0.24	1	0.4	1
GO:0030163	protein catabolic process	23	22	23	0.24	1	0.4	1
GO:0032088	negative regulation of NF-kappaB transcription factor activity	23	22	23	0.24	1	0.4	1
GO:0015035	protein disulfide oxidoreductase activity	23	22	23	0.24	1	0.4	1
GO:0042626	ATPase activity, coupled to transmembrane movement of substances	23	22	23	0.24	1	0.4	1
GO:0031966	mitochondrial membrane	23	22	23	0.24	1	0.4	1
GO:0051287	NAD binding	24	23	24	0.23	1	0.4	1
GO:0004114	3',5'-cyclic-nucleotide phosphodiesterase activity	24	23	24	0.23	1	0.4	1
GO:0006606	protein import into nucleus	24	23	24	0.23	1	0.4	1
GO:0006469	negative regulation of protein kinase activity	24	23	24	0.23	1	0.4	1
GO:0070936	protein K48-linked ubiquitination	24	23	24	0.23	1	0.4	1
GO:0000981	sequence-specific DNA binding RNA polymerase II transcription factor activity	24	23	24	0.23	1	0.4	1
GO:0000079	regulation of cyclin-dependent protein kinase activity	24	23	24	0.23	1	0.4	1
GO:0007017	microtubule-based process	24	23	24	0.23	1	0.4	1
GO:0016706	oxidoreductase activity, acting on paired donors, with incorporation or reduction of molecular oxygen, 2-oxoglutarate as one donor, and incorporation of one atom each of oxygen into both donors	24	23	24	0.23	1	0.4	1
GO:0010923	negative regulation of phosphatase activity	25	24	25	0.22	1	0.4	1
GO:0031398	positive regulation of protein ubiquitination	25	24	25	0.22	1	0.4	1
GO:0005516	calmodulin binding	25	24	25	0.22	1	0.4	1
GO:0003729	mRNA binding	25	24	25	0.22	1	0.4	1
GO:0030145	manganese ion binding	25	24	25	0.22	1	0.4	1
GO:0005741	mitochondrial outer membrane	25	24	25	0.22	1	0.4	1
GO:0003684	damaged DNA binding	26	24	26	0.2	1	0.4	1
GO:0030117	membrane coat	26	24	26	0.2	1	0.4	1
GO:0005681	spliceosomal complex	26	24	26	0.2	1	0.4	1
GO:0001725	stress fiber	26	24	26	0.2	1	0.4	1
GO:0003899	DNA-directed RNA polymerase activity	26	24	26	0.2	1	0.4	1
GO:0030173	integral to Golgi membrane	27	25	27	0.19	1	0.41	1
GO:0001104	RNA polymerase II transcription cofactor activity	27	25	27	0.19	1	0.41	1
GO:0006397	mRNA processing	27	25	27	0.19	1	0.41	1
GO:0006338	chromatin remodeling	27	25	27	0.19	1	0.41	1
GO:0002039	p53 binding	27	25	27	0.19	1	0.41	1
GO:0005507	copper ion binding	27	25	27	0.19	1	0.41	1
GO:0005509	calcium ion binding	436	410	406	0.83	1	0.41	1
GO:0000151	ubiquitin ligase complex	28	26	28	0.18	1	0.41	1
GO:0008033	tRNA processing	28	26	28	0.18	1	0.41	1
GO:0007224	smoothened signaling pathway	28	26	28	0.18	1	0.41	1
GO:0030165	PDZ domain binding	28	26	28	0.18	1	0.41	1
GO:0003725	double-stranded RNA binding	29	27	29	0.17	1	0.42	1
GO:0006364	rRNA processing	29	27	29	0.17	1	0.42	1
GO:0051536	iron-sulfur cluster binding	29	27	29	0.17	1	0.42	1
GO:0030334	regulation of cell migration	29	27	29	0.17	1	0.42	1
GO:0045444	fat cell differentiation	29	27	29	0.17	1	0.42	1
GO:0016773	phosphotransferase activity, alcohol group as acceptor	107	101	103	0.23	1	0.42	1
GO:0016791	phosphatase activity	110	103	106	0.21	1	0.42	1
GO:0006470	protein dephosphorylation	112	105	108	0.2	1	0.42	1
GO:0008134	transcription factor binding	114	107	110	0.18	1	0.42	1
GO:0016311	dephosphorylation	114	107	110	0.18	1	0.42	1
GO:0044237	cellular metabolic process	30	28	27	0.9	1	0.42	1
GO:0030054	cell junction	115	108	106	0.85	1	0.42	1
GO:0005200	structural constituent of cytoskeleton	115	108	106	0.85	1	0.42	1
GO:0032868	response to insulin stimulus	9	8	8	0.9	1	0.42	1
GO:0005104	fibroblast growth factor receptor binding	9	8	8	0.9	1	0.42	1
GO:0001784	phosphotyrosine binding	9	8	8	0.9	1	0.42	1
GO:0050860	negative regulation of T cell receptor signaling pathway	9	8	8	0.9	1	0.42	1
GO:0070372	regulation of ERK1 and ERK2 cascade	9	8	8	0.9	1	0.42	1
GO:0005159	insulin-like growth factor receptor binding	9	8	8	0.9	1	0.42	1
GO:0051297	centrosome organization	9	8	8	0.9	1	0.42	1
GO:0006241	CTP biosynthetic process	9	8	8	0.9	1	0.42	1
GO:0017148	negative regulation of translation	9	8	8	0.9	1	0.42	1
GO:0050750	low-density lipoprotein particle receptor binding	9	8	8	0.9	1	0.42	1
GO:0000988	protein binding transcription factor activity	9	8	8	0.9	1	0.42	1
GO:0004383	guanylate cyclase activity	9	8	8	0.9	1	0.42	1
GO:0042113	B cell activation	9	8	8	0.9	1	0.42	1
GO:0010033	response to organic substance	9	8	8	0.9	1	0.42	1
GO:0004623	phospholipase A2 activity	9	8	8	0.9	1	0.42	1
GO:0001772	immunological synapse	9	8	8	0.9	1	0.42	1
GO:0008171	O-methyltransferase activity	9	8	8	0.9	1	0.42	1
GO:0003810	protein-glutamine gamma-glutamyltransferase activity	9	8	8	0.9	1	0.42	1
GO:0000978	RNA polymerase II core promoter proximal region sequence-specific DNA binding	9	8	8	0.9	1	0.42	1
GO:0008375	acetylglucosaminyltransferase activity	9	8	8	0.9	1	0.42	1
GO:0030247	polysaccharide binding	9	8	8	0.9	1	0.42	1
GO:0042470	melanosome	9	8	8	0.9	1	0.42	1
GO:0032266	phosphatidylinositol-3-phosphate binding	9	8	8	0.9	1	0.42	1
GO:0006874	cellular calcium ion homeostasis	32	30	29	0.88	1	0.44	1
GO:0051082	unfolded protein binding	65	61	63	0.25	1	0.44	1
GO:0046983	protein dimerization activity	66	62	64	0.24	1	0.44	1
GO:0045211	postsynaptic membrane	71	67	69	0.2	1	0.44	1
GO:0005819	spindle	34	32	31	0.86	1	0.45	1
GO:0050662	coenzyme binding	34	32	31	0.86	1	0.45	1
GO:0005216	ion channel activity	202	190	193	0.23	1	0.45	1
GO:0008233	peptidase activity	208	196	193	0.83	1	0.46	1
GO:0004620	phospholipase activity	10	9	9	0.88	1	0.46	1
GO:0042130	negative regulation of T cell proliferation	10	9	9	0.88	1	0.46	1
GO:0031572	G2/M transition DNA damage checkpoint	10	9	9	0.88	1	0.46	1
GO:0046658	anchored to plasma membrane	10	9	9	0.88	1	0.46	1
GO:0001782	B cell homeostasis	10	9	9	0.88	1	0.46	1
GO:0008624	induction of apoptosis by extracellular signals	10	9	9	0.88	1	0.46	1
GO:0034394	protein localization at cell surface	10	9	9	0.88	1	0.46	1
GO:0005614	interstitial matrix	10	9	9	0.88	1	0.46	1
GO:0009967	positive regulation of signal transduction	10	9	9	0.88	1	0.46	1
GO:0001917	photoreceptor inner segment	10	9	9	0.88	1	0.46	1
GO:0090179	planar cell polarity pathway involved in neural tube closure	10	9	9	0.88	1	0.46	1
GO:0001578	microtubule bundle formation	10	9	9	0.88	1	0.46	1
GO:0045216	cell-cell junction organization	10	9	9	0.88	1	0.46	1
GO:0043499	eukaryotic cell surface binding	10	9	9	0.88	1	0.46	1
GO:0030506	ankyrin binding	10	9	9	0.88	1	0.46	1
GO:0071347	cellular response to interleukin-1	10	9	9	0.88	1	0.46	1
GO:0005779	integral to peroxisomal membrane	10	9	9	0.88	1	0.46	1
GO:0016811	hydrolase activity, acting on carbon-nitrogen (but not peptide) bonds, in linear amides	10	9	9	0.88	1	0.46	1
GO:0006810	transport	589	554	550	0.79	1	0.48	1
GO:0003705	RNA polymerase II distal enhancer sequence-specific DNA binding transcription factor activity	37	35	34	0.82	1	0.48	1
GO:0005694	chromosome	82	77	79	0.27	1	0.49	1
GO:0007154	cell communication	82	77	79	0.27	1	0.49	1
GO:0016571	histone methylation	11	10	10	0.86	1	0.49	1
GO:0051225	spindle assembly	11	10	10	0.86	1	0.49	1
GO:0019933	cAMP-mediated signaling	11	10	10	0.86	1	0.49	1
GO:0060326	cell chemotaxis	11	10	10	0.86	1	0.49	1
GO:0050730	regulation of peptidyl-tyrosine phosphorylation	11	10	10	0.86	1	0.49	1
GO:0006928	cellular component movement	11	10	10	0.86	1	0.49	1
GO:0015385	sodium:hydrogen antiporter activity	11	10	10	0.86	1	0.49	1
GO:0016529	sarcoplasmic reticulum	11	10	10	0.86	1	0.49	1
GO:0032526	response to retinoic acid	11	10	10	0.86	1	0.49	1
GO:0005875	microtubule associated complex	11	10	10	0.86	1	0.49	1
GO:0005719	nuclear euchromatin	11	10	10	0.86	1	0.49	1
GO:0009072	aromatic amino acid family metabolic process	11	10	10	0.86	1	0.49	1
GO:0001105	RNA polymerase II transcription coactivator activity	11	10	10	0.86	1	0.49	1
GO:0016407	acetyltransferase activity	11	10	10	0.86	1	0.49	1
GO:0009395	phospholipid catabolic process	11	10	10	0.86	1	0.49	1
GO:0005547	phosphatidylinositol-3,4,5-trisphosphate binding	11	10	10	0.86	1	0.49	1
GO:0032855	positive regulation of Rac GTPase activity	11	10	10	0.86	1	0.49	1
GO:0051017	actin filament bundle assembly	11	10	10	0.86	1	0.49	1
GO:0030336	negative regulation of cell migration	40	38	37	0.79	1	0.51	1
GO:0008021	synaptic vesicle	41	39	40	0.29	1	0.52	1
GO:0005230	extracellular ligand-gated ion channel activity	41	39	40	0.29	1	0.52	1
GO:0008104	protein localization	41	39	40	0.29	1	0.52	1
GO:0030027	lamellipodium	41	39	40	0.29	1	0.52	1
GO:0070588	calcium ion transmembrane transport	41	39	40	0.29	1	0.52	1
GO:0006310	DNA recombination	42	40	41	0.28	1	0.52	1
GO:0016746	transferase activity, transferring acyl groups	43	40	42	0.27	1	0.52	1
GO:0006139	nucleobase-containing compound metabolic process	43	40	42	0.27	1	0.52	1
GO:0045177	apical part of cell	44	41	43	0.25	1	0.52	1
GO:0005925	focal adhesion	44	41	43	0.25	1	0.52	1
GO:0007049	cell cycle	44	41	43	0.25	1	0.52	1
GO:0005777	peroxisome	44	41	43	0.25	1	0.52	1
GO:0004857	enzyme inhibitor activity	12	11	11	0.84	1	0.52	1
GO:0001948	glycoprotein binding	12	11	11	0.84	1	0.52	1
GO:0019905	syntaxin binding	12	11	11	0.84	1	0.52	1
GO:0004889	acetylcholine-activated cation-selective channel activity	12	11	11	0.84	1	0.52	1
GO:0043086	negative regulation of catalytic activity	12	11	11	0.84	1	0.52	1
GO:0042177	negative regulation of protein catabolic process	12	11	11	0.84	1	0.52	1
GO:0042542	response to hydrogen peroxide	12	11	11	0.84	1	0.52	1
GO:0048066	developmental pigmentation	12	11	11	0.84	1	0.52	1
GO:0045880	positive regulation of smoothened signaling pathway	12	11	11	0.84	1	0.52	1
GO:0050840	extracellular matrix binding	12	11	11	0.84	1	0.52	1
GO:0015297	antiporter activity	12	11	11	0.84	1	0.52	1
GO:0045736	negative regulation of cyclin-dependent protein kinase activity	12	11	11	0.84	1	0.52	1
GO:0006182	cGMP biosynthetic process	12	11	11	0.84	1	0.52	1
GO:0015269	calcium-activated potassium channel activity	12	11	11	0.84	1	0.52	1
GO:0007031	peroxisome organization	12	11	11	0.84	1	0.52	1
GO:0032720	negative regulation of tumor necrosis factor production	12	11	11	0.84	1	0.52	1
GO:0042771	DNA damage response, signal transduction by p53 class mediator resulting in induction of apoptosis	12	11	11	0.84	1	0.52	1
GO:0005164	tumor necrosis factor receptor binding	12	11	11	0.84	1	0.52	1
GO:0043388	positive regulation of DNA binding	12	11	11	0.84	1	0.52	1
GO:0010181	FMN binding	12	11	11	0.84	1	0.52	1
GO:0030983	mismatched DNA binding	12	11	11	0.84	1	0.52	1
GO:0000226	microtubule cytoskeleton organization	45	42	44	0.24	1	0.52	1
GO:0006486	protein glycosylation	46	43	45	0.23	1	0.52	1
GO:0051726	regulation of cell cycle	46	43	45	0.23	1	0.52	1
GO:0043065	positive regulation of apoptotic process	100	94	96	0.28	1	0.53	1
GO:0007169	transmembrane receptor protein tyrosine kinase signaling pathway	47	44	46	0.22	1	0.53	1
GO:0006814	sodium ion transport	51	48	47	0.82	1	0.54	1
GO:0005795	Golgi stack	13	12	12	0.82	1	0.55	1
GO:0006641	triglyceride metabolic process	13	12	12	0.82	1	0.55	1
GO:0030593	neutrophil chemotaxis	13	12	12	0.82	1	0.55	1
GO:0050681	androgen receptor binding	13	12	12	0.82	1	0.55	1
GO:0032729	positive regulation of interferon-gamma production	13	12	12	0.82	1	0.55	1
GO:0071407	cellular response to organic cyclic compound	13	12	12	0.82	1	0.55	1
GO:0048147	negative regulation of fibroblast proliferation	13	12	12	0.82	1	0.55	1
GO:0045931	positive regulation of mitotic cell cycle	13	12	12	0.82	1	0.55	1
GO:0034612	response to tumor necrosis factor	13	12	12	0.82	1	0.55	1
GO:0008333	endosome to lysosome transport	13	12	12	0.82	1	0.55	1
GO:0051209	release of sequestered calcium ion into cytosol	13	12	12	0.82	1	0.55	1
GO:0043542	endothelial cell migration	13	12	12	0.82	1	0.55	1
GO:0072593	reactive oxygen species metabolic process	13	12	12	0.82	1	0.55	1
GO:0015299	solute:hydrogen antiporter activity	13	12	12	0.82	1	0.55	1
GO:0000723	telomere maintenance	13	12	12	0.82	1	0.55	1
GO:0005788	endoplasmic reticulum lumen	13	12	12	0.82	1	0.55	1
GO:0006298	mismatch repair	13	12	12	0.82	1	0.55	1
GO:0050796	regulation of insulin secretion	13	12	12	0.82	1	0.55	1
GO:0005887	integral to plasma membrane	124	117	115	0.8	1	0.56	1
GO:0005975	carbohydrate metabolic process	125	118	116	0.79	1	0.57	1
GO:0043621	protein self-association	14	13	13	0.8	1	0.58	1
GO:0007162	negative regulation of cell adhesion	14	13	13	0.8	1	0.58	1
GO:0000049	tRNA binding	14	13	13	0.8	1	0.58	1
GO:0032760	positive regulation of tumor necrosis factor production	14	13	13	0.8	1	0.58	1
GO:0050853	B cell receptor signaling pathway	14	13	13	0.8	1	0.58	1
GO:0005242	inward rectifier potassium channel activity	14	13	13	0.8	1	0.58	1
GO:0005546	phosphatidylinositol-4,5-bisphosphate binding	14	13	13	0.8	1	0.58	1
GO:0005247	voltage-gated chloride channel activity	14	13	13	0.8	1	0.58	1
GO:0005902	microvillus	14	13	13	0.8	1	0.58	1
GO:0090190	positive regulation of branching involved in ureteric bud morphogenesis	14	13	13	0.8	1	0.58	1
GO:0006887	exocytosis	14	13	13	0.8	1	0.58	1
GO:0009103	lipopolysaccharide biosynthetic process	57	54	53	0.75	1	0.58	1
GO:0005882	intermediate filament	141	133	131	0.78	1	0.59	1
GO:0016705	oxidoreductase activity, acting on paired donors, with incorporation or reduction of molecular oxygen	64	60	62	0.26	1	0.59	1
GO:0005886	plasma membrane	811	763	767	0.29	1	0.59	1
GO:0043085	positive regulation of catalytic activity	15	14	14	0.78	1	0.6	1
GO:0007067	mitosis	15	14	14	0.78	1	0.6	1
GO:0004527	exonuclease activity	15	14	14	0.78	1	0.6	1
GO:0007189	adenylate cyclase-activating G-protein coupled receptor signaling pathway	15	14	14	0.78	1	0.6	1
GO:0032956	regulation of actin cytoskeleton organization	15	14	14	0.78	1	0.6	1
GO:0050727	regulation of inflammatory response	15	14	14	0.78	1	0.6	1
GO:0030501	positive regulation of bone mineralization	15	14	14	0.78	1	0.6	1
GO:0010332	response to gamma radiation	15	14	14	0.78	1	0.6	1
GO:0001085	RNA polymerase II transcription factor binding	15	14	14	0.78	1	0.6	1
GO:0009898	internal side of plasma membrane	15	14	14	0.78	1	0.6	1
GO:0006644	phospholipid metabolic process	15	14	14	0.78	1	0.6	1
GO:0043491	protein kinase B signaling cascade	15	14	14	0.78	1	0.6	1
GO:0008080	N-acetyltransferase activity	15	14	14	0.78	1	0.6	1
GO:0005876	spindle microtubule	15	14	14	0.78	1	0.6	1
GO:0051262	protein tetramerization	15	14	14	0.78	1	0.6	1
GO:0004519	endonuclease activity	15	14	14	0.78	1	0.6	1
GO:0048037	cofactor binding	16	15	16	0.38	1	0.62	1
GO:0016810	hydrolase activity, acting on carbon-nitrogen (but not peptide) bonds	16	15	16	0.38	1	0.62	1
GO:0019003	GDP binding	16	15	16	0.38	1	0.62	1
GO:0000932	cytoplasmic mRNA processing body	16	15	16	0.38	1	0.62	1
GO:0046875	ephrin receptor binding	16	15	16	0.38	1	0.62	1
GO:0048008	platelet-derived growth factor receptor signaling pathway	16	15	16	0.38	1	0.62	1
GO:0050808	synapse organization	16	15	16	0.38	1	0.62	1
GO:0016485	protein processing	16	15	16	0.38	1	0.62	1
GO:0030288	outer membrane-bounded periplasmic space	16	15	16	0.38	1	0.62	1
GO:0071560	cellular response to transforming growth factor beta stimulus	16	15	16	0.38	1	0.62	1
GO:0005932	microtubule basal body	16	15	16	0.38	1	0.62	1
GO:0031623	receptor internalization	16	15	16	0.38	1	0.62	1
GO:0009451	RNA modification	16	15	16	0.38	1	0.62	1
GO:0006417	regulation of translation	16	15	16	0.38	1	0.62	1
GO:0042383	sarcolemma	16	15	16	0.38	1	0.62	1
GO:0016620	oxidoreductase activity, acting on the aldehyde or oxo group of donors, NAD or NADP as acceptor	16	15	16	0.38	1	0.62	1
GO:0007266	Rho protein signal transduction	16	15	16	0.38	1	0.62	1
GO:0000398	nuclear mRNA splicing, via spliceosome	16	15	16	0.38	1	0.62	1
GO:0031252	cell leading edge	16	15	16	0.38	1	0.62	1
GO:0004298	threonine-type endopeptidase activity	16	15	16	0.38	1	0.62	1
GO:0019005	SCF ubiquitin ligase complex	16	15	16	0.38	1	0.62	1
GO:0007030	Golgi organization	16	15	16	0.38	1	0.62	1
GO:0018107	peptidyl-threonine phosphorylation	16	15	16	0.38	1	0.62	1
GO:0009611	response to wounding	16	15	16	0.38	1	0.62	1
GO:0051219	phosphoprotein binding	17	16	17	0.35	1	0.62	1
GO:0043407	negative regulation of MAP kinase activity	17	16	17	0.35	1	0.62	1
GO:0005765	lysosomal membrane	17	16	17	0.35	1	0.62	1
GO:0007040	lysosome organization	17	16	17	0.35	1	0.62	1
GO:0030374	ligand-dependent nuclear receptor transcription coactivator activity	17	16	17	0.35	1	0.62	1
GO:0015914	phospholipid transport	17	16	17	0.35	1	0.62	1
GO:0031594	neuromuscular junction	17	16	17	0.35	1	0.62	1
GO:0030155	regulation of cell adhesion	17	16	17	0.35	1	0.62	1
GO:0030139	endocytic vesicle	17	16	17	0.35	1	0.62	1
GO:0006631	fatty acid metabolic process	17	16	17	0.35	1	0.62	1
GO:0005793	endoplasmic reticulum-Golgi intermediate compartment	17	16	17	0.35	1	0.62	1
GO:0032869	cellular response to insulin stimulus	17	16	17	0.35	1	0.62	1
GO:0043130	ubiquitin binding	17	16	17	0.35	1	0.62	1
GO:0005643	nuclear pore	17	16	17	0.35	1	0.62	1
GO:0008484	sulfuric ester hydrolase activity	17	16	17	0.35	1	0.62	1
GO:0007204	elevation of cytosolic calcium ion concentration	17	16	17	0.35	1	0.62	1
GO:0008305	integrin complex	17	16	17	0.35	1	0.62	1
GO:0005778	peroxisomal membrane	17	16	17	0.35	1	0.62	1
GO:0008094	DNA-dependent ATPase activity	17	16	17	0.35	1	0.62	1
GO:0009411	response to UV	17	16	17	0.35	1	0.62	1
GO:0008654	phospholipid biosynthetic process	17	16	17	0.35	1	0.62	1
GO:0008180	signalosome	17	16	17	0.35	1	0.62	1
GO:0050661	NADP binding	17	16	17	0.35	1	0.62	1
GO:0042787	protein ubiquitination involved in ubiquitin-dependent protein catabolic process	17	16	17	0.35	1	0.62	1
GO:0030131	clathrin adaptor complex	18	17	18	0.33	1	0.62	1
GO:0009966	regulation of signal transduction	18	17	18	0.33	1	0.62	1
GO:0005109	frizzled binding	18	17	18	0.33	1	0.62	1
GO:0006461	protein complex assembly	18	17	18	0.33	1	0.62	1
GO:0051301	cell division	18	17	18	0.33	1	0.62	1
GO:0008286	insulin receptor signaling pathway	18	17	18	0.33	1	0.62	1
GO:0005272	sodium channel activity	18	17	18	0.33	1	0.62	1
GO:0022627	cytosolic small ribosomal subunit	18	17	18	0.33	1	0.62	1
GO:0042645	mitochondrial nucleoid	18	17	18	0.33	1	0.62	1
GO:0006633	fatty acid biosynthetic process	18	17	18	0.33	1	0.62	1
GO:0019898	extrinsic to membrane	18	17	18	0.33	1	0.62	1
GO:0030001	metal ion transport	18	17	18	0.33	1	0.62	1
GO:0005747	mitochondrial respiratory chain complex I	18	17	18	0.33	1	0.62	1
GO:0005201	extracellular matrix structural constituent	18	17	18	0.33	1	0.62	1
GO:0030433	ER-associated protein catabolic process	18	17	18	0.33	1	0.62	1
GO:0004003	ATP-dependent DNA helicase activity	18	17	18	0.33	1	0.62	1
GO:0007205	protein kinase C-activating G-protein coupled receptor signaling pathway	18	17	18	0.33	1	0.62	1
GO:0016817	hydrolase activity, acting on acid anhydrides	18	17	18	0.33	1	0.62	1
GO:0015992	proton transport	18	17	18	0.33	1	0.62	1
GO:0008276	protein methyltransferase activity	18	17	18	0.33	1	0.62	1
GO:0016818	hydrolase activity, acting on acid anhydrides, in phosphorus-containing anhydrides	18	17	18	0.33	1	0.62	1
GO:0001933	negative regulation of protein phosphorylation	18	17	18	0.33	1	0.62	1
GO:0043066	negative regulation of apoptotic process	172	162	164	0.3	1	0.62	1
GO:0019902	phosphatase binding	19	18	19	0.31	1	0.62	1
GO:0046332	SMAD binding	19	18	19	0.31	1	0.62	1
GO:0006888	ER to Golgi vesicle-mediated transport	19	18	19	0.31	1	0.62	1
GO:0008060	ARF GTPase activator activity	19	18	19	0.31	1	0.62	1
GO:0032312	regulation of ARF GTPase activity	19	18	19	0.31	1	0.62	1
GO:0015078	hydrogen ion transmembrane transporter activity	19	18	19	0.31	1	0.62	1
GO:0007610	behavior	19	18	19	0.31	1	0.62	1
GO:0023014	signal transduction by phosphorylation	19	18	19	0.31	1	0.62	1
GO:0035235	ionotropic glutamate receptor signaling pathway	19	18	19	0.31	1	0.62	1
GO:0004970	ionotropic glutamate receptor activity	19	18	19	0.31	1	0.62	1
GO:0005234	extracellular-glutamate-gated ion channel activity	19	18	19	0.31	1	0.62	1
GO:0051289	protein homotetramerization	19	18	19	0.31	1	0.62	1
GO:0006754	ATP biosynthetic process	19	18	19	0.31	1	0.62	1
GO:0004402	histone acetyltransferase activity	19	18	19	0.31	1	0.62	1
GO:0005912	adherens junction	19	18	19	0.31	1	0.62	1
GO:0009987	cellular process	19	18	19	0.31	1	0.62	1
GO:0005245	voltage-gated calcium channel activity	19	18	19	0.31	1	0.62	1
GO:0051603	proteolysis involved in cellular protein catabolic process	19	18	19	0.31	1	0.62	1
GO:0017048	Rho GTPase binding	19	18	19	0.31	1	0.62	1
GO:0000724	double-strand break repair via homologous recombination	20	19	20	0.29	1	0.63	1
GO:0050728	negative regulation of inflammatory response	20	19	20	0.29	1	0.63	1
GO:0045732	positive regulation of protein catabolic process	20	19	20	0.29	1	0.63	1
GO:0006879	cellular iron ion homeostasis	20	19	20	0.29	1	0.63	1
GO:0030890	positive regulation of B cell proliferation	20	19	20	0.29	1	0.63	1
GO:0035725	sodium ion transmembrane transport	20	19	20	0.29	1	0.63	1
GO:0017147	Wnt-protein binding	20	19	20	0.29	1	0.63	1
GO:0005901	caveola	20	19	20	0.29	1	0.63	1
GO:0006289	nucleotide-excision repair	20	19	20	0.29	1	0.63	1
GO:0004177	aminopeptidase activity	20	19	20	0.29	1	0.63	1
GO:0035064	methylated histone residue binding	20	19	20	0.29	1	0.63	1
GO:0005520	insulin-like growth factor binding	20	19	20	0.29	1	0.63	1
GO:0008373	sialyltransferase activity	20	19	20	0.29	1	0.63	1
GO:0043507	positive regulation of JUN kinase activity	20	19	20	0.29	1	0.63	1
GO:0042995	cell projection	20	19	20	0.29	1	0.63	1
GO:0071230	cellular response to amino acid stimulus	20	19	20	0.29	1	0.63	1
GO:0000793	condensed chromosome	20	19	20	0.29	1	0.63	1
GO:0004890	GABA-A receptor activity	20	19	20	0.29	1	0.63	1
GO:0006479	protein methylation	20	19	20	0.29	1	0.63	1
GO:0034613	cellular protein localization	21	20	21	0.28	1	0.63	1
GO:0000775	chromosome, centromeric region	21	20	21	0.28	1	0.63	1
GO:0051087	chaperone binding	21	20	21	0.28	1	0.63	1
GO:0003712	transcription cofactor activity	21	20	21	0.28	1	0.63	1
GO:0030426	growth cone	21	20	21	0.28	1	0.63	1
GO:0010212	response to ionizing radiation	21	20	21	0.28	1	0.63	1
GO:0016627	oxidoreductase activity, acting on the CH-CH group of donors	21	20	21	0.28	1	0.63	1
GO:0005814	centriole	21	20	21	0.28	1	0.63	1
GO:0006352	transcription initiation, DNA-dependent	21	20	21	0.28	1	0.63	1
GO:0051925	regulation of calcium ion transport via voltage-gated calcium channel activity	21	20	21	0.28	1	0.63	1
GO:0003697	single-stranded DNA binding	21	20	21	0.28	1	0.63	1
GO:0009378	four-way junction helicase activity	22	21	22	0.26	1	0.64	1
GO:0016070	RNA metabolic process	22	21	22	0.26	1	0.64	1
GO:0034968	histone lysine methylation	22	21	22	0.26	1	0.64	1
GO:0045599	negative regulation of fat cell differentiation	22	21	22	0.26	1	0.64	1
GO:0032092	positive regulation of protein binding	22	21	22	0.26	1	0.64	1
GO:0015991	ATP hydrolysis coupled proton transport	22	21	22	0.26	1	0.64	1
GO:0007059	chromosome segregation	22	21	22	0.26	1	0.64	1
GO:0006367	transcription initiation from RNA polymerase II promoter	22	21	22	0.26	1	0.64	1
GO:0016363	nuclear matrix	22	21	22	0.26	1	0.64	1
GO:0000502	proteasome complex	22	21	22	0.26	1	0.64	1
GO:0004879	ligand-activated sequence-specific DNA binding RNA polymerase II transcription factor activity	23	22	21	0.85	1	0.64	1
GO:0030522	intracellular receptor mediated signaling pathway	23	22	21	0.85	1	0.64	1
GO:0045668	negative regulation of osteoblast differentiation	23	22	21	0.85	1	0.64	1
GO:0045087	innate immune response	24	23	22	0.83	1	0.65	1
GO:0008137	NADH dehydrogenase (ubiquinone) activity	24	23	22	0.83	1	0.65	1
GO:0043234	protein complex	89	84	83	0.72	1	0.65	1
GO:0055085	transmembrane transport	369	347	345	0.72	1	0.65	1
GO:0016787	hydrolase activity	596	561	558	0.71	1	0.66	1
GO:0016525	negative regulation of angiogenesis	25	24	23	0.82	1	0.66	1
GO:0035335	peptidyl-tyrosine dephosphorylation	92	87	88	0.35	1	0.66	1
GO:0004725	protein tyrosine phosphatase activity	96	90	92	0.32	1	0.66	1
GO:0016757	transferase activity, transferring glycosyl groups	97	91	93	0.31	1	0.66	1
GO:0005921	gap junction	26	24	24	0.8	1	0.67	1
GO:0007219	Notch signaling pathway	26	24	24	0.8	1	0.67	1
GO:0045892	negative regulation of transcription, DNA-dependent	221	208	210	0.33	1	0.67	1
GO:0007165	signal transduction	938	882	886	0.33	1	0.67	1
GO:0005198	structural molecule activity	102	96	95	0.74	1	0.67	1
GO:0033138	positive regulation of peptidyl-serine phosphorylation	27	25	25	0.79	1	0.67	1
GO:0006813	potassium ion transport	106	100	99	0.71	1	0.68	1
GO:0042391	regulation of membrane potential	28	26	26	0.77	1	0.68	1
GO:0030018	Z disc	28	26	26	0.77	1	0.68	1
GO:0042803	protein homodimerization activity	255	240	242	0.34	1	0.69	1
GO:0042393	histone binding	29	27	27	0.75	1	0.69	1
GO:0005581	collagen	29	27	27	0.75	1	0.69	1
GO:0045669	positive regulation of osteoblast differentiation	30	28	28	0.74	1	0.7	1
GO:0050680	negative regulation of epithelial cell proliferation	30	28	28	0.74	1	0.7	1
GO:0030178	negative regulation of Wnt receptor signaling pathway	30	28	28	0.74	1	0.7	1
GO:0006357	regulation of transcription from RNA polymerase II promoter	122	115	114	0.7	1	0.7	1
GO:0007179	transforming growth factor beta receptor signaling pathway	31	29	29	0.72	1	0.71	1
GO:0007160	cell-matrix adhesion	31	29	29	0.72	1	0.71	1
GO:0009986	cell surface	131	123	125	0.33	1	0.71	1
GO:0016607	nuclear speck	33	31	32	0.41	1	0.72	1
GO:0000785	chromatin	34	32	33	0.39	1	0.72	1
GO:0008092	cytoskeletal protein binding	35	33	34	0.38	1	0.72	1
GO:0000776	kinetochore	36	34	35	0.36	1	0.72	1
GO:0005262	calcium channel activity	36	34	35	0.36	1	0.72	1
GO:0042826	histone deacetylase binding	37	35	36	0.35	1	0.72	1
GO:0019221	cytokine-mediated signaling pathway	37	35	36	0.35	1	0.72	1
GO:0030496	midbody	38	36	37	0.33	1	0.73	1
GO:0001666	response to hypoxia	39	37	38	0.32	1	0.73	1
GO:0005802	trans-Golgi network	39	37	38	0.32	1	0.73	1
GO:0010629	negative regulation of gene expression	43	40	40	0.75	1	0.74	1
GO:0000790	nuclear chromatin	44	41	41	0.74	1	0.74	1
GO:0005267	potassium channel activity	44	41	41	0.74	1	0.74	1
GO:0071805	potassium ion transmembrane transport	45	42	42	0.72	1	0.75	1
GO:0008017	microtubule binding	47	44	44	0.7	1	0.76	1
GO:0016616	oxidoreductase activity, acting on the CH-OH group of donors, NAD or NADP as acceptor	48	45	45	0.68	1	0.76	1
GO:0005244	voltage-gated ion channel activity	50	47	48	0.42	1	0.77	1
GO:0034765	regulation of ion transmembrane transport	50	47	48	0.42	1	0.77	1
GO:0035556	intracellular signal transduction	211	198	200	0.4	1	0.77	1
GO:0043524	negative regulation of neuron apoptotic process	54	51	52	0.37	1	0.77	1
GO:0030335	positive regulation of cell migration	56	53	54	0.35	1	0.77	1
GO:0010468	regulation of gene expression	58	55	54	0.74	1	0.78	1
GO:0003723	RNA binding	240	226	225	0.65	1	0.78	1
GO:0005625	soluble fraction	61	57	57	0.7	1	0.78	1
GO:0016055	Wnt receptor signaling pathway	63	59	59	0.68	1	0.79	1
GO:0009058	biosynthetic process	64	60	60	0.67	1	0.79	1
GO:0016324	apical plasma membrane	66	62	62	0.64	1	0.8	1
GO:0006916	anti-apoptosis	66	62	62	0.64	1	0.8	1
GO:0006334	nucleosome assembly	67	63	64	0.43	1	0.8	1
GO:0035023	regulation of Rho protein signal transduction	67	63	64	0.43	1	0.8	1
GO:0005089	Rho guanyl-nucleotide exchange factor activity	69	65	66	0.41	1	0.8	1
GO:0006913	nucleocytoplasmic transport	70	66	67	0.4	1	0.8	1
GO:0006812	cation transport	72	68	69	0.37	1	0.8	1
GO:0051260	protein homooligomerization	76	71	71	0.7	1	0.81	1
GO:0046872	metal ion binding	827	778	780	0.41	1	0.82	1
GO:0010628	positive regulation of gene expression	88	83	84	0.39	1	0.82	1
GO:0015629	actin cytoskeleton	88	83	84	0.39	1	0.82	1
GO:0044212	transcription regulatory region DNA binding	92	87	86	0.69	1	0.82	1
GO:0020037	heme binding	97	91	91	0.65	1	0.83	1
GO:0046982	protein heterodimerization activity	112	105	105	0.65	1	0.84	1
GO:0005856	cytoskeleton	119	112	113	0.43	1	0.85	1
GO:0003824	catalytic activity	588	553	554	0.48	1	0.93	1
GO:0005634	nucleus	2257	2123	2124	0.48	1	0.96	1
GO:0071480	cellular response to gamma radiation	3	3	3	0.83	1	1	1
GO:0000786	nucleosome	59	55	56	0.53	1	1	1
GO:0030512	negative regulation of transforming growth factor beta receptor signaling pathway	21	20	20	0.64	1	1	1
GO:0060070	canonical Wnt receptor signaling pathway	47	44	45	0.46	1	1	1
GO:0007183	SMAD protein complex assembly	3	3	3	0.83	1	1	1
GO:0051098	regulation of binding	3	3	3	0.83	1	1	1
GO:0070723	response to cholesterol	2	2	2	0.88	1	1	1
GO:0007182	common-partner SMAD protein phosphorylation	2	2	2	0.88	1	1	1
GO:0071141	SMAD protein complex	2	2	2	0.88	1	1	1
GO:0030618	transforming growth factor beta receptor, pathway-specific cytoplasmic mediator activity	2	2	2	0.88	1	1	1
GO:0030008	TRAPP complex	2	2	2	0.88	1	1	1
GO:0006089	lactate metabolic process	2	2	2	0.88	1	1	1
GO:0045730	respiratory burst	3	3	3	0.83	1	1	1
GO:0008202	steroid metabolic process	3	3	3	0.83	1	1	1
GO:0000080	G1 phase of mitotic cell cycle	3	3	3	0.83	1	1	1
GO:0019900	kinase binding	22	21	21	0.62	1	1	1
GO:0005638	lamin filament	4	4	4	0.78	1	1	1
GO:0004465	lipoprotein lipase activity	2	2	2	0.88	1	1	1
GO:0055091	phospholipid homeostasis	4	4	4	0.78	1	1	1
GO:0044428	nuclear part	4	4	4	0.78	1	1	1
GO:0042800	histone methyltransferase activity (H3-K4 specific)	4	4	4	0.78	1	1	1
GO:0015108	chloride transmembrane transporter activity	3	3	3	0.83	1	1	1
GO:0051005	negative regulation of lipoprotein lipase activity	2	2	2	0.88	1	1	1
GO:0070997	neuron death	4	4	4	0.78	1	1	1
GO:0010941	regulation of cell death	4	4	4	0.78	1	1	1
GO:0043313	regulation of neutrophil degranulation	2	2	2	0.88	1	1	1
GO:0006429	leucyl-tRNA aminoacylation	2	2	2	0.88	1	1	1
GO:0004823	leucine-tRNA ligase activity	2	2	2	0.88	1	1	1
GO:0008157	protein phosphatase 1 binding	3	3	3	0.83	1	1	1
GO:0031201	SNARE complex	3	3	3	0.83	1	1	1
GO:0070971	endoplasmic reticulum exit site	2	2	2	0.88	1	1	1
GO:0060628	regulation of ER to Golgi vesicle-mediated transport	4	4	4	0.78	1	1	1
GO:0030134	ER to Golgi transport vesicle	3	3	3	0.83	1	1	1
GO:0006111	regulation of gluconeogenesis	3	3	3	0.83	1	1	1
GO:0042921	glucocorticoid receptor signaling pathway	4	4	4	0.78	1	1	1
GO:0010740	positive regulation of intracellular protein kinase cascade	3	3	3	0.83	1	1	1
GO:0045542	positive regulation of cholesterol biosynthetic process	2	2	2	0.88	1	1	1
GO:0005578	proteinaceous extracellular matrix	96	90	91	0.49	1	1	1
GO:0045766	positive regulation of angiogenesis	30	28	29	0.46	1	1	1
GO:0002829	negative regulation of type 2 immune response	3	3	3	0.83	1	1	1
GO:0048294	negative regulation of isotype switching to IgE isotypes	2	2	2	0.88	1	1	1
GO:0051224	negative regulation of protein transport	3	3	3	0.83	1	1	1
GO:0032713	negative regulation of interleukin-4 production	2	2	2	0.88	1	1	1
GO:0032410	negative regulation of transporter activity	4	4	4	0.78	1	1	1
GO:0045619	regulation of lymphocyte differentiation	2	2	2	0.88	1	1	1
GO:0019229	regulation of vasoconstriction	4	4	4	0.78	1	1	1
GO:0004342	glucosamine-6-phosphate deaminase activity	2	2	2	0.88	1	1	1
GO:0060765	regulation of androgen receptor signaling pathway	4	4	4	0.78	1	1	1
GO:0019787	small conjugating protein ligase activity	3	3	3	0.83	1	1	1
GO:0051488	activation of anaphase-promoting complex activity	2	2	2	0.88	1	1	1
GO:0090344	negative regulation of cell aging	4	4	4	0.78	1	1	1
GO:0045040	protein import into mitochondrial outer membrane	3	3	3	0.83	1	1	1
GO:0004991	parathyroid hormone receptor activity	2	2	2	0.88	1	1	1
GO:0017046	peptide hormone binding	4	4	4	0.78	1	1	1
GO:0045819	positive regulation of glycogen catabolic process	2	2	2	0.88	1	1	1
GO:0004937	alpha1-adrenergic receptor activity	3	3	3	0.83	1	1	1
GO:0031672	A band	4	4	4	0.78	1	1	1
GO:0000788	nuclear nucleosome	2	2	2	0.88	1	1	1
GO:0048878	chemical homeostasis	2	2	2	0.88	1	1	1
GO:0031575	mitotic cell cycle G1/S transition checkpoint	3	3	3	0.83	1	1	1
GO:2000049	positive regulation of cell-cell adhesion mediated by cadherin	2	2	2	0.88	1	1	1
GO:0070507	regulation of microtubule cytoskeleton organization	4	4	4	0.78	1	1	1
GO:0061184	positive regulation of dermatome development	2	2	2	0.88	1	1	1
GO:0005110	frizzled-2 binding	2	2	2	0.88	1	1	1
GO:2000649	regulation of sodium ion transmembrane transporter activity	2	2	2	0.88	1	1	1
GO:0060307	regulation of ventricular cardiomyocyte membrane repolarization	2	2	2	0.88	1	1	1
GO:0086006	voltage-gated sodium channel activity involved in regulation of cardiac muscle cell action potential	2	2	2	0.88	1	1	1
GO:0090072	positive regulation of sodium ion transport via voltage-gated sodium channel activity	2	2	2	0.88	1	1	1
GO:0086002	regulation of cardiac muscle cell action potential involved in contraction	2	2	2	0.88	1	1	1
GO:0006878	cellular copper ion homeostasis	4	4	4	0.78	1	1	1
GO:2000273	positive regulation of receptor activity	4	4	4	0.78	1	1	1
GO:0030546	receptor activator activity	3	3	3	0.83	1	1	1
GO:0050682	AF-2 domain binding	2	2	2	0.88	1	1	1
GO:0006390	transcription from mitochondrial promoter	4	4	4	0.78	1	1	1
GO:0010694	positive regulation of alkaline phosphatase activity	2	2	2	0.88	1	1	1
GO:0005243	gap junction channel activity	2	2	2	0.88	1	1	1
GO:0045332	phospholipid translocation	2	2	2	0.88	1	1	1
GO:0034501	protein localization to kinetochore	3	3	3	0.83	1	1	1
GO:0005828	kinetochore microtubule	2	2	2	0.88	1	1	1
GO:0007096	regulation of exit from mitosis	2	2	2	0.88	1	1	1
GO:0004497	monooxygenase activity	50	47	47	0.65	1	1	1
GO:0000774	adenyl-nucleotide exchange factor activity	2	2	2	0.88	1	1	1
GO:0030814	regulation of cAMP metabolic process	3	3	3	0.83	1	1	1
GO:0035815	positive regulation of renal sodium excretion	2	2	2	0.88	1	1	1
GO:0051967	negative regulation of synaptic transmission, glutamatergic	4	4	4	0.78	1	1	1
GO:0060160	negative regulation of dopamine receptor signaling pathway	3	3	3	0.83	1	1	1
GO:0043266	regulation of potassium ion transport	3	3	3	0.83	1	1	1
GO:0034776	response to histamine	3	3	3	0.83	1	1	1
GO:0035240	dopamine binding	4	4	4	0.78	1	1	1
GO:0051584	regulation of dopamine uptake involved in synaptic transmission	2	2	2	0.88	1	1	1
GO:0002028	regulation of sodium ion transport	2	2	2	0.88	1	1	1
GO:0007195	adenylate cyclase-inhibiting dopamine receptor signaling pathway	3	3	3	0.83	1	1	1
GO:0001591	dopamine receptor activity, coupled via Gi/Go	3	3	3	0.83	1	1	1
GO:0071539	protein localization to centrosome	2	2	2	0.88	1	1	1
GO:0034454	microtubule anchoring at centrosome	3	3	3	0.83	1	1	1
GO:0008318	protein prenyltransferase activity	2	2	2	0.88	1	1	1
GO:0030548	acetylcholine receptor regulator activity	2	2	2	0.88	1	1	1
GO:0004663	Rab geranylgeranyltransferase activity	3	3	3	0.83	1	1	1
GO:0018342	protein prenylation	2	2	2	0.88	1	1	1
GO:0036065	fucosylation	3	3	3	0.83	1	1	1
GO:0008417	fucosyltransferase activity	4	4	4	0.78	1	1	1
GO:0000165	MAPK cascade	48	45	46	0.45	1	1	1
GO:0051048	negative regulation of secretion	2	2	2	0.88	1	1	1
GO:0008283	cell proliferation	94	88	89	0.51	1	1	1
GO:0043497	regulation of protein heterodimerization activity	4	4	4	0.78	1	1	1
GO:0034109	homotypic cell-cell adhesion	4	4	4	0.78	1	1	1
GO:0010890	positive regulation of sequestering of triglyceride	2	2	2	0.88	1	1	1
GO:0006729	tetrahydrobiopterin biosynthetic process	4	4	4	0.78	1	1	1
GO:0061088	regulation of sequestering of zinc ion	2	2	2	0.88	1	1	1
GO:0048007	antigen processing and presentation, exogenous lipid antigen via MHC class Ib	2	2	2	0.88	1	1	1
GO:0051138	positive regulation of NK T cell differentiation	4	4	4	0.78	1	1	1
GO:2000401	regulation of lymphocyte migration	2	2	2	0.88	1	1	1
GO:0042088	T-helper 1 type immune response	2	2	2	0.88	1	1	1
GO:0004742	dihydrolipoyllysine-residue acetyltransferase activity	2	2	2	0.88	1	1	1
GO:0045254	pyruvate dehydrogenase complex	2	2	2	0.88	1	1	1
GO:0006090	pyruvate metabolic process	2	2	2	0.88	1	1	1
GO:0032388	positive regulation of intracellular transport	3	3	3	0.83	1	1	1
GO:0008073	ornithine decarboxylase inhibitor activity	2	2	2	0.88	1	1	1
GO:0010736	serum response element binding	2	2	2	0.88	1	1	1
GO:0045823	positive regulation of heart contraction	3	3	3	0.83	1	1	1
GO:0010832	negative regulation of myotube differentiation	4	4	4	0.78	1	1	1
GO:0055117	regulation of cardiac muscle contraction	2	2	2	0.88	1	1	1
GO:0010735	positive regulation of transcription via serum response element binding	2	2	2	0.88	1	1	1
GO:0060261	positive regulation of transcription initiation from RNA polymerase II promoter	4	4	4	0.78	1	1	1
GO:0010765	positive regulation of sodium ion transport	3	3	3	0.83	1	1	1
GO:0060043	regulation of cardiac muscle cell proliferation	4	4	4	0.78	1	1	1
GO:0004826	phenylalanine-tRNA ligase activity	4	4	4	0.78	1	1	1
GO:0006432	phenylalanyl-tRNA aminoacylation	3	3	3	0.83	1	1	1
GO:0045335	phagocytic vesicle	3	3	3	0.83	1	1	1
GO:0010875	positive regulation of cholesterol efflux	4	4	4	0.78	1	1	1
GO:0033700	phospholipid efflux	2	2	2	0.88	1	1	1
GO:0032367	intracellular cholesterol transport	3	3	3	0.83	1	1	1
GO:0060155	platelet dense granule organization	2	2	2	0.88	1	1	1
GO:0034616	response to laminar fluid shear stress	2	2	2	0.88	1	1	1
GO:0034186	apolipoprotein A-I binding	3	3	3	0.83	1	1	1
GO:0034185	apolipoprotein binding	4	4	4	0.78	1	1	1
GO:0050780	dopamine receptor binding	3	3	3	0.83	1	1	1
GO:2000678	negative regulation of transcription regulatory region DNA binding	3	3	3	0.83	1	1	1
GO:0051795	positive regulation of catagen	2	2	2	0.88	1	1	1
GO:0035313	wound healing, spreading of epidermal cells	4	4	4	0.78	1	1	1
GO:0071392	cellular response to estradiol stimulus	3	3	3	0.83	1	1	1
GO:0042053	regulation of dopamine metabolic process	3	3	3	0.83	1	1	1
GO:0007190	activation of adenylate cyclase activity	3	3	3	0.83	1	1	1
GO:0046323	glucose import	3	3	3	0.83	1	1	1
GO:0001963	synaptic transmission, dopaminergic	2	2	2	0.88	1	1	1
GO:0001588	dopamine receptor activity, coupled via Gs	2	2	2	0.88	1	1	1
GO:0071870	cellular response to catecholamine stimulus	3	3	3	0.83	1	1	1
GO:0051968	positive regulation of synaptic transmission, glutamatergic	4	4	4	0.78	1	1	1
GO:0001661	conditioned taste aversion	2	2	2	0.88	1	1	1
GO:0007612	learning	2	2	2	0.88	1	1	1
GO:0008542	visual learning	3	3	3	0.83	1	1	1
GO:0006936	muscle contraction	2	2	2	0.88	1	1	1
GO:0007613	memory	3	3	3	0.83	1	1	1
GO:0019228	regulation of action potential in neuron	2	2	2	0.88	1	1	1
GO:0015872	dopamine transport	2	2	2	0.88	1	1	1
GO:0007626	locomotory behavior	3	3	3	0.83	1	1	1
GO:0008306	associative learning	2	2	2	0.88	1	1	1
GO:0001662	behavioral fear response	3	3	3	0.83	1	1	1
GO:0019226	transmission of nerve impulse	2	2	2	0.88	1	1	1
GO:0015871	choline transport	2	2	2	0.88	1	1	1
GO:0015220	choline transmembrane transporter activity	2	2	2	0.88	1	1	1
GO:0033267	axon part	4	4	4	0.78	1	1	1
GO:0070062	extracellular vesicular exosome	4	4	4	0.78	1	1	1
GO:0033363	secretory granule organization	2	2	2	0.88	1	1	1
GO:0002446	neutrophil mediated immunity	4	4	4	0.78	1	1	1
GO:0000083	regulation of transcription involved in G1/S phase of mitotic cell cycle	4	4	4	0.78	1	1	1
GO:0031957	very long-chain fatty acid-CoA ligase activity	3	3	3	0.83	1	1	1
GO:0015056	corticotrophin-releasing factor receptor activity	2	2	2	0.88	1	1	1
GO:0043950	positive regulation of cAMP-mediated signaling	3	3	3	0.83	1	1	1
GO:0071376	cellular response to corticotropin-releasing hormone stimulus	2	2	2	0.88	1	1	1
GO:0004467	long-chain fatty acid-CoA ligase activity	2	2	2	0.88	1	1	1
GO:0047617	acyl-CoA hydrolase activity	3	3	3	0.83	1	1	1
GO:0004820	glycine-tRNA ligase activity	2	2	2	0.88	1	1	1
GO:0006426	glycyl-tRNA aminoacylation	2	2	2	0.88	1	1	1
GO:0006029	proteoglycan metabolic process	4	4	4	0.78	1	1	1
GO:0023051	regulation of signaling	3	3	3	0.83	1	1	1
GO:0005092	GDP-dissociation inhibitor activity	3	3	3	0.83	1	1	1
GO:0007051	spindle organization	3	3	3	0.83	1	1	1
GO:0010070	zygote asymmetric cell division	2	2	2	0.88	1	1	1
GO:0043620	regulation of DNA-dependent transcription in response to stress	2	2	2	0.88	1	1	1
GO:0016667	oxidoreductase activity, acting on a sulfur group of donors	2	2	2	0.88	1	1	1
GO:0006817	phosphate ion transport	3	3	3	0.83	1	1	1
GO:0046689	response to mercury ion	2	2	2	0.88	1	1	1
GO:0019987	negative regulation of anti-apoptosis	3	3	3	0.83	1	1	1
GO:0043551	regulation of phosphatidylinositol 3-kinase activity	4	4	4	0.78	1	1	1
GO:0035014	phosphatidylinositol 3-kinase regulator activity	4	4	4	0.78	1	1	1
GO:0005178	integrin binding	22	21	21	0.62	1	1	1
GO:0016337	cell-cell adhesion	36	34	34	0.64	1	1	1
GO:0006686	sphingomyelin biosynthetic process	3	3	3	0.83	1	1	1
GO:0046511	sphinganine biosynthetic process	2	2	2	0.88	1	1	1
GO:0004758	serine C-palmitoyltransferase activity	3	3	3	0.83	1	1	1
GO:0017059	serine C-palmitoyltransferase complex	3	3	3	0.83	1	1	1
GO:0046512	sphingosine biosynthetic process	3	3	3	0.83	1	1	1
GO:0007223	Wnt receptor signaling pathway, calcium modulating pathway	3	3	3	0.83	1	1	1
GO:0004300	enoyl-CoA hydratase activity	2	2	2	0.88	1	1	1
GO:0032747	positive regulation of interleukin-23 production	3	3	3	0.83	1	1	1
GO:0071260	cellular response to mechanical stimulus	22	21	21	0.62	1	1	1
GO:0035458	cellular response to interferon-beta	3	3	3	0.83	1	1	1
GO:0002281	macrophage activation involved in immune response	4	4	4	0.78	1	1	1
GO:0032009	early phagosome	3	3	3	0.83	1	1	1
GO:0090330	regulation of platelet aggregation	4	4	4	0.78	1	1	1
GO:0004716	receptor signaling protein tyrosine kinase activity	4	4	4	0.78	1	1	1
GO:0043306	positive regulation of mast cell degranulation	3	3	3	0.83	1	1	1
GO:0007167	enzyme linked receptor protein signaling pathway	4	4	4	0.78	1	1	1
GO:0045588	positive regulation of gamma-delta T cell differentiation	2	2	2	0.88	1	1	1
GO:0050764	regulation of phagocytosis	4	4	4	0.78	1	1	1
GO:0001664	G-protein coupled receptor binding	3	3	3	0.83	1	1	1
GO:0030215	semaphorin receptor binding	4	4	4	0.78	1	1	1
GO:0032983	kainate selective glutamate receptor complex	3	3	3	0.83	1	1	1
GO:0005899	insulin receptor complex	2	2	2	0.88	1	1	1
GO:0048639	positive regulation of developmental growth	2	2	2	0.88	1	1	1
GO:0043410	positive regulation of MAPK cascade	36	34	34	0.64	1	1	1
GO:0031994	insulin-like growth factor I binding	3	3	3	0.83	1	1	1
GO:0060267	positive regulation of respiratory burst	2	2	2	0.88	1	1	1
GO:0051425	PTB domain binding	2	2	2	0.88	1	1	1
GO:0070531	BRCA1-A complex	4	4	4	0.78	1	1	1
GO:0070530	K63-linked polyubiquitin binding	4	4	4	0.78	1	1	1
GO:0071786	endoplasmic reticulum tubular network organization	3	3	3	0.83	1	1	1
GO:0003376	sphingosine-1-phosphate signaling pathway	3	3	3	0.83	1	1	1
GO:0007193	adenylate cyclase-inhibiting G-protein coupled receptor signaling pathway	4	4	4	0.78	1	1	1
GO:0038036	sphingosine-1-phosphate receptor activity	3	3	3	0.83	1	1	1
GO:0009113	purine base biosynthetic process	4	4	4	0.78	1	1	1
GO:0004641	phosphoribosylformylglycinamidine cyclo-ligase activity	2	2	2	0.88	1	1	1
GO:0004637	phosphoribosylamine-glycine ligase activity	2	2	2	0.88	1	1	1
GO:0006189	'de novo' IMP biosynthetic process	3	3	3	0.83	1	1	1
GO:0004644	phosphoribosylglycinamide formyltransferase activity	2	2	2	0.88	1	1	1
GO:0000806	Y chromosome	2	2	2	0.88	1	1	1
GO:0000805	X chromosome	2	2	2	0.88	1	1	1
GO:0030849	autosome	2	2	2	0.88	1	1	1
GO:0042623	ATPase activity, coupled	4	4	4	0.78	1	1	1
GO:0019209	kinase activator activity	4	4	4	0.78	1	1	1
GO:0044299	C-fiber	2	2	2	0.88	1	1	1
GO:0034098	Cdc48p-Npl4p-Ufd1p AAA ATPase complex	2	2	2	0.88	1	1	1
GO:0060170	cilium membrane	3	3	3	0.83	1	1	1
GO:0044459	plasma membrane part	3	3	3	0.83	1	1	1
GO:0005971	ribonucleoside-diphosphate reductase complex	2	2	2	0.88	1	1	1
GO:0004748	ribonucleoside-diphosphate reductase activity, thioredoxin disulfide as acceptor	4	4	4	0.78	1	1	1
GO:0045634	regulation of melanocyte differentiation	2	2	2	0.88	1	1	1
GO:0051782	negative regulation of cell division	3	3	3	0.83	1	1	1
GO:0017002	activin-activated receptor activity	4	4	4	0.78	1	1	1
GO:0032927	positive regulation of activin receptor signaling pathway	4	4	4	0.78	1	1	1
GO:0000346	transcription export complex	4	4	4	0.78	1	1	1
GO:0019430	removal of superoxide radicals	4	4	4	0.78	1	1	1
GO:0007176	regulation of epidermal growth factor-activated receptor activity	3	3	3	0.83	1	1	1
GO:0045861	negative regulation of proteolysis	4	4	4	0.78	1	1	1
GO:0046580	negative regulation of Ras protein signal transduction	4	4	4	0.78	1	1	1
GO:0045820	negative regulation of glycolysis	3	3	3	0.83	1	1	1
GO:0070695	FHF complex	2	2	2	0.88	1	1	1
GO:0072332	signal transduction by p53 class mediator resulting in induction of apoptosis	4	4	4	0.78	1	1	1
GO:0000183	chromatin silencing at rDNA	4	4	4	0.78	1	1	1
GO:0005677	chromatin silencing complex	4	4	4	0.78	1	1	1
GO:0033553	rDNA heterochromatin	2	2	2	0.88	1	1	1
GO:0006110	regulation of glycolysis	2	2	2	0.88	1	1	1
GO:0004862	cAMP-dependent protein kinase inhibitor activity	4	4	4	0.78	1	1	1
GO:0008607	phosphorylase kinase regulator activity	3	3	3	0.83	1	1	1
GO:0071204	histone pre-mRNA 3'end processing complex	3	3	3	0.83	1	1	1
GO:0006398	histone mRNA 3'-end processing	2	2	2	0.88	1	1	1
GO:0000084	S phase of mitotic cell cycle	4	4	4	0.78	1	1	1
GO:0043171	peptide catabolic process	2	2	2	0.88	1	1	1
GO:0005249	voltage-gated potassium channel activity	64	60	61	0.47	1	1	1
GO:0010955	negative regulation of protein processing	3	3	3	0.83	1	1	1
GO:0012501	programmed cell death	3	3	3	0.83	1	1	1
GO:0015077	monovalent inorganic cation transmembrane transporter activity	2	2	2	0.88	1	1	1
GO:0015018	galactosylgalactosylxylosylprotein 3-beta-glucuronosyltransferase activity	4	4	4	0.78	1	1	1
GO:0071257	cellular response to electrical stimulus	4	4	4	0.78	1	1	1
GO:0007194	negative regulation of adenylate cyclase activity	4	4	4	0.78	1	1	1
GO:0044309	neuron spine	3	3	3	0.83	1	1	1
GO:0004565	beta-galactosidase activity	4	4	4	0.78	1	1	1
GO:0009341	beta-galactosidase complex	3	3	3	0.83	1	1	1
GO:0033119	negative regulation of RNA splicing	4	4	4	0.78	1	1	1
GO:0036002	pre-mRNA binding	3	3	3	0.83	1	1	1
GO:0030904	retromer complex	4	4	4	0.78	1	1	1
GO:0007034	vacuolar transport	3	3	3	0.83	1	1	1
GO:0070072	vacuolar proton-transporting V-type ATPase complex assembly	2	2	2	0.88	1	1	1
GO:0016829	lyase activity	48	45	46	0.45	1	1	1
GO:0030375	thyroid hormone receptor coactivator activity	4	4	4	0.78	1	1	1
GO:0051205	protein insertion into membrane	3	3	3	0.83	1	1	1
GO:0016010	dystrophin-associated glycoprotein complex	4	4	4	0.78	1	1	1
GO:0090073	positive regulation of protein homodimerization activity	3	3	3	0.83	1	1	1
GO:0071864	positive regulation of cell proliferation in bone marrow	2	2	2	0.88	1	1	1
GO:2000727	positive regulation of cardiac muscle cell differentiation	4	4	4	0.78	1	1	1
GO:0002634	regulation of germinal center formation	3	3	3	0.83	1	1	1
GO:0071374	cellular response to parathyroid hormone stimulus	2	2	2	0.88	1	1	1
GO:0048643	positive regulation of skeletal muscle tissue development	3	3	3	0.83	1	1	1
GO:2001016	positive regulation of skeletal muscle cell differentiation	2	2	2	0.88	1	1	1
GO:0045111	intermediate filament cytoskeleton	27	25	26	0.52	1	1	1
GO:0045089	positive regulation of innate immune response	4	4	4	0.78	1	1	1
GO:0045717	negative regulation of fatty acid biosynthetic process	4	4	4	0.78	1	1	1
GO:0010894	negative regulation of steroid biosynthetic process	4	4	4	0.78	1	1	1
GO:0016126	sterol biosynthetic process	3	3	3	0.83	1	1	1
GO:0006991	response to sterol depletion	2	2	2	0.88	1	1	1
GO:0030967	ER-nuclear sterol response pathway	2	2	2	0.88	1	1	1
GO:0030162	regulation of proteolysis	2	2	2	0.88	1	1	1
GO:0046639	negative regulation of alpha-beta T cell differentiation	2	2	2	0.88	1	1	1
GO:0007228	positive regulation of hh target transcription factor activity	2	2	2	0.88	1	1	1
GO:0060769	positive regulation of epithelial cell proliferation involved in prostate gland development	2	2	2	0.88	1	1	1
GO:0090370	negative regulation of cholesterol efflux	2	2	2	0.88	1	1	1
GO:0032435	negative regulation of proteasomal ubiquitin-dependent protein catabolic process	3	3	3	0.83	1	1	1
GO:0060684	epithelial-mesenchymal cell signaling	4	4	4	0.78	1	1	1
GO:0033092	positive regulation of immature T cell proliferation in thymus	2	2	2	0.88	1	1	1
GO:0045596	negative regulation of cell differentiation	22	21	21	0.62	1	1	1
GO:0043237	laminin-1 binding	4	4	4	0.78	1	1	1
GO:0021938	smoothened signaling pathway involved in regulation of cerebellar granule cell precursor cell proliferation	3	3	3	0.83	1	1	1
GO:2000729	positive regulation of mesenchymal cell proliferation involved in ureter development	2	2	2	0.88	1	1	1
GO:0060685	regulation of prostatic bud formation	3	3	3	0.83	1	1	1
GO:0002142	stereocilia ankle link complex	4	4	4	0.78	1	1	1
GO:0031513	nonmotile primary cilium	4	4	4	0.78	1	1	1
GO:0002102	podosome	4	4	4	0.78	1	1	1
GO:0008328	ionotropic glutamate receptor complex	3	3	3	0.83	1	1	1
GO:0004971	alpha-amino-3-hydroxy-5-methyl-4-isoxazole propionate selective glutamate receptor activity	2	2	2	0.88	1	1	1
GO:0007616	long-term memory	3	3	3	0.83	1	1	1
GO:0032590	dendrite membrane	3	3	3	0.83	1	1	1
GO:0032281	alpha-amino-3-hydroxy-5-methyl-4-isoxazolepropionic acid selective glutamate receptor complex	3	3	3	0.83	1	1	1
GO:0001607	neuromedin U receptor activity	2	2	2	0.88	1	1	1
GO:0005229	intracellular calcium activated chloride channel activity	2	2	2	0.88	1	1	1
GO:0022824	transmitter-gated ion channel activity	4	4	4	0.78	1	1	1
GO:0016934	extracellular-glycine-gated chloride channel activity	4	4	4	0.78	1	1	1
GO:0019067	viral assembly, maturation, egress, and release	2	2	2	0.88	1	1	1
GO:0043043	peptide biosynthetic process	3	3	3	0.83	1	1	1
GO:0001539	ciliary or flagellar motility	4	4	4	0.78	1	1	1
GO:0019166	trans-2-enoyl-CoA reductase (NADPH) activity	2	2	2	0.88	1	1	1
GO:0004004	ATP-dependent RNA helicase activity	4	4	4	0.78	1	1	1
GO:0008327	methyl-CpG binding	3	3	3	0.83	1	1	1
GO:0009313	oligosaccharide catabolic process	2	2	2	0.88	1	1	1
GO:0006689	ganglioside catabolic process	2	2	2	0.88	1	1	1
GO:0004563	beta-N-acetylhexosaminidase activity	4	4	4	0.78	1	1	1
GO:0050871	positive regulation of B cell activation	2	2	2	0.88	1	1	1
GO:0043496	regulation of protein homodimerization activity	4	4	4	0.78	1	1	1
GO:0048096	chromatin-mediated maintenance of transcription	3	3	3	0.83	1	1	1
GO:0004576	oligosaccharyl transferase activity	2	2	2	0.88	1	1	1
GO:0004029	aldehyde dehydrogenase (NAD) activity	2	2	2	0.88	1	1	1
GO:0006937	regulation of muscle contraction	4	4	4	0.78	1	1	1
GO:0071778	WINAC complex	4	4	4	0.78	1	1	1
GO:0070087	chromo shadow domain binding	3	3	3	0.83	1	1	1
GO:0048246	macrophage chemotaxis	4	4	4	0.78	1	1	1
GO:0060585	positive regulation of prostaglandin-endoperoxide synthase activity	2	2	2	0.88	1	1	1
GO:0002690	positive regulation of leukocyte chemotaxis	4	4	4	0.78	1	1	1
GO:0005047	signal recognition particle binding	3	3	3	0.83	1	1	1
GO:0005785	signal recognition particle receptor complex	2	2	2	0.88	1	1	1
GO:0007168	receptor guanylyl cyclase signaling pathway	3	3	3	0.83	1	1	1
GO:0010369	chromocenter	4	4	4	0.78	1	1	1
GO:0034145	positive regulation of toll-like receptor 4 signaling pathway	3	3	3	0.83	1	1	1
GO:0034137	positive regulation of toll-like receptor 2 signaling pathway	2	2	2	0.88	1	1	1
GO:0000290	deadenylation-dependent decapping of nuclear-transcribed mRNA	3	3	3	0.83	1	1	1
GO:0006221	pyrimidine nucleotide biosynthetic process	3	3	3	0.83	1	1	1
GO:0003883	CTP synthase activity	2	2	2	0.88	1	1	1
GO:0004013	adenosylhomocysteinase activity	3	3	3	0.83	1	1	1
GO:0004455	ketol-acid reductoisomerase activity	3	3	3	0.83	1	1	1
GO:0044070	regulation of anion transport	3	3	3	0.83	1	1	1
GO:0003836	beta-galactoside (CMP) alpha-2,3-sialyltransferase activity	4	4	4	0.78	1	1	1
GO:0006518	peptide metabolic process	2	2	2	0.88	1	1	1
GO:0033120	positive regulation of RNA splicing	2	2	2	0.88	1	1	1
GO:0045292	nuclear mRNA cis splicing, via spliceosome	2	2	2	0.88	1	1	1
GO:0005487	nucleocytoplasmic transporter activity	4	4	4	0.78	1	1	1
GO:0031258	lamellipodium membrane	3	3	3	0.83	1	1	1
GO:0032233	positive regulation of actin filament bundle assembly	2	2	2	0.88	1	1	1
GO:0051492	regulation of stress fiber assembly	2	2	2	0.88	1	1	1
GO:0042274	ribosomal small subunit biogenesis	4	4	4	0.78	1	1	1
GO:0016576	histone dephosphorylation	2	2	2	0.88	1	1	1
GO:0001875	lipopolysaccharide receptor activity	4	4	4	0.78	1	1	1
GO:0032959	inositol trisphosphate biosynthetic process	2	2	2	0.88	1	1	1
GO:0008146	sulfotransferase activity	47	44	45	0.46	1	1	1
GO:0004896	cytokine receptor activity	22	21	21	0.62	1	1	1
GO:0050998	nitric-oxide synthase binding	4	4	4	0.78	1	1	1
GO:0002906	negative regulation of mature B cell apoptotic process	3	3	3	0.83	1	1	1
GO:0005773	vacuole	3	3	3	0.83	1	1	1
GO:0001961	positive regulation of cytokine-mediated signaling pathway	3	3	3	0.83	1	1	1
GO:0048146	positive regulation of fibroblast proliferation	21	20	20	0.64	1	1	1
GO:0060907	positive regulation of macrophage cytokine production	4	4	4	0.78	1	1	1
GO:0043679	axon terminus	4	4	4	0.78	1	1	1
GO:0045842	positive regulation of mitotic metaphase/anaphase transition	3	3	3	0.83	1	1	1
GO:0000722	telomere maintenance via recombination	3	3	3	0.83	1	1	1
GO:0016605	PML body	30	28	29	0.46	1	1	1
GO:0030915	Smc5-Smc6 complex	4	4	4	0.78	1	1	1
GO:0034184	positive regulation of maintenance of mitotic sister chromatid cohesion	2	2	2	0.88	1	1	1
GO:0003872	6-phosphofructokinase activity	4	4	4	0.78	1	1	1
GO:0005945	6-phosphofructokinase complex	4	4	4	0.78	1	1	1
GO:0030371	translation repressor activity	2	2	2	0.88	1	1	1
GO:0045261	proton-transporting ATP synthase complex, catalytic core F(1)	4	4	4	0.78	1	1	1
GO:0006491	N-glycan processing	3	3	3	0.83	1	1	1
GO:0003828	alpha-N-acetylneuraminate alpha-2,8-sialyltransferase activity	4	4	4	0.78	1	1	1
GO:0001574	ganglioside biosynthetic process	4	4	4	0.78	1	1	1
GO:0043532	angiostatin binding	2	2	2	0.88	1	1	1
GO:0051896	regulation of protein kinase B signaling cascade	3	3	3	0.83	1	1	1
GO:0051645	Golgi localization	3	3	3	0.83	1	1	1
GO:0007050	cell cycle arrest	50	47	47	0.65	1	1	1
GO:0035254	glutamate receptor binding	4	4	4	0.78	1	1	1
GO:0060828	regulation of canonical Wnt receptor signaling pathway	3	3	3	0.83	1	1	1
GO:0000308	cytoplasmic cyclin-dependent protein kinase holoenzyme complex	2	2	2	0.88	1	1	1
GO:0016715	oxidoreductase activity, acting on paired donors, with incorporation or reduction of molecular oxygen, reduced ascorbate as one donor, and incorporation of one atom of oxygen	3	3	3	0.83	1	1	1
GO:0070688	MLL5-L complex	3	3	3	0.83	1	1	1
GO:0031435	mitogen-activated protein kinase kinase kinase binding	4	4	4	0.78	1	1	1
GO:0006354	transcription elongation, DNA-dependent	3	3	3	0.83	1	1	1
GO:0050765	negative regulation of phagocytosis	2	2	2	0.88	1	1	1
GO:0044319	wound healing, spreading of cells	2	2	2	0.88	1	1	1
GO:0022407	regulation of cell-cell adhesion	4	4	4	0.78	1	1	1
GO:0051893	regulation of focal adhesion assembly	4	4	4	0.78	1	1	1
GO:0005161	platelet-derived growth factor receptor binding	3	3	3	0.83	1	1	1
GO:0031226	intrinsic to plasma membrane	2	2	2	0.88	1	1	1
GO:0010863	positive regulation of phospholipase C activity	4	4	4	0.78	1	1	1
GO:0038085	vascular endothelial growth factor binding	2	2	2	0.88	1	1	1
GO:0034987	immunoglobulin receptor binding	2	2	2	0.88	1	1	1
GO:0001932	regulation of protein phosphorylation	21	20	20	0.64	1	1	1
GO:0010591	regulation of lamellipodium assembly	2	2	2	0.88	1	1	1
GO:0038109	Kit signaling pathway	2	2	2	0.88	1	1	1
GO:0038028	insulin receptor signaling pathway via phosphatidylinositol 3-kinase cascade	2	2	2	0.88	1	1	1
GO:0042058	regulation of epidermal growth factor receptor signaling pathway	2	2	2	0.88	1	1	1
GO:0035426	extracellular matrix-cell signaling	4	4	4	0.78	1	1	1
GO:0031529	ruffle organization	4	4	4	0.78	1	1	1
GO:2000249	regulation of actin cytoskeleton reorganization	3	3	3	0.83	1	1	1
GO:0051453	regulation of intracellular pH	4	4	4	0.78	1	1	1
GO:0010447	response to acidity	2	2	2	0.88	1	1	1
GO:0001101	response to acid	4	4	4	0.78	1	1	1
GO:0006013	mannose metabolic process	4	4	4	0.78	1	1	1
GO:0004559	alpha-mannosidase activity	4	4	4	0.78	1	1	1
GO:0007033	vacuole organization	2	2	2	0.88	1	1	1
GO:0015923	mannosidase activity	4	4	4	0.78	1	1	1
GO:0007005	mitochondrion organization	22	21	21	0.62	1	1	1
GO:0046969	NAD-dependent histone deacetylase activity (H3-K9 specific)	4	4	4	0.78	1	1	1
GO:0010569	regulation of double-strand break repair via homologous recombination	3	3	3	0.83	1	1	1
GO:0035022	positive regulation of Rac protein signal transduction	3	3	3	0.83	1	1	1
GO:0032777	Piccolo NuA4 histone acetyltransferase complex	4	4	4	0.78	1	1	1
GO:0032040	small-subunit processome	4	4	4	0.78	1	1	1
GO:2000147	positive regulation of cell motility	4	4	4	0.78	1	1	1
GO:0006325	chromatin organization	3	3	3	0.83	1	1	1
GO:0033235	positive regulation of protein sumoylation	3	3	3	0.83	1	1	1
GO:0006188	IMP biosynthetic process	3	3	3	0.83	1	1	1
GO:0003876	AMP deaminase activity	3	3	3	0.83	1	1	1
GO:0090037	positive regulation of protein kinase C signaling cascade	4	4	4	0.78	1	1	1
GO:0019903	protein phosphatase binding	22	21	21	0.62	1	1	1
GO:0043227	membrane-bounded organelle	2	2	2	0.88	1	1	1
GO:0035253	ciliary rootlet	2	2	2	0.88	1	1	1
GO:0007028	cytoplasm organization	3	3	3	0.83	1	1	1
GO:0043522	leucine zipper domain binding	2	2	2	0.88	1	1	1
GO:0007091	mitotic metaphase/anaphase transition	2	2	2	0.88	1	1	1
GO:0019887	protein kinase regulator activity	2	2	2	0.88	1	1	1
GO:0031122	cytoplasmic microtubule organization	4	4	4	0.78	1	1	1
GO:0034742	APC-Axin-1-beta-catenin complex	3	3	3	0.83	1	1	1
GO:0051988	regulation of attachment of spindle microtubules to kinetochore	2	2	2	0.88	1	1	1
GO:0051010	microtubule plus-end binding	4	4	4	0.78	1	1	1
GO:0044295	axonal growth cone	3	3	3	0.83	1	1	1
GO:0031274	positive regulation of pseudopodium assembly	4	4	4	0.78	1	1	1
GO:0033081	regulation of T cell differentiation in thymus	2	2	2	0.88	1	1	1
GO:0030857	negative regulation of epithelial cell differentiation	4	4	4	0.78	1	1	1
GO:0051150	regulation of smooth muscle cell differentiation	4	4	4	0.78	1	1	1
GO:0016765	transferase activity, transferring alkyl or aryl (other than methyl) groups	3	3	3	0.83	1	1	1
GO:0031369	translation initiation factor binding	3	3	3	0.83	1	1	1
GO:0010587	miRNA catabolic process	2	2	2	0.88	1	1	1
GO:0010586	miRNA metabolic process	2	2	2	0.88	1	1	1
GO:0031054	pre-miRNA processing	4	4	4	0.78	1	1	1
GO:0060478	acrosomal vesicle exocytosis	2	2	2	0.88	1	1	1
GO:0097038	perinuclear endoplasmic reticulum	2	2	2	0.88	1	1	1
GO:0000300	peripheral to membrane of membrane fraction	2	2	2	0.88	1	1	1
GO:0051015	actin filament binding	30	28	29	0.46	1	1	1
GO:0051149	positive regulation of muscle cell differentiation	2	2	2	0.88	1	1	1
GO:0002193	MAML1-RBP-Jkappa- ICN1 complex	2	2	2	0.88	1	1	1
GO:0042605	peptide antigen binding	2	2	2	0.88	1	1	1
GO:0004652	polynucleotide adenylyltransferase activity	4	4	4	0.78	1	1	1
GO:0010633	negative regulation of epithelial cell migration	3	3	3	0.83	1	1	1
GO:0009048	dosage compensation by inactivation of X chromosome	4	4	4	0.78	1	1	1
GO:0097058	CRLF-CLCF1 complex	3	3	3	0.83	1	1	1
GO:0005127	ciliary neurotrophic factor receptor binding	4	4	4	0.78	1	1	1
GO:0006003	fructose 2,6-bisphosphate metabolic process	4	4	4	0.78	1	1	1
GO:0004331	fructose-2,6-bisphosphate 2-phosphatase activity	4	4	4	0.78	1	1	1
GO:0003873	6-phosphofructo-2-kinase activity	4	4	4	0.78	1	1	1
GO:0008140	cAMP response element binding protein binding	4	4	4	0.78	1	1	1
GO:0032793	positive regulation of CREB transcription factor activity	4	4	4	0.78	1	1	1
GO:0071108	protein K48-linked deubiquitination	3	3	3	0.83	1	1	1
GO:0070536	protein K63-linked deubiquitination	4	4	4	0.78	1	1	1
GO:0007019	microtubule depolymerization	3	3	3	0.83	1	1	1
GO:0007052	mitotic spindle organization	4	4	4	0.78	1	1	1
GO:0000075	cell cycle checkpoint	4	4	4	0.78	1	1	1
GO:0000993	RNA polymerase II core binding	4	4	4	0.78	1	1	1
GO:0070830	tight junction assembly	4	4	4	0.78	1	1	1
GO:0097025	MPP7-DLG1-LIN7 complex	2	2	2	0.88	1	1	1
GO:0080122	AMP transmembrane transporter activity	2	2	2	0.88	1	1	1
GO:0080121	AMP transport	2	2	2	0.88	1	1	1
GO:0015228	coenzyme A transmembrane transporter activity	2	2	2	0.88	1	1	1
GO:0015867	ATP transport	2	2	2	0.88	1	1	1
GO:0015866	ADP transport	2	2	2	0.88	1	1	1
GO:0035349	coenzyme A transmembrane transport	2	2	2	0.88	1	1	1
GO:0005347	ATP transmembrane transporter activity	2	2	2	0.88	1	1	1
GO:0043262	adenosine-diphosphatase activity	2	2	2	0.88	1	1	1
GO:0015217	ADP transmembrane transporter activity	2	2	2	0.88	1	1	1
GO:0035612	AP-2 adaptor complex binding	2	2	2	0.88	1	1	1
GO:0042982	amyloid precursor protein metabolic process	2	2	2	0.88	1	1	1
GO:0090003	regulation of establishment of protein localization in plasma membrane	3	3	3	0.83	1	1	1
GO:0035591	signaling adaptor activity	2	2	2	0.88	1	1	1
GO:0030159	receptor signaling complex scaffold activity	2	2	2	0.88	1	1	1
GO:0030122	AP-2 adaptor complex	2	2	2	0.88	1	1	1
GO:0030121	AP-1 adaptor complex	2	2	2	0.88	1	1	1
GO:0044306	neuron projection terminus	4	4	4	0.78	1	1	1
GO:0044456	synapse part	2	2	2	0.88	1	1	1
GO:0038061	NIK/NF-kappaB cascade	2	2	2	0.88	1	1	1
GO:0004704	NF-kappaB-inducing kinase activity	2	2	2	0.88	1	1	1
GO:0030953	astral microtubule organization	3	3	3	0.83	1	1	1
GO:0004360	glutamine-fructose-6-phosphate transaminase (isomerizing) activity	2	2	2	0.88	1	1	1
GO:0050347	trans-octaprenyltranstransferase activity	2	2	2	0.88	1	1	1
GO:0051290	protein heterotetramerization	3	3	3	0.83	1	1	1
GO:0000010	trans-hexaprenyltranstransferase activity	2	2	2	0.88	1	1	1
GO:0031013	troponin I binding	2	2	2	0.88	1	1	1
GO:0007258	JUN phosphorylation	3	3	3	0.83	1	1	1
GO:0004705	JUN kinase activity	2	2	2	0.88	1	1	1
GO:0004720	protein-lysine 6-oxidase activity	2	2	2	0.88	1	1	1
GO:0048251	elastic fiber assembly	3	3	3	0.83	1	1	1
GO:0016641	oxidoreductase activity, acting on the CH-NH2 group of donors, oxygen as acceptor	4	4	4	0.78	1	1	1
GO:0004351	glutamate decarboxylase activity	2	2	2	0.88	1	1	1
GO:0030898	actin-dependent ATPase activity	3	3	3	0.83	1	1	1
GO:0004765	shikimate kinase activity	2	2	2	0.88	1	1	1
GO:0004795	threonine synthase activity	2	2	2	0.88	1	1	1
GO:0009088	threonine biosynthetic process	2	2	2	0.88	1	1	1
GO:0032934	sterol binding	4	4	4	0.78	1	1	1
GO:0006166	purine ribonucleoside salvage	4	4	4	0.78	1	1	1
GO:0004422	hypoxanthine phosphoribosyltransferase activity	2	2	2	0.88	1	1	1
GO:0005675	holo TFIIH complex	4	4	4	0.78	1	1	1
GO:0008331	high voltage-gated calcium channel activity	3	3	3	0.83	1	1	1
GO:0042989	sequestering of actin monomers	4	4	4	0.78	1	1	1
GO:0031430	M band	3	3	3	0.83	1	1	1
GO:0008113	peptide-methionine-(S)-S-oxide reductase activity	4	4	4	0.78	1	1	1
GO:0016482	cytoplasmic transport	2	2	2	0.88	1	1	1
GO:0000375	RNA splicing, via transesterification reactions	4	4	4	0.78	1	1	1
GO:0004560	alpha-L-fucosidase activity	2	2	2	0.88	1	1	1
GO:0006004	fucose metabolic process	2	2	2	0.88	1	1	1
GO:0044183	protein binding involved in protein folding	4	4	4	0.78	1	1	1
GO:0016574	histone ubiquitination	4	4	4	0.78	1	1	1
GO:0050708	regulation of protein secretion	3	3	3	0.83	1	1	1
GO:0006828	manganese ion transport	3	3	3	0.83	1	1	1
GO:0007042	lysosomal lumen acidification	2	2	2	0.88	1	1	1
GO:0044257	cellular protein catabolic process	4	4	4	0.78	1	1	1
GO:0044265	cellular macromolecule catabolic process	3	3	3	0.83	1	1	1
GO:0006907	pinocytosis	3	3	3	0.83	1	1	1
GO:0031579	membrane raft organization	3	3	3	0.83	1	1	1
GO:0032429	regulation of phospholipase A2 activity	2	2	2	0.88	1	1	1
GO:0031005	filamin binding	2	2	2	0.88	1	1	1
GO:0043204	perikaryon	3	3	3	0.83	1	1	1
GO:0070876	SOSS complex	2	2	2	0.88	1	1	1
GO:0001740	Barr body	3	3	3	0.83	1	1	1
GO:0007549	dosage compensation	2	2	2	0.88	1	1	1
GO:0008124	4-alpha-hydroxytetrahydrobiopterin dehydratase activity	2	2	2	0.88	1	1	1
GO:0004505	phenylalanine 4-monooxygenase activity	2	2	2	0.88	1	1	1
GO:0051291	protein heterooligomerization	3	3	3	0.83	1	1	1
GO:0035939	microsatellite binding	2	2	2	0.88	1	1	1
GO:0001881	receptor recycling	4	4	4	0.78	1	1	1
GO:0034720	histone H3-K4 demethylation	3	3	3	0.83	1	1	1
GO:0034648	histone demethylase activity (H3-dimethyl-K4 specific)	3	3	3	0.83	1	1	1
GO:0032453	histone demethylase activity (H3-K4 specific)	2	2	2	0.88	1	1	1
GO:0031056	regulation of histone modification	2	2	2	0.88	1	1	1
GO:0033522	histone H2A ubiquitination	3	3	3	0.83	1	1	1
GO:0006344	maintenance of chromatin silencing	2	2	2	0.88	1	1	1
GO:0033128	negative regulation of histone phosphorylation	2	2	2	0.88	1	1	1
GO:0006301	postreplication repair	4	4	4	0.78	1	1	1
GO:0033503	HULC complex	3	3	3	0.83	1	1	1
GO:0051026	chiasma assembly	2	2	2	0.88	1	1	1
GO:0000796	condensin complex	3	3	3	0.83	1	1	1
GO:0035518	histone H2A monoubiquitination	3	3	3	0.83	1	1	1
GO:0008308	voltage-gated anion channel activity	2	2	2	0.88	1	1	1
GO:2000541	positive regulation of protein geranylgeranylation	2	2	2	0.88	1	1	1
GO:0045103	intermediate filament-based process	2	2	2	0.88	1	1	1
GO:0032060	bleb assembly	3	3	3	0.83	1	1	1
GO:0070915	lysophosphatidic acid receptor activity	2	2	2	0.88	1	1	1
GO:0000930	gamma-tubulin complex	3	3	3	0.83	1	1	1
GO:0036064	cilium basal body	3	3	3	0.83	1	1	1
GO:0042978	ornithine decarboxylase activator activity	2	2	2	0.88	1	1	1
GO:0006596	polyamine biosynthetic process	4	4	4	0.78	1	1	1
GO:0046939	nucleotide phosphorylation	3	3	3	0.83	1	1	1
GO:0016776	phosphotransferase activity, phosphate group as acceptor	3	3	3	0.83	1	1	1
GO:0019201	nucleotide kinase activity	3	3	3	0.83	1	1	1
GO:0016286	small conductance calcium-activated potassium channel activity	3	3	3	0.83	1	1	1
GO:0030030	cell projection organization	3	3	3	0.83	1	1	1
GO:0006437	tyrosyl-tRNA aminoacylation	2	2	2	0.88	1	1	1
GO:0004831	tyrosine-tRNA ligase activity	2	2	2	0.88	1	1	1
GO:0018401	peptidyl-proline hydroxylation to 4-hydroxy-L-proline	2	2	2	0.88	1	1	1
GO:0006499	N-terminal protein myristoylation	2	2	2	0.88	1	1	1
GO:0004379	glycylpeptide N-tetradecanoyltransferase activity	2	2	2	0.88	1	1	1
GO:0015651	quaternary ammonium group transmembrane transporter activity	2	2	2	0.88	1	1	1
GO:0015879	carnitine transport	3	3	3	0.83	1	1	1
GO:0015226	carnitine transporter activity	2	2	2	0.88	1	1	1
GO:0015075	ion transmembrane transporter activity	3	3	3	0.83	1	1	1
GO:0015697	quaternary ammonium group transport	2	2	2	0.88	1	1	1
GO:0060333	interferon-gamma-mediated signaling pathway	2	2	2	0.88	1	1	1
GO:0006473	protein acetylation	3	3	3	0.83	1	1	1
GO:0001609	G-protein coupled adenosine receptor activity	4	4	4	0.78	1	1	1
GO:0070256	negative regulation of mucus secretion	2	2	2	0.88	1	1	1
GO:0001973	adenosine receptor signaling pathway	4	4	4	0.78	1	1	1
GO:0007004	telomere maintenance via telomerase	2	2	2	0.88	1	1	1
GO:0030261	chromosome condensation	4	4	4	0.78	1	1	1
GO:0033674	positive regulation of kinase activity	4	4	4	0.78	1	1	1
GO:0030870	Mre11 complex	3	3	3	0.83	1	1	1
GO:2000251	positive regulation of actin cytoskeleton reorganization	4	4	4	0.78	1	1	1
GO:0048014	Tie receptor signaling pathway	3	3	3	0.83	1	1	1
GO:0003913	DNA photolyase activity	4	4	4	0.78	1	1	1
GO:0085020	protein K6-linked ubiquitination	3	3	3	0.83	1	1	1
GO:0035519	protein K29-linked ubiquitination	2	2	2	0.88	1	1	1
GO:0044314	protein K27-linked ubiquitination	2	2	2	0.88	1	1	1
GO:0030532	small nuclear ribonucleoprotein complex	2	2	2	0.88	1	1	1
GO:0045143	homologous chromosome segregation	2	2	2	0.88	1	1	1
GO:0006259	DNA metabolic process	21	20	20	0.64	1	1	1
GO:0005744	mitochondrial inner membrane presequence translocase complex	4	4	4	0.78	1	1	1
GO:0031305	integral to mitochondrial inner membrane	4	4	4	0.78	1	1	1
GO:0045055	regulated secretory pathway	3	3	3	0.83	1	1	1
GO:0032129	histone deacetylase activity (H3-K9 specific)	3	3	3	0.83	1	1	1
GO:0046970	NAD-dependent histone deacetylase activity (H4-K16 specific)	3	3	3	0.83	1	1	1
GO:0034739	histone deacetylase activity (H4-K16 specific)	3	3	3	0.83	1	1	1
GO:0032041	NAD-dependent histone deacetylase activity (H3-K14 specific)	3	3	3	0.83	1	1	1
GO:0070932	histone H3 deacetylation	4	4	4	0.78	1	1	1
GO:0031078	histone deacetylase activity (H3-K14 specific)	3	3	3	0.83	1	1	1
GO:0016236	macroautophagy	2	2	2	0.88	1	1	1
GO:0044338	canonical Wnt receptor signaling pathway involved in mesenchymal stem cell differentiation	2	2	2	0.88	1	1	1
GO:0032454	histone demethylase activity (H3-K9 specific)	4	4	4	0.78	1	1	1
GO:0043426	MRF binding	3	3	3	0.83	1	1	1
GO:0006482	protein demethylation	3	3	3	0.83	1	1	1
GO:0046886	positive regulation of hormone biosynthetic process	3	3	3	0.83	1	1	1
GO:2000179	positive regulation of neural precursor cell proliferation	3	3	3	0.83	1	1	1
GO:2000648	positive regulation of stem cell proliferation	3	3	3	0.83	1	1	1
GO:0045654	positive regulation of megakaryocyte differentiation	4	4	4	0.78	1	1	1
GO:0006266	DNA ligation	2	2	2	0.88	1	1	1
GO:0000012	single strand break repair	4	4	4	0.78	1	1	1
GO:0008967	phosphoglycolate phosphatase activity	4	4	4	0.78	1	1	1
GO:0006998	nuclear envelope organization	2	2	2	0.88	1	1	1
GO:0048011	nerve growth factor receptor signaling pathway	4	4	4	0.78	1	1	1
GO:0007399	nervous system development	4	4	4	0.78	1	1	1
GO:0035250	UDP-galactosyltransferase activity	2	2	2	0.88	1	1	1
GO:0060058	positive regulation of apoptotic process involved in mammary gland involution	2	2	2	0.88	1	1	1
GO:0003831	beta-N-acetylglucosaminylglycopeptide beta-1,4-galactosyltransferase activity	2	2	2	0.88	1	1	1
GO:0060054	positive regulation of epithelial cell proliferation involved in wound healing	3	3	3	0.83	1	1	1
GO:0002526	acute inflammatory response	2	2	2	0.88	1	1	1
GO:0006379	mRNA cleavage	2	2	2	0.88	1	1	1
GO:0031442	positive regulation of mRNA 3'-end processing	3	3	3	0.83	1	1	1
GO:0060152	microtubule-based peroxisome localization	2	2	2	0.88	1	1	1
GO:0035330	regulation of hippo signaling cascade	2	2	2	0.88	1	1	1
GO:0010608	posttranscriptional regulation of gene expression	3	3	3	0.83	1	1	1
GO:2000773	negative regulation of cellular senescence	3	3	3	0.83	1	1	1
GO:0045646	regulation of erythrocyte differentiation	3	3	3	0.83	1	1	1
GO:0006420	arginyl-tRNA aminoacylation	3	3	3	0.83	1	1	1
GO:0004814	arginine-tRNA ligase activity	3	3	3	0.83	1	1	1
GO:0051051	negative regulation of transport	3	3	3	0.83	1	1	1
GO:0004948	calcitonin receptor activity	3	3	3	0.83	1	1	1
GO:0010040	response to iron(II) ion	2	2	2	0.88	1	1	1
GO:0003994	aconitate hydratase activity	2	2	2	0.88	1	1	1
GO:0030350	iron-responsive element binding	2	2	2	0.88	1	1	1
GO:0019208	phosphatase regulator activity	3	3	3	0.83	1	1	1
GO:0002230	positive regulation of defense response to virus by host	3	3	3	0.83	1	1	1
GO:0042993	positive regulation of transcription factor import into nucleus	4	4	4	0.78	1	1	1
GO:0032727	positive regulation of interferon-alpha production	3	3	3	0.83	1	1	1
GO:0051414	response to cortisol stimulus	2	2	2	0.88	1	1	1
GO:0048495	Roundabout binding	3	3	3	0.83	1	1	1
GO:0016763	transferase activity, transferring pentosyl groups	4	4	4	0.78	1	1	1
GO:0005005	transmembrane-ephrin receptor activity	4	4	4	0.78	1	1	1
GO:0045019	negative regulation of nitric oxide biosynthetic process	4	4	4	0.78	1	1	1
GO:0038001	paracrine signaling	2	2	2	0.88	1	1	1
GO:0030195	negative regulation of blood coagulation	4	4	4	0.78	1	1	1
GO:0060547	negative regulation of necrotic cell death	2	2	2	0.88	1	1	1
GO:0042482	positive regulation of odontogenesis	2	2	2	0.88	1	1	1
GO:0004488	methylenetetrahydrofolate dehydrogenase (NADP+) activity	4	4	4	0.78	1	1	1
GO:0002090	regulation of receptor internalization	2	2	2	0.88	1	1	1
GO:0035196	production of miRNAs involved in gene silencing by miRNA	2	2	2	0.88	1	1	1
GO:0009299	mRNA transcription	2	2	2	0.88	1	1	1
GO:0005584	collagen type I	2	2	2	0.88	1	1	1
GO:0044154	histone H3-K14 acetylation	2	2	2	0.88	1	1	1
GO:0031848	protection from non-homologous end joining at telomere	4	4	4	0.78	1	1	1
GO:0045576	mast cell activation	3	3	3	0.83	1	1	1
GO:0004064	arylesterase activity	2	2	2	0.88	1	1	1
GO:0042288	MHC class I protein binding	3	3	3	0.83	1	1	1
GO:0016469	proton-transporting two-sector ATPase complex	3	3	3	0.83	1	1	1
GO:0018106	peptidyl-histidine phosphorylation	3	3	3	0.83	1	1	1
GO:0004673	protein histidine kinase activity	3	3	3	0.83	1	1	1
GO:0005338	nucleotide-sugar transmembrane transporter activity	4	4	4	0.78	1	1	1
GO:0008643	carbohydrate transport	4	4	4	0.78	1	1	1
GO:0015780	nucleotide-sugar transport	4	4	4	0.78	1	1	1
GO:0002218	activation of innate immune response	3	3	3	0.83	1	1	1
GO:0071360	cellular response to exogenous dsRNA	2	2	2	0.88	1	1	1
GO:0005662	DNA replication factor A complex	2	2	2	0.88	1	1	1
GO:0032422	purine-rich negative regulatory element binding	2	2	2	0.88	1	1	1
GO:0016272	prefoldin complex	4	4	4	0.78	1	1	1
GO:0021549	cerebellum development	2	2	2	0.88	1	1	1
GO:0090303	positive regulation of wound healing	4	4	4	0.78	1	1	1
GO:0015810	aspartate transport	3	3	3	0.83	1	1	1
GO:0015183	L-aspartate transmembrane transporter activity	3	3	3	0.83	1	1	1
GO:0043490	malate-aspartate shuttle	2	2	2	0.88	1	1	1
GO:0032039	integrator complex	4	4	4	0.78	1	1	1
GO:0018105	peptidyl-serine phosphorylation	30	28	29	0.46	1	1	1
GO:0005623	cell	3	3	3	0.83	1	1	1
GO:0051525	NFAT protein binding	2	2	2	0.88	1	1	1
GO:0090400	stress-induced premature senescence	2	2	2	0.88	1	1	1
GO:0035068	micro-ribonucleoprotein complex	2	2	2	0.88	1	1	1
GO:0035278	negative regulation of translation involved in gene silencing by miRNA	2	2	2	0.88	1	1	1
GO:0045070	positive regulation of viral genome replication	4	4	4	0.78	1	1	1
GO:0006529	asparagine biosynthetic process	4	4	4	0.78	1	1	1
GO:0004066	asparagine synthase (glutamine-hydrolyzing) activity	4	4	4	0.78	1	1	1
GO:0007605	sensory perception of sound	3	3	3	0.83	1	1	1
GO:0060088	auditory receptor cell stereocilium organization	2	2	2	0.88	1	1	1
GO:0015254	glycerol channel activity	2	2	2	0.88	1	1	1
GO:0009584	detection of visible light	3	3	3	0.83	1	1	1
GO:0008020	G-protein coupled photoreceptor activity	3	3	3	0.83	1	1	1
GO:0016936	galactoside binding	2	2	2	0.88	1	1	1
GO:0004767	sphingomyelin phosphodiesterase activity	4	4	4	0.78	1	1	1
GO:0003351	epithelial cilium movement	3	3	3	0.83	1	1	1
GO:0051546	keratinocyte migration	2	2	2	0.88	1	1	1
GO:0005869	dynactin complex	4	4	4	0.78	1	1	1
GO:0070120	ciliary neurotrophic factor-mediated signaling pathway	4	4	4	0.78	1	1	1
GO:0097059	CNTFR-CLCF1 complex	2	2	2	0.88	1	1	1
GO:0004897	ciliary neurotrophic factor receptor activity	3	3	3	0.83	1	1	1
GO:0006929	substrate-dependent cell migration	2	2	2	0.88	1	1	1
GO:0031297	replication fork processing	3	3	3	0.83	1	1	1
GO:0040009	regulation of growth rate	2	2	2	0.88	1	1	1
GO:0032389	MutLalpha complex	3	3	3	0.83	1	1	1
GO:0043140	ATP-dependent 3'-5' DNA helicase activity	3	3	3	0.83	1	1	1
GO:0051880	G-quadruplex DNA binding	2	2	2	0.88	1	1	1
GO:0000403	Y-form DNA binding	2	2	2	0.88	1	1	1
GO:0000731	DNA synthesis involved in DNA repair	3	3	3	0.83	1	1	1
GO:0000405	bubble DNA binding	3	3	3	0.83	1	1	1
GO:0001302	replicative cell aging	2	2	2	0.88	1	1	1
GO:0070842	aggresome assembly	2	2	2	0.88	1	1	1
GO:0030970	retrograde protein transport, ER to cytosol	3	3	3	0.83	1	1	1
GO:0000387	spliceosomal snRNP assembly	3	3	3	0.83	1	1	1
GO:0060391	positive regulation of SMAD protein import into nucleus	3	3	3	0.83	1	1	1
GO:0035098	ESC/E(Z) complex	4	4	4	0.78	1	1	1
GO:0070314	G1 to G0 transition	2	2	2	0.88	1	1	1
GO:0008486	diphosphoinositol-polyphosphate diphosphatase activity	2	2	2	0.88	1	1	1
GO:0005639	integral to nuclear inner membrane	3	3	3	0.83	1	1	1
GO:0032958	inositol phosphate biosynthetic process	3	3	3	0.83	1	1	1
GO:0071205	protein localization to juxtaparanode region of axon	3	3	3	0.83	1	1	1
GO:0048172	regulation of short-term neuronal synaptic plasticity	3	3	3	0.83	1	1	1
GO:0031301	integral to organelle membrane	2	2	2	0.88	1	1	1
GO:0004074	biliverdin reductase activity	2	2	2	0.88	1	1	1
GO:0042167	heme catabolic process	2	2	2	0.88	1	1	1
GO:2000377	regulation of reactive oxygen species metabolic process	3	3	3	0.83	1	1	1
GO:0005220	inositol 1,4,5-trisphosphate-sensitive calcium-release channel activity	3	3	3	0.83	1	1	1
GO:0005218	intracellular ligand-gated calcium channel activity	2	2	2	0.88	1	1	1
GO:0010248	establishment or maintenance of transmembrane electrochemical gradient	2	2	2	0.88	1	1	1
GO:0001776	leukocyte homeostasis	4	4	4	0.78	1	1	1
GO:1900103	positive regulation of endoplasmic reticulum unfolded protein response	3	3	3	0.83	1	1	1
GO:0046930	pore complex	3	3	3	0.83	1	1	1
GO:0032471	reduction of endoplasmic reticulum calcium ion concentration	2	2	2	0.88	1	1	1
GO:0008635	activation of cysteine-type endopeptidase activity involved in apoptotic process by cytochrome c	3	3	3	0.83	1	1	1
GO:0001783	B cell apoptotic process	3	3	3	0.83	1	1	1
GO:0016602	CCAAT-binding factor complex	3	3	3	0.83	1	1	1
GO:0016941	natriuretic peptide receptor activity	3	3	3	0.83	1	1	1
GO:0032925	regulation of activin receptor signaling pathway	2	2	2	0.88	1	1	1
GO:0070699	type II activin receptor binding	2	2	2	0.88	1	1	1
GO:0002175	protein localization to paranode region of axon	2	2	2	0.88	1	1	1
GO:0008088	axon cargo transport	4	4	4	0.78	1	1	1
GO:0019908	nuclear cyclin-dependent protein kinase holoenzyme complex	2	2	2	0.88	1	1	1
GO:0019213	deacetylase activity	3	3	3	0.83	1	1	1
GO:0031755	Edg-2 lysophosphatidic acid receptor binding	2	2	2	0.88	1	1	1
GO:0031638	zymogen activation	2	2	2	0.88	1	1	1
GO:0071397	cellular response to cholesterol	2	2	2	0.88	1	1	1
GO:2000036	regulation of stem cell maintenance	3	3	3	0.83	1	1	1
GO:0007044	cell-substrate junction assembly	3	3	3	0.83	1	1	1
GO:0030274	LIM domain binding	3	3	3	0.83	1	1	1
GO:0007016	cytoskeletal anchoring at plasma membrane	3	3	3	0.83	1	1	1
GO:0031293	membrane protein intracellular domain proteolysis	2	2	2	0.88	1	1	1
GO:0007220	Notch receptor processing	2	2	2	0.88	1	1	1
GO:0042987	amyloid precursor protein catabolic process	2	2	2	0.88	1	1	1
GO:0046903	secretion	3	3	3	0.83	1	1	1
GO:0010883	regulation of lipid storage	2	2	2	0.88	1	1	1
GO:0010821	regulation of mitochondrion organization	2	2	2	0.88	1	1	1
GO:0034399	nuclear periphery	3	3	3	0.83	1	1	1
GO:0047497	mitochondrion transport along microtubule	4	4	4	0.78	1	1	1
GO:0045298	tubulin complex	2	2	2	0.88	1	1	1
GO:0060632	regulation of microtubule-based movement	2	2	2	0.88	1	1	1
GO:0046972	histone acetyltransferase activity (H4-K16 specific)	3	3	3	0.83	1	1	1
GO:0043996	histone acetyltransferase activity (H4-K8 specific)	3	3	3	0.83	1	1	1
GO:0043995	histone acetyltransferase activity (H4-K5 specific)	3	3	3	0.83	1	1	1
GO:0060564	negative regulation of mitotic anaphase-promoting complex activity	3	3	3	0.83	1	1	1
GO:0090267	positive regulation of mitotic cell cycle spindle assembly checkpoint	3	3	3	0.83	1	1	1
GO:0051567	histone H3-K9 methylation	2	2	2	0.88	1	1	1
GO:0030663	COPI coated vesicle membrane	3	3	3	0.83	1	1	1
GO:0004829	threonine-tRNA ligase activity	3	3	3	0.83	1	1	1
GO:0006435	threonyl-tRNA aminoacylation	3	3	3	0.83	1	1	1
GO:0045767	regulation of anti-apoptosis	2	2	2	0.88	1	1	1
GO:0050819	negative regulation of coagulation	3	3	3	0.83	1	1	1
GO:0072563	endothelial microparticle	2	2	2	0.88	1	1	1
GO:0008528	G-protein coupled peptide receptor activity	2	2	2	0.88	1	1	1
GO:0004982	N-formyl peptide receptor activity	3	3	3	0.83	1	1	1
GO:0001940	male pronucleus	3	3	3	0.83	1	1	1
GO:0008853	exodeoxyribonuclease III activity	2	2	2	0.88	1	1	1
GO:0004525	ribonuclease III activity	3	3	3	0.83	1	1	1
GO:0004521	endoribonuclease activity	3	3	3	0.83	1	1	1
GO:0004980	melanocyte-stimulating hormone receptor activity	3	3	3	0.83	1	1	1
GO:0042923	neuropeptide binding	2	2	2	0.88	1	1	1
GO:0008241	peptidyl-dipeptidase activity	4	4	4	0.78	1	1	1
GO:0000293	ferric-chelate reductase activity	3	3	3	0.83	1	1	1
GO:0008453	alanine-glyoxylate transaminase activity	2	2	2	0.88	1	1	1
GO:0019265	glycine biosynthetic process, by transamination of glyoxylate	2	2	2	0.88	1	1	1
GO:0009436	glyoxylate catabolic process	3	3	3	0.83	1	1	1
[truncated: 5,694 more rows]
