# Supplementary material for: Brain transcriptome sequencing and assembly of three songbird model systems for the study of social behavior
Source: PeerJ. 2014 May 22;2:e396. doi: 10.7717/peerj.396 (PMC4034602; doi:10.7717/peerj.396)
Supplement: Supplemental Information 2 — Statistical tests of Gene Ontology (GO) category over and under representation in the white-thrated sparrow transcriptome assembly. [file peerj-02-396-s002.txt]

GO	go_description	total	expectation	observation	hypergeometric	adj.hyper	fisher	adj.fisher
GO:0005739	mitochondrion	801	715	781	8.00E-20	6.00E-16	1.40E-19	5.10E-16
GO:0005737	cytoplasm	1849	1650	1751	6.80E-19	2.60E-15	1.20E-18	3.00E-15
GO:0005622	intracellular	1674	1494	1577	3.50E-14	8.70E-11	7.50E-14	9.30E-11
GO:0000166	nucleotide binding	1290	1151	1217	1.30E-11	2.50E-08	2.60E-11	2.00E-08
GO:0005524	ATP binding	1189	1061	1117	2.90E-09	4.30E-06	5.80E-09	2.70E-06
GO:0006412	translation	154	137	154	2.20E-08	2.70E-05	4.70E-08	1.90E-05
GO:0005730	nucleolus	246	220	241	1.20E-07	0.00013	2.10E-07	6.40E-05
GO:0003676	nucleic acid binding	960	857	900	3.90E-07	0.00036	7.60E-07	0.00022
GO:0005515	protein binding	5548	4951	5037	4.40E-07	0.00036	7.90E-07	0.00022
GO:0005840	ribosome	125	112	125	6.10E-07	0.00046	1.30E-06	0.00031
GO:0004674	protein serine/threonine kinase activity	354	316	341	6.90E-07	0.00047	1.30E-06	0.00031
GO:0003735	structural constituent of ribosome	123	110	123	7.70E-07	0.00048	1.20E-06	0.00031
GO:0006468	protein phosphorylation	573	511	542	3.20E-06	0.0019	6.50E-06	0.0014
GO:0016772	"transferase activity, transferring phosphorus-containing groups"	552	493	522	5.50E-06	0.0029	1.20E-05	0.0025
GO:0050911	detection of chemical stimulus involved in sensory perception of smell	168	150	165	7.10E-06	0.0033	1.40E-05	0.0026
GO:0004984	olfactory receptor activity	168	150	165	7.10E-06	0.0033	1.40E-05	0.0026
GO:0004672	protein kinase activity	529	472	500	1.00E-05	0.0046	2.10E-05	0.004
GO:0006886	intracellular protein transport	217	194	210	3.40E-05	0.014	5.80E-05	0.0097
GO:0008168	methyltransferase activity	84	75	84	6.80E-05	0.027	0.00012	0.019
GO:0005743	mitochondrial inner membrane	126	112	124	7.30E-05	0.027	0.00013	0.019
GO:0005829	cytosol	277	247	265	8.60E-05	0.03	0.00017	0.022
GO:0005525	GTP binding	263	235	252	8.80E-05	0.03	0.00017	0.022
GO:0007264	small GTPase mediated signal transduction	189	169	183	1.00E-04	0.033	2.00E-04	0.025
GO:0016740	transferase activity	388	346	367	0.00013	0.04	0.00024	0.028
GO:0006281	DNA repair	101	90	100	0.00013	0.04	0.00027	0.029
GO:0016874	ligase activity	77	69	77	0.00015	0.044	0.00029	0.031
GO:0016192	vesicle-mediated transport	98	87	97	0.00018	0.049	0.00041	0.042
GO:0004713	protein tyrosine kinase activity	431	385	406	2.00E-04	0.051	0.00036	0.038
GO:0005634	nucleus	2257	2014	2061	2.00E-04	0.051	0.00039	0.041
GO:0015031	protein transport	203	181	195	0.00035	0.086	0.00057	0.056
GO:0003924	GTPase activity	173	154	167	0.00038	0.092	0.00074	0.068
GO:0016567	protein ubiquitination	107	95	105	0.00047	0.11	0.00083	0.074
GO:0032259	methylation	67	60	67	0.00048	0.11	0.001	0.091
GO:0043231	intracellular membrane-bounded organelle	165	147	159	0.00072	0.16	0.0014	0.12
GO:0005783	endoplasmic reticulum	271	242	257	0.00081	0.17	0.0015	0.12
GO:0006457	protein folding	100	89	98	0.00093	0.19	0.0017	0.13
GO:0004842	ubiquitin-protein ligase activity	131	117	127	0.001	0.2	0.0017	0.13
GO:0005543	phospholipid binding	242	216	230	0.001	0.2	0.0022	0.16
GO:0006184	GTP catabolic process	160	143	154	0.0011	0.21	0.0019	0.14
GO:0005085	guanyl-nucleotide exchange factor activity	70	62	69	0.0032	0.6	0.0059	0.36
GO:0005488	binding	679	606	627	0.0033	0.6	0.0062	0.38
GO:0006511	ubiquitin-dependent protein catabolic process	116	104	112	0.0037	0.65	0.0064	0.38
GO:0031625	ubiquitin protein ligase binding	85	76	83	0.0039	0.65	0.0075	0.44
GO:0071013	catalytic step 2 spliceosome	49	44	49	0.0037	0.65	0.0086	0.49
GO:0019904	protein domain specific binding	68	61	67	0.0039	0.65	0.009	0.51
GO:0005769	early endosome	48	43	48	0.0042	0.68	0.0082	0.48
GO:0000139	Golgi membrane	47	42	47	0.0047	0.75	0.008	0.47
GO:0005764	lysosome	66	59	65	0.0048	0.75	0.0086	0.49
GO:0005794	Golgi apparatus	313	279	293	0.005	0.76	0.0095	0.54
GO:0005576	extracellular region	340	303	238	1	1	5.50E-23	4.10E-19
GO:0003964	RNA-directed DNA polymerase activity	30	27	9	1	1	2.20E-14	3.40E-11
GO:0006278	RNA-dependent DNA replication	30	27	9	1	1	2.20E-14	3.40E-11
GO:0006955	immune response	94	84	57	1	1	4.10E-13	4.40E-10
GO:0003700	sequence-specific DNA binding transcription factor activity	518	462	409	1	1	2.80E-12	2.60E-09
GO:0043565	sequence-specific DNA binding	430	384	335	1	1	6.20E-12	5.10E-09
GO:0004523	ribonuclease H activity	16	14	3	1	1	1.00E-10	6.90E-08
GO:0006355	"regulation of transcription, DNA-dependent"	670	598	544	1	1	2.20E-10	1.40E-07
GO:0005125	cytokine activity	62	55	37	1	1	1.50E-09	8.40E-07
GO:0009881	photoreceptor activity	14	12	3	1	1	5.80E-09	2.70E-06
GO:0018298	protein-chromophore linkage	14	12	3	1	1	5.80E-09	2.70E-06
GO:0007601	visual perception	20	18	7	1	1	9.30E-09	4.10E-06
GO:0005179	hormone activity	46	41	26	1	1	1.40E-08	5.70E-06
GO:0050896	response to stimulus	19	17	7	1	1	5.70E-08	2.10E-05
GO:0015074	DNA integration	14	12	4	1	1	1.30E-07	4.80E-05
GO:0004930	G-protein coupled receptor activity	427	381	345	1	1	1.70E-07	5.90E-05
GO:0045028	G-protein coupled purinergic nucleotide receptor activity	24	21	11	1	1	2.00E-07	6.10E-05
GO:0035589	G-protein coupled purinergic nucleotide receptor signaling pathway	24	21	11	1	1	2.00E-07	6.10E-05
GO:0004252	serine-type endopeptidase activity	98	87	70	1	1	8.70E-07	0.00023
GO:0005044	scavenger receptor activity	35	31	20	1	1	1.10E-06	0.00029
GO:0005215	transporter activity	176	157	136	1	1	3.70E-06	0.00084
GO:0004872	receptor activity	596	532	497	1	1	9.60E-06	0.0021
GO:0007186	G-protein coupled receptor signaling pathway	556	496	463	1	1	1.30E-05	0.0026
GO:0016021	integral to membrane	1812	1617	1564	1	1	2.50E-05	0.0046
GO:0042612	MHC class I protein complex	8	7	2	1	1	3.60E-05	0.0063
GO:0003677	DNA binding	907	809	771	1	1	4.70E-05	0.0083
GO:0006836	neurotransmitter transport	27	24	16	1	1	5.50E-05	0.0093
GO:0005615	extracellular space	235	210	189	1	1	6.70E-05	0.011
GO:0007275	multicellular organismal development	141	126	110	1	1	9.40E-05	0.015
GO:0004867	serine-type endopeptidase inhibitor activity	48	43	33	1	1	9.80E-05	0.015
GO:0008083	growth factor activity	77	69	57	1	1	0.00014	0.02
GO:0016020	membrane	1831	1634	1586	1	1	0.00015	0.022
GO:0006508	proteolysis	386	344	320	1	1	0.00016	0.022
GO:0007602	phototransduction	13	12	6	1	1	0.00016	0.022
GO:0005328	neurotransmitter:sodium symporter activity	21	19	12	1	1	0.00017	0.022
GO:0015293	symporter activity	21	19	12	1	1	0.00017	0.022
GO:0004871	signal transducer activity	524	468	440	1	1	0.00017	0.022
GO:0005102	receptor binding	145	129	114	1	1	2.00E-04	0.025
GO:0008271	secondary active sulfate transmembrane transporter activity	10	9	4	1	1	0.00022	0.026
GO:0008272	sulfate transport	10	9	4	1	1	0.00022	0.026
GO:0000976	transcription regulatory region sequence-specific DNA binding	36	32	24	1	1	0.00025	0.028
GO:0050850	positive regulation of calcium-mediated signaling	7	6	2	1	1	0.00025	0.028
GO:0007166	cell surface receptor signaling pathway	85	76	64	1	1	0.00026	0.029
GO:0006952	defense response	19	17	11	1	1	0.00045	0.046
GO:0009897	external side of plasma membrane	83	74	63	1	1	0.00048	0.048
GO:0018149	peptide cross-linking	15	13	8	1	1	0.00049	0.048
GO:0016042	lipid catabolic process	15	13	8	1	1	0.00049	0.048
GO:0005579	membrane attack complex	5	4	1	1	1	0.00061	0.057
GO:0015057	thrombin receptor activity	5	4	1	1	1	0.00061	0.057
GO:0042101	T cell receptor complex	5	4	1	1	1	0.00061	0.057
GO:0006351	"transcription, DNA-dependent"	210	187	171	1	1	0.00066	0.061
GO:0004950	chemokine receptor activity	16	14	9	1	1	0.00078	0.071
GO:0008233	peptidase activity	208	186	170	1	1	0.00099	0.087
GO:0004888	transmembrane signaling receptor activity	83	74	64	1	1	0.0012	0.1
GO:0008009	chemokine activity	17	15	10	1	1	0.0012	0.1
GO:0003810	protein-glutamine gamma-glutamyltransferase activity	9	8	4	1	1	0.0012	0.1
GO:0004623	phospholipase A2 activity	9	8	4	1	1	0.0012	0.1
GO:0042157	lipoprotein metabolic process	6	5	2	1	1	0.0017	0.13
GO:0017127	cholesterol transporter activity	6	5	2	1	1	0.0017	0.13
GO:0070493	thrombin receptor signaling pathway	6	5	2	1	1	0.0017	0.13
GO:0032733	positive regulation of interleukin-10 production	6	5	2	1	1	0.0017	0.13
GO:0004620	phospholipase activity	10	9	5	1	1	0.0023	0.16
GO:0005126	cytokine receptor binding	10	9	5	1	1	0.0023	0.16
GO:0030301	cholesterol transport	10	9	5	1	1	0.0023	0.16
GO:0032735	positive regulation of interleukin-12 production	10	9	5	1	1	0.0023	0.16
GO:0008289	lipid binding	29	26	20	1	1	0.0026	0.18
GO:0022857	transmembrane transporter activity	40	36	29	1	1	0.0026	0.18
GO:0008236	serine-type peptidase activity	69	62	53	1	1	0.0026	0.18
GO:0045171	intercellular bridge	7	6	3	1	1	0.0036	0.24
GO:0042346	positive regulation of NF-kappaB import into nucleus	7	6	3	1	1	0.0036	0.24
GO:0016494	C-X-C chemokine receptor activity	7	6	3	1	1	0.0036	0.24
GO:0042953	lipoprotein transport	7	6	3	1	1	0.0036	0.24
GO:0009395	phospholipid catabolic process	11	10	6	1	1	0.0038	0.25
GO:0003707	steroid hormone receptor activity	48	43	36	1	1	0.004	0.27
GO:0020037	heme binding	97	87	77	1	1	0.0043	0.29
GO:0045617	negative regulation of keratinocyte differentiation	4	4	1	1	1	0.0046	0.29
GO:0043186	P granule	4	4	1	1	1	0.0046	0.29
GO:0004945	angiotensin type II receptor activity	4	4	1	1	1	0.0046	0.29
GO:0046080	dUTP metabolic process	4	4	1	1	1	0.0046	0.29
GO:0001527	microfibril	4	4	1	1	1	0.0046	0.29
GO:0016814	"hydrolase activity, acting on carbon-nitrogen (but not peptide) bonds, in cyclic amidines"	4	4	1	1	1	0.0046	0.29
GO:0043401	steroid hormone mediated signaling pathway	49	44	37	1	1	0.0048	0.3
GO:0045944	positive regulation of transcription from RNA polymerase II promoter	394	352	334	1	1	0.0062	0.38
GO:0005319	lipid transporter activity	8	7	4	1	1	0.0065	0.39
GO:0031123	RNA 3'-end processing	5	4	2	1	1	0.011	0.57
GO:0050868	negative regulation of T cell activation	5	4	2	1	1	0.011	0.57
GO:0034587	piRNA metabolic process	5	4	2	1	1	0.011	0.57
GO:0045359	positive regulation of interferon-beta biosynthetic process	5	4	2	1	1	0.011	0.57
GO:0071346	cellular response to interferon-gamma	5	4	2	1	1	0.011	0.57
GO:0044424	intracellular part	9	8	5	1	1	0.011	0.58
GO:0010951	negative regulation of endopeptidase activity	19	17	13	1	1	0.012	0.63
GO:0004866	endopeptidase inhibitor activity	19	17	13	1	1	0.012	0.63
GO:0000287	magnesium ion binding	108	96	104	0.0071	1	0.012	0.63
GO:0016746	"transferase activity, transferring acyl groups"	43	38	43	0.0074	1	0.012	0.63
GO:0016301	kinase activity	224	200	211	0.0069	1	0.012	0.63
GO:0032760	positive regulation of tumor necrosis factor production	14	12	9	1	1	0.012	0.63
GO:0009566	fertilization	14	12	9	1	1	0.012	0.63
GO:0030016	myofibril	14	12	9	1	1	0.012	0.63
GO:0007596	blood coagulation	14	12	9	1	1	0.012	0.63
GO:0006464	cellular protein modification process	61	54	60	0.0079	1	0.013	0.63
GO:0008270	zinc ion binding	1391	1241	1268	0.0072	1	0.013	0.67
GO:0006954	inflammatory response	46	41	35	1	1	0.014	0.67
GO:0042981	regulation of apoptotic process	78	70	76	0.0074	1	0.015	0.76
GO:0030529	ribonucleoprotein complex	106	95	102	0.0083	1	0.017	0.83
GO:0006644	phospholipid metabolic process	15	13	10	1	1	0.017	0.83
GO:0005813	centrosome	171	153	162	0.0088	1	0.018	0.85
GO:0005506	iron ion binding	123	110	101	0.99	1	0.018	0.86
GO:0007165	signal transduction	938	837	815	0.99	1	0.019	0.88
GO:0005802	trans-Golgi network	39	35	39	0.012	1	0.019	0.88
GO:0008104	protein localization	41	37	41	0.0093	1	0.019	0.89
GO:0007517	muscle organ development	6	5	3	1	1	0.019	0.89
GO:0032689	negative regulation of interferon-gamma production	6	5	3	1	1	0.019	0.89
GO:0015485	cholesterol binding	6	5	3	1	1	0.019	0.89
GO:0007130	synaptonemal complex assembly	6	5	3	1	1	0.019	0.89
GO:0050909	sensory perception of taste	6	5	3	1	1	0.019	0.89
GO:0016310	phosphorylation	217	194	204	0.01	1	0.02	0.9
GO:0019882	antigen processing and presentation	21	19	15	1	1	0.02	0.9
GO:0008378	galactosyltransferase activity	21	19	15	1	1	0.02	0.9
GO:0016853	isomerase activity	42	37	42	0.0083	1	0.02	0.9
GO:0040007	growth	27	24	20	0.99	1	0.021	0.94
GO:0032757	positive regulation of interleukin-8 production	11	10	7	1	1	0.024	1
GO:0050715	positive regulation of cytokine secretion	11	10	7	1	1	0.024	1
GO:0042517	positive regulation of tyrosine phosphorylation of Stat3 protein	11	10	7	1	1	0.024	1
GO:0000209	protein polyubiquitination	35	31	35	0.018	1	0.028	1
GO:0006950	response to stress	36	32	36	0.016	1	0.029	1
GO:0006418	tRNA aminoacylation for protein translation	37	33	37	0.015	1	0.029	1
GO:0008360	regulation of cell shape	37	33	37	0.015	1	0.029	1
GO:0032313	regulation of Rab GTPase activity	37	33	37	0.015	1	0.029	1
GO:0032851	positive regulation of Rab GTPase activity	37	33	37	0.015	1	0.029	1
GO:0005097	Rab GTPase activator activity	37	33	37	0.015	1	0.029	1
GO:0007204	elevation of cytosolic calcium ion concentration	17	15	12	0.99	1	0.029	1
GO:0016323	basolateral plasma membrane	38	34	38	0.013	1	0.03	1
GO:0004812	aminoacyl-tRNA ligase activity	38	34	38	0.013	1	0.03	1
GO:0030424	axon	69	62	67	0.017	1	0.031	1
GO:0006833	water transport	7	6	4	1	1	0.031	1
GO:0046638	positive regulation of alpha-beta T cell differentiation	7	6	4	1	1	0.031	1
GO:0033391	chromatoid body	7	6	4	1	1	0.031	1
GO:0005923	tight junction	39	35	30	0.99	1	0.032	1
GO:0015321	sodium-dependent phosphate transmembrane transporter activity	3	3	1	1	1	0.032	1
GO:0044341	sodium-dependent phosphate transport	3	3	1	1	1	0.032	1
GO:0010463	mesenchymal cell proliferation	3	3	1	1	1	0.032	1
GO:0003956	NAD(P)+-protein-arginine ADP-ribosyltransferase activity	3	3	1	1	1	0.032	1
GO:0097058	CRLF-CLCF1 complex	3	3	1	1	1	0.032	1
GO:0015075	ion transmembrane transporter activity	3	3	1	1	1	0.032	1
GO:0015793	glycerol transport	3	3	1	1	1	0.032	1
GO:0050862	positive regulation of T cell receptor signaling pathway	3	3	1	1	1	0.032	1
GO:0035634	response to stilbenoid	3	3	1	1	1	0.032	1
GO:0016556	mRNA modification	3	3	1	1	1	0.032	1
GO:0008239	dipeptidyl-peptidase activity	3	3	1	1	1	0.032	1
GO:0031047	gene silencing by RNA	3	3	1	1	1	0.032	1
GO:0000801	central element	3	3	1	1	1	0.032	1
GO:0032642	regulation of chemokine production	3	3	1	1	1	0.032	1
GO:0032862	activation of Rho GTPase activity	3	3	1	1	1	0.032	1
GO:0010543	regulation of platelet activation	3	3	1	1	1	0.032	1
GO:0042730	fibrinolysis	3	3	1	1	1	0.032	1
GO:0015250	water channel activity	3	3	1	1	1	0.032	1
GO:0031210	phosphatidylcholine binding	3	3	1	1	1	0.032	1
GO:0004949	cannabinoid receptor activity	3	3	1	1	1	0.032	1
GO:0019543	propionate catabolic process	3	3	1	1	1	0.032	1
GO:0047547	2-methylcitrate dehydratase activity	3	3	1	1	1	0.032	1
GO:0042541	hemoglobin biosynthetic process	3	3	1	1	1	0.032	1
GO:0005164	tumor necrosis factor receptor binding	12	11	8	0.99	1	0.033	1
GO:0000122	negative regulation of transcription from RNA polymerase II promoter	245	219	208	0.99	1	0.037	1
GO:0006869	lipid transport	18	16	13	0.99	1	0.037	1
GO:0017111	nucleoside-triphosphatase activity	120	107	114	0.021	1	0.038	1
GO:0004190	aspartic-type endopeptidase activity	24	21	18	0.99	1	0.038	1
GO:0045087	innate immune response	24	21	18	0.99	1	0.038	1
GO:0005792	microsome	50	45	49	0.023	1	0.039	1
GO:0006396	RNA processing	50	45	49	0.023	1	0.039	1
GO:0016773	"phosphotransferase activity, alcohol group as acceptor"	107	95	102	0.021	1	0.041	1
GO:0006810	transport	589	526	510	0.98	1	0.041	1
GO:0007160	cell-matrix adhesion	31	28	24	0.99	1	0.043	1
GO:0005795	Golgi stack	13	12	9	0.99	1	0.043	1
GO:0001759	organ induction	13	12	9	0.99	1	0.043	1
GO:0051082	unfolded protein binding	65	58	63	0.024	1	0.043	1
GO:0016881	acid-amino acid ligase activity	65	58	63	0.024	1	0.043	1
GO:0031012	extracellular matrix	111	99	92	0.99	1	0.043	1
GO:0008013	beta-catenin binding	32	29	32	0.026	1	0.044	1
GO:0006302	double-strand break repair	32	29	32	0.026	1	0.044	1
GO:0019717	synaptosome	32	29	32	0.026	1	0.044	1
GO:0005770	late endosome	32	29	32	0.026	1	0.044	1
GO:0006413	translational initiation	33	29	33	0.023	1	0.044	1
GO:0046982	protein heterodimerization activity	112	100	93	0.98	1	0.045	1
GO:0022625	cytosolic large ribosomal subunit	34	30	34	0.021	1	0.046	1
GO:0090263	positive regulation of canonical Wnt receptor signaling pathway	34	30	34	0.021	1	0.046	1
GO:0045780	positive regulation of bone resorption	8	7	5	0.99	1	0.046	1
GO:0032728	positive regulation of interferon-beta production	8	7	5	0.99	1	0.046	1
GO:0030889	negative regulation of B cell proliferation	8	7	5	0.99	1	0.046	1
GO:0007259	JAK-STAT cascade	8	7	5	0.99	1	0.046	1
GO:0000795	synaptonemal complex	8	7	5	0.99	1	0.046	1
GO:0004181	metallocarboxypeptidase activity	19	17	14	0.99	1	0.046	1
GO:0050852	T cell receptor signaling pathway	19	17	14	0.99	1	0.046	1
GO:0004222	metalloendopeptidase activity	86	77	71	0.98	1	0.054	1
GO:0000977	RNA polymerase II regulatory region sequence-specific DNA binding	14	12	10	0.99	1	0.055	1
GO:0001750	photoreceptor outer segment	20	18	15	0.98	1	0.056	1
GO:0008565	protein transporter activity	46	41	45	0.035	1	0.057	1
GO:0008081	phosphoric diester hydrolase activity	48	43	47	0.028	1	0.058	1
GO:0007010	cytoskeleton organization	48	43	47	0.028	1	0.058	1
GO:0030425	dendrite	49	44	48	0.026	1	0.059	1
GO:0031072	heat shock protein binding	49	44	48	0.026	1	0.059	1
GO:0019433	triglyceride catabolic process	4	4	2	1	1	0.06	1
GO:0051891	positive regulation of cardioblast differentiation	4	4	2	1	1	0.06	1
GO:0042158	lipoprotein biosynthetic process	4	4	2	1	1	0.06	1
GO:0050671	positive regulation of lymphocyte proliferation	4	4	2	1	1	0.06	1
GO:0007127	meiosis I	4	4	2	1	1	0.06	1
GO:0042277	peptide binding	4	4	2	1	1	0.06	1
GO:0002281	macrophage activation involved in immune response	4	4	2	1	1	0.06	1
GO:0031054	pre-miRNA processing	4	4	2	1	1	0.06	1
GO:0008241	peptidyl-dipeptidase activity	4	4	2	1	1	0.06	1
GO:0017046	peptide hormone binding	4	4	2	1	1	0.06	1
GO:0016805	dipeptidase activity	4	4	2	1	1	0.06	1
GO:0045348	positive regulation of MHC class II biosynthetic process	4	4	2	1	1	0.06	1
GO:0015280	ligand-gated sodium channel activity	4	4	2	1	1	0.06	1
GO:0007202	activation of phospholipase C activity	4	4	2	1	1	0.06	1
GO:0001882	nucleoside binding	4	4	2	1	1	0.06	1
GO:0030168	platelet activation	4	4	2	1	1	0.06	1
GO:0005577	fibrinogen complex	4	4	2	1	1	0.06	1
GO:0071371	cellular response to gonadotropin stimulus	4	4	2	1	1	0.06	1
GO:0007530	sex determination	4	4	2	1	1	0.06	1
GO:0051428	peptide hormone receptor binding	4	4	2	1	1	0.06	1
GO:0016032	viral reproduction	4	4	2	1	1	0.06	1
GO:0080111	DNA demethylation	4	4	2	1	1	0.06	1
GO:0030643	cellular phosphate ion homeostasis	4	4	2	1	1	0.06	1
GO:0060044	negative regulation of cardiac muscle cell proliferation	4	4	2	1	1	0.06	1
GO:0055085	transmembrane transport	369	329	318	0.97	1	0.06	1
GO:0005654	nucleoplasm	62	55	60	0.031	1	0.061	1
GO:0003714	transcription corepressor activity	62	55	60	0.031	1	0.061	1
GO:0030036	actin cytoskeleton organization	63	56	61	0.028	1	0.063	1
GO:0005903	brush border	9	8	6	0.99	1	0.064	1
GO:0008156	negative regulation of DNA replication	9	8	6	0.99	1	0.064	1
GO:0007140	male meiosis	9	8	6	0.99	1	0.064	1
GO:0042578	phosphoric ester hydrolase activity	9	8	6	0.99	1	0.064	1
GO:0007126	meiosis	9	8	6	0.99	1	0.064	1
GO:0016705	"oxidoreductase activity, acting on paired donors, with incorporation or reduction of molecular oxygen"	64	57	52	0.98	1	0.064	1
GO:0000151	ubiquitin ligase complex	28	25	28	0.041	1	0.067	1
GO:0008033	tRNA processing	28	25	28	0.041	1	0.067	1
GO:0038032	termination of G-protein coupled receptor signaling pathway	28	25	28	0.041	1	0.067	1
GO:0007224	smoothened signaling pathway	28	25	28	0.041	1	0.067	1
GO:0008237	metallopeptidase activity	80	71	66	0.98	1	0.067	1
GO:0003725	double-stranded RNA binding	29	26	29	0.037	1	0.067	1
GO:0006364	rRNA processing	29	26	29	0.037	1	0.067	1
GO:0045444	fat cell differentiation	29	26	29	0.037	1	0.067	1
GO:0042632	cholesterol homeostasis	21	19	16	0.98	1	0.068	1
GO:0008543	fibroblast growth factor receptor signaling pathway	21	19	16	0.98	1	0.068	1
GO:0043161	proteasomal ubiquitin-dependent protein catabolic process	30	27	30	0.033	1	0.069	1
GO:0043966	histone H3 acetylation	30	27	30	0.033	1	0.069	1
GO:0016592	mediator complex	30	27	30	0.033	1	0.069	1
GO:0003743	translation initiation factor activity	30	27	30	0.033	1	0.069	1
GO:0006897	endocytosis	30	27	30	0.033	1	0.069	1
GO:0005540	hyaluronic acid binding	15	13	11	0.98	1	0.069	1
GO:0045840	positive regulation of mitosis	15	13	11	0.98	1	0.069	1
GO:0001708	cell fate specification	15	13	11	0.98	1	0.069	1
GO:0019722	calcium-mediated signaling	15	13	11	0.98	1	0.069	1
GO:0006935	chemotaxis	15	13	11	0.98	1	0.069	1
GO:0004198	calcium-dependent cysteine-type endopeptidase activity	15	13	11	0.98	1	0.069	1
GO:0048471	perinuclear region of cytoplasm	135	120	127	0.038	1	0.07	1
GO:0006874	cellular calcium ion homeostasis	32	29	25	0.98	1	0.076	1
GO:0004896	cytokine receptor activity	22	20	17	0.97	1	0.08	1
GO:0051056	regulation of small GTPase mediated signal transduction	42	37	41	0.051	1	0.083	1
GO:0005925	focal adhesion	44	39	43	0.042	1	0.084	1
GO:0005212	structural constituent of eye lens	10	9	7	0.98	1	0.084	1
GO:0006959	humoral immune response	10	9	7	0.98	1	0.084	1
GO:0001917	photoreceptor inner segment	10	9	7	0.98	1	0.084	1
GO:0009755	hormone-mediated signaling pathway	10	9	7	0.98	1	0.084	1
GO:0030317	sperm motility	10	9	7	0.98	1	0.084	1
GO:0007200	phospholipase C-activating G-protein coupled receptor signaling pathway	10	9	7	0.98	1	0.084	1
GO:0015171	amino acid transmembrane transporter activity	16	14	12	0.98	1	0.085	1
GO:0003333	amino acid transmembrane transport	16	14	12	0.98	1	0.085	1
GO:0001934	positive regulation of protein phosphorylation	58	52	56	0.043	1	0.086	1
GO:0016758	"transferase activity, transferring hexosyl groups"	34	30	27	0.97	1	0.087	1
GO:0008022	protein C-terminus binding	59	53	57	0.04	1	0.088	1
GO:0044212	transcription regulatory region DNA binding	92	82	77	0.96	1	0.091	1
GO:0035556	intracellular signal transduction	211	188	196	0.047	1	0.092	1
GO:0070328	triglyceride homeostasis	5	4	3	0.99	1	0.093	1
GO:0005548	phospholipid transporter activity	5	4	3	0.99	1	0.093	1
GO:0007094	mitotic cell cycle spindle assembly checkpoint	5	4	3	0.99	1	0.093	1
GO:0035025	positive regulation of Rho protein signal transduction	5	4	3	0.99	1	0.093	1
GO:0034220	ion transmembrane transport	5	4	3	0.99	1	0.093	1
GO:0032481	positive regulation of type I interferon production	5	4	3	0.99	1	0.093	1
GO:0004977	melanocortin receptor activity	5	4	3	0.99	1	0.093	1
GO:0005138	interleukin-6 receptor binding	5	4	3	0.99	1	0.093	1
GO:0030502	negative regulation of bone mineralization	5	4	3	0.99	1	0.093	1
GO:0032700	negative regulation of interleukin-17 production	5	4	3	0.99	1	0.093	1
GO:0045579	positive regulation of B cell differentiation	5	4	3	0.99	1	0.093	1
GO:0007171	activation of transmembrane receptor protein tyrosine kinase activity	5	4	3	0.99	1	0.093	1
GO:0006691	leukotriene metabolic process	5	4	3	0.99	1	0.093	1
GO:0004415	hyalurononglucosaminidase activity	5	4	3	0.99	1	0.093	1
GO:0042162	telomeric DNA binding	5	4	3	0.99	1	0.093	1
GO:0006548	histidine catabolic process	5	4	3	0.99	1	0.093	1
GO:0046641	positive regulation of alpha-beta T cell proliferation	5	4	3	0.99	1	0.093	1
GO:0045202	synapse	94	84	89	0.052	1	0.095	1
GO:0030819	positive regulation of cAMP biosynthetic process	17	15	13	0.97	1	0.1	1
GO:0006694	steroid biosynthetic process	17	15	13	0.97	1	0.1	1
GO:0051287	NAD binding	24	21	24	0.065	1	0.1	1
GO:0004114	"3',5'-cyclic-nucleotide phosphodiesterase activity"	24	21	24	0.065	1	0.1	1
GO:0050821	protein stabilization	24	21	24	0.065	1	0.1	1
GO:0070936	protein K48-linked ubiquitination	24	21	24	0.065	1	0.1	1
GO:0000079	regulation of cyclin-dependent protein kinase activity	24	21	24	0.065	1	0.1	1
GO:0007017	microtubule-based process	24	21	24	0.065	1	0.1	1
GO:0016706	"oxidoreductase activity, acting on paired donors, with incorporation or reduction of molecular oxygen, 2-oxoglutarate as one donor, and incorporation of one atom each of oxygen into both donors"	24	21	24	0.065	1	0.1	1
GO:0005741	mitochondrial outer membrane	25	22	25	0.058	1	0.1	1
GO:0005681	spliceosomal complex	26	23	26	0.052	1	0.11	1
GO:0003899	DNA-directed RNA polymerase activity	26	23	26	0.052	1	0.11	1
GO:0048863	stem cell differentiation	11	10	8	0.98	1	0.11	1
GO:0032755	positive regulation of interleukin-6 production	11	10	8	0.98	1	0.11	1
GO:0000987	core promoter proximal region sequence-specific DNA binding	11	10	8	0.98	1	0.11	1
GO:0005547	"phosphatidylinositol-3,4,5-trisphosphate binding"	11	10	8	0.98	1	0.11	1
GO:0004497	monooxygenase activity	50	45	41	0.96	1	0.11	1
GO:0005887	integral to plasma membrane	124	111	105	0.96	1	0.11	1
GO:0030173	integral to Golgi membrane	27	24	27	0.046	1	0.11	1
GO:0001104	RNA polymerase II transcription cofactor activity	27	24	27	0.046	1	0.11	1
GO:0006397	mRNA processing	27	24	27	0.046	1	0.11	1
GO:0002039	p53 binding	27	24	27	0.046	1	0.11	1
GO:0046983	protein dimerization activity	66	59	63	0.065	1	0.11	1
GO:0006260	DNA replication	66	59	63	0.065	1	0.11	1
GO:0006334	nucleosome assembly	67	60	64	0.06	1	0.11	1
GO:0006629	lipid metabolic process	107	95	90	0.96	1	0.11	1
GO:0030018	Z disc	28	25	22	0.97	1	0.11	1
GO:0006366	transcription from RNA polymerase II promoter	52	46	50	0.071	1	0.12	1
GO:0007243	intracellular protein kinase cascade	38	34	37	0.073	1	0.12	1
GO:0043005	neuron projection	39	35	38	0.067	1	0.12	1
GO:0043547	positive regulation of GTPase activity	54	48	52	0.06	1	0.12	1
GO:0030073	insulin secretion	18	16	14	0.96	1	0.12	1
GO:0040018	positive regulation of multicellular organism growth	18	16	14	0.96	1	0.12	1
GO:0031224	intrinsic to membrane	18	16	14	0.96	1	0.12	1
GO:0008021	synaptic vesicle	41	37	40	0.056	1	0.12	1
GO:0030027	lamellipodium	41	37	40	0.056	1	0.12	1
GO:0016788	"hydrolase activity, acting on ester bonds"	42	37	34	0.97	1	0.13	1
GO:0042100	B cell proliferation	6	5	4	0.98	1	0.13	1
GO:0032740	positive regulation of interleukin-17 production	6	5	4	0.98	1	0.13	1
GO:0045080	positive regulation of chemokine biosynthetic process	6	5	4	0.98	1	0.13	1
GO:0044130	negative regulation of growth of symbiont in host	6	5	4	0.98	1	0.13	1
GO:0032438	melanosome organization	6	5	4	0.98	1	0.13	1
GO:0001530	lipopolysaccharide binding	6	5	4	0.98	1	0.13	1
GO:0007252	I-kappaB phosphorylation	6	5	4	0.98	1	0.13	1
GO:0070208	protein heterotrimerization	6	5	4	0.98	1	0.13	1
GO:0045071	negative regulation of viral genome replication	6	5	4	0.98	1	0.13	1
GO:0007548	sex differentiation	6	5	4	0.98	1	0.13	1
GO:0008188	neuropeptide receptor activity	6	5	4	0.98	1	0.13	1
GO:0006665	sphingolipid metabolic process	6	5	4	0.98	1	0.13	1
GO:0051928	positive regulation of calcium ion transport	6	5	4	0.98	1	0.13	1
GO:0010224	response to UV-B	6	5	4	0.98	1	0.13	1
GO:2001141	regulation of RNA biosynthetic process	6	5	4	0.98	1	0.13	1
GO:0045078	positive regulation of interferon-gamma biosynthetic process	6	5	4	0.98	1	0.13	1
GO:0016208	AMP binding	6	5	4	0.98	1	0.13	1
GO:0042523	positive regulation of tyrosine phosphorylation of Stat5 protein	6	5	4	0.98	1	0.13	1
GO:0016500	protein-hormone receptor activity	6	5	4	0.98	1	0.13	1
GO:0032722	positive regulation of chemokine production	6	5	4	0.98	1	0.13	1
GO:0007129	synapsis	6	5	4	0.98	1	0.13	1
GO:0006801	superoxide metabolic process	6	5	4	0.98	1	0.13	1
GO:0006182	cGMP biosynthetic process	12	11	9	0.97	1	0.13	1
GO:0035085	cilium axoneme	12	11	9	0.97	1	0.13	1
GO:0007257	activation of JUN kinase activity	12	11	9	0.97	1	0.13	1
GO:0005578	proteinaceous extracellular matrix	96	86	81	0.95	1	0.13	1
GO:0051260	protein homooligomerization	76	68	72	0.077	1	0.14	1
GO:0042102	positive regulation of T cell proliferation	19	17	15	0.95	1	0.14	1
GO:0009055	electron carrier activity	121	108	103	0.94	1	0.14	1
GO:0006974	response to DNA damage stimulus	79	70	75	0.063	1	0.14	1
GO:0043065	positive regulation of apoptotic process	100	89	94	0.076	1	0.14	1
GO:0003824	catalytic activity	588	525	514	0.93	1	0.15	1
GO:0060045	positive regulation of cardiac muscle cell proliferation	13	12	10	0.96	1	0.16	1
GO:0030414	peptidase inhibitor activity	13	12	10	0.96	1	0.16	1
GO:0003854	3-beta-hydroxy-delta5-steroid dehydrogenase activity	13	12	10	0.96	1	0.16	1
GO:0032420	stereocilium	13	12	10	0.96	1	0.16	1
GO:0050796	regulation of insulin secretion	13	12	10	0.96	1	0.16	1
GO:0000724	double-strand break repair via homologous recombination	20	18	20	0.1	1	0.16	1
GO:0006879	cellular iron ion homeostasis	20	18	20	0.1	1	0.16	1
GO:0045732	positive regulation of protein catabolic process	20	18	20	0.1	1	0.16	1
GO:0017147	Wnt-protein binding	20	18	20	0.1	1	0.16	1
GO:0005901	caveola	20	18	20	0.1	1	0.16	1
GO:0006289	nucleotide-excision repair	20	18	20	0.1	1	0.16	1
GO:0008373	sialyltransferase activity	20	18	20	0.1	1	0.16	1
GO:0043507	positive regulation of JUN kinase activity	20	18	20	0.1	1	0.16	1
GO:0042995	cell projection	20	18	20	0.1	1	0.16	1
GO:0000793	condensed chromosome	20	18	20	0.1	1	0.16	1
GO:0004890	GABA-A receptor activity	20	18	20	0.1	1	0.16	1
GO:0006479	protein methylation	20	18	20	0.1	1	0.16	1
GO:0034613	cellular protein localization	21	19	21	0.091	1	0.16	1
GO:0051087	chaperone binding	21	19	21	0.091	1	0.16	1
GO:0030426	growth cone	21	19	21	0.091	1	0.16	1
GO:0010212	response to ionizing radiation	21	19	21	0.091	1	0.16	1
GO:0016627	"oxidoreductase activity, acting on the CH-CH group of donors"	21	19	21	0.091	1	0.16	1
GO:0005814	centriole	21	19	21	0.091	1	0.16	1
GO:0006352	"transcription initiation, DNA-dependent"	21	19	21	0.091	1	0.16	1
GO:0003697	single-stranded DNA binding	21	19	21	0.091	1	0.16	1
GO:0009378	four-way junction helicase activity	22	20	22	0.081	1	0.16	1
GO:0034968	histone lysine methylation	22	20	22	0.081	1	0.16	1
GO:0045599	negative regulation of fat cell differentiation	22	20	22	0.081	1	0.16	1
GO:0015991	ATP hydrolysis coupled proton transport	22	20	22	0.081	1	0.16	1
GO:0000502	proteasome complex	22	20	22	0.081	1	0.16	1
GO:0000165	MAPK cascade	48	43	46	0.098	1	0.17	1
GO:0018024	histone-lysine N-methyltransferase activity	23	21	23	0.073	1	0.17	1
GO:0000413	protein peptidyl-prolyl isomerization	23	21	23	0.073	1	0.17	1
GO:0003755	peptidyl-prolyl cis-trans isomerase activity	23	21	23	0.073	1	0.17	1
GO:0014069	postsynaptic density	23	21	23	0.073	1	0.17	1
GO:0006096	glycolysis	23	21	23	0.073	1	0.17	1
GO:0030163	protein catabolic process	23	21	23	0.073	1	0.17	1
GO:0031966	mitochondrial membrane	23	21	23	0.073	1	0.17	1
GO:0005244	voltage-gated ion channel activity	50	45	48	0.083	1	0.17	1
GO:0034765	regulation of ion transmembrane transport	50	45	48	0.083	1	0.17	1
GO:0005096	GTPase activator activity	50	45	48	0.083	1	0.17	1
GO:0005496	steroid binding	7	6	5	0.97	1	0.17	1
GO:0040020	regulation of meiosis	7	6	5	0.97	1	0.17	1
GO:0034341	response to interferon-gamma	7	6	5	0.97	1	0.17	1
GO:0001046	core promoter sequence-specific DNA binding	7	6	5	0.97	1	0.17	1
GO:0035414	negative regulation of catenin import into nucleus	7	6	5	0.97	1	0.17	1
GO:0030057	desmosome	7	6	5	0.97	1	0.17	1
GO:0010596	negative regulation of endothelial cell migration	7	6	5	0.97	1	0.17	1
GO:0050870	positive regulation of T cell activation	7	6	5	0.97	1	0.17	1
GO:0007250	activation of NF-kappaB-inducing kinase activity	7	6	5	0.97	1	0.17	1
GO:0060389	pathway-restricted SMAD protein phosphorylation	7	6	5	0.97	1	0.17	1
GO:0005391	sodium:potassium-exchanging ATPase activity	7	6	5	0.97	1	0.17	1
GO:0046427	positive regulation of JAK-STAT cascade	7	6	5	0.97	1	0.17	1
GO:0015711	organic anion transport	7	6	5	0.97	1	0.17	1
GO:0016493	C-C chemokine receptor activity	7	6	5	0.97	1	0.17	1
GO:0060687	regulation of branching involved in prostate gland morphogenesis	7	6	5	0.97	1	0.17	1
GO:0031965	nuclear membrane	34	30	33	0.11	1	0.17	1
GO:0047485	protein N-terminus binding	34	30	33	0.11	1	0.17	1
GO:0008092	cytoskeletal protein binding	35	31	34	0.097	1	0.17	1
GO:0050731	positive regulation of peptidyl-tyrosine phosphorylation	24	21	19	0.96	1	0.17	1
GO:0043410	positive regulation of MAPK cascade	36	32	35	0.088	1	0.17	1
GO:0043025	neuronal cell body	74	66	70	0.088	1	0.18	1
GO:0007162	negative regulation of cell adhesion	14	12	11	0.94	1	0.19	1
GO:0007346	regulation of mitotic cell cycle	14	12	11	0.94	1	0.19	1
GO:0010466	negative regulation of peptidase activity	14	12	11	0.94	1	0.19	1
GO:0005544	calcium-dependent phospholipid binding	14	12	11	0.94	1	0.19	1
GO:0010862	positive regulation of pathway-restricted SMAD protein phosphorylation	14	12	11	0.94	1	0.19	1
GO:0090190	positive regulation of branching involved in ureteric bud morphogenesis	14	12	11	0.94	1	0.19	1
GO:0005624	membrane fraction	154	137	143	0.087	1	0.19	1
GO:0007155	cell adhesion	161	144	149	0.1	1	0.2	1
GO:0008211	glucocorticoid metabolic process	2	2	1	0.99	1	0.2	1
GO:0005501	retinoid binding	2	2	1	0.99	1	0.2	1
GO:0051142	positive regulation of NK T cell proliferation	2	2	1	0.99	1	0.2	1
GO:0015220	choline transmembrane transporter activity	2	2	1	0.99	1	0.2	1
GO:0015871	choline transport	2	2	1	0.99	1	0.2	1
GO:0005372	water transmembrane transporter activity	2	2	1	0.99	1	0.2	1
GO:0030849	autosome	2	2	1	0.99	1	0.2	1
GO:0010043	response to zinc ion	2	2	1	0.99	1	0.2	1
GO:0003680	AT DNA binding	2	2	1	0.99	1	0.2	1
GO:2000729	positive regulation of mesenchymal cell proliferation involved in ureter development	2	2	1	0.99	1	0.2	1
GO:0042503	tyrosine phosphorylation of Stat3 protein	2	2	1	0.99	1	0.2	1
GO:0010447	response to acidity	2	2	1	0.99	1	0.2	1
GO:0051988	regulation of attachment of spindle microtubules to kinetochore	2	2	1	0.99	1	0.2	1
GO:0004720	protein-lysine 6-oxidase activity	2	2	1	0.99	1	0.2	1
GO:0003823	antigen binding	2	2	1	0.99	1	0.2	1
GO:0015697	quaternary ammonium group transport	2	2	1	0.99	1	0.2	1
GO:0015651	quaternary ammonium group transmembrane transporter activity	2	2	1	0.99	1	0.2	1
GO:0045143	homologous chromosome segregation	2	2	1	0.99	1	0.2	1
GO:0060046	regulation of acrosome reaction	2	2	1	0.99	1	0.2	1
GO:0097059	CNTFR-CLCF1 complex	2	2	1	0.99	1	0.2	1
GO:0031726	CCR1 chemokine receptor binding	2	2	1	0.99	1	0.2	1
GO:0008528	G-protein coupled peptide receptor activity	2	2	1	0.99	1	0.2	1
GO:0010586	miRNA metabolic process	2	2	1	0.99	1	0.2	1
GO:0042923	neuropeptide binding	2	2	1	0.99	1	0.2	1
GO:0042660	positive regulation of cell fate specification	2	2	1	0.99	1	0.2	1
GO:0071812	positive regulation of fever generation by positive regulation of prostaglandin secretion	2	2	1	0.99	1	0.2	1
GO:0071848	positive regulation of ERK1 and ERK2 cascade via TNFSF11-mediated signaling	2	2	1	0.99	1	0.2	1
GO:0071847	TNFSF11-mediated signaling pathway	2	2	1	0.99	1	0.2	1
GO:0043067	regulation of programmed cell death	2	2	1	0.99	1	0.2	1
GO:0048295	positive regulation of isotype switching to IgE isotypes	2	2	1	0.99	1	0.2	1
GO:0070233	negative regulation of T cell apoptotic process	2	2	1	0.99	1	0.2	1
GO:0002358	B cell homeostatic proliferation	2	2	1	0.99	1	0.2	1
GO:0002904	positive regulation of B cell apoptotic process	2	2	1	0.99	1	0.2	1
GO:0006933	negative regulation of cell adhesion involved in substrate-bound cell migration	2	2	1	0.99	1	0.2	1
GO:0072108	positive regulation of mesenchymal to epithelial transition involved in metanephros morphogenesis	2	2	1	0.99	1	0.2	1
GO:0032006	regulation of TOR signaling cascade	2	2	1	0.99	1	0.2	1
GO:0005134	interleukin-2 receptor binding	2	2	1	0.99	1	0.2	1
GO:0070513	death domain binding	2	2	1	0.99	1	0.2	1
GO:0010839	negative regulation of keratinocyte proliferation	2	2	1	0.99	1	0.2	1
GO:0006356	regulation of transcription from RNA polymerase I promoter	2	2	1	0.99	1	0.2	1
GO:0006590	thyroid hormone generation	2	2	1	0.99	1	0.2	1
GO:0043262	adenosine-diphosphatase activity	2	2	1	0.99	1	0.2	1
GO:0050871	positive regulation of B cell activation	2	2	1	0.99	1	0.2	1
GO:0090007	regulation of mitotic anaphase	2	2	1	0.99	1	0.2	1
GO:0005111	type 2 fibroblast growth factor receptor binding	2	2	1	0.99	1	0.2	1
GO:0032925	regulation of activin receptor signaling pathway	2	2	1	0.99	1	0.2	1
GO:0005174	CD40 receptor binding	2	2	1	0.99	1	0.2	1
GO:0016298	lipase activity	2	2	1	0.99	1	0.2	1
GO:0006883	cellular sodium ion homeostasis	2	2	1	0.99	1	0.2	1
GO:0070699	type II activin receptor binding	2	2	1	0.99	1	0.2	1
GO:0016901	"oxidoreductase activity, acting on the CH-OH group of donors, quinone or similar compound as acceptor"	2	2	1	0.99	1	0.2	1
GO:0045079	negative regulation of chemokine biosynthetic process	2	2	1	0.99	1	0.2	1
GO:0071476	cellular hypotonic response	2	2	1	0.99	1	0.2	1
GO:0045588	positive regulation of gamma-delta T cell differentiation	2	2	1	0.99	1	0.2	1
GO:0000444	MIS12/MIND type complex	2	2	1	0.99	1	0.2	1
GO:0045085	negative regulation of interleukin-2 biosynthetic process	2	2	1	0.99	1	0.2	1
GO:0071280	cellular response to copper ion	2	2	1	0.99	1	0.2	1
GO:0051099	positive regulation of binding	2	2	1	0.99	1	0.2	1
GO:0030892	mitotic cohesin complex	2	2	1	0.99	1	0.2	1
GO:0005149	interleukin-1 receptor binding	2	2	1	0.99	1	0.2	1
GO:0022617	extracellular matrix disassembly	2	2	1	0.99	1	0.2	1
GO:0010956	negative regulation of calcidiol 1-monooxygenase activity	2	2	1	0.99	1	0.2	1
GO:0045657	positive regulation of monocyte differentiation	2	2	1	0.99	1	0.2	1
GO:0045796	negative regulation of intestinal cholesterol absorption	2	2	1	0.99	1	0.2	1
GO:0010949	negative regulation of intestinal phytosterol absorption	2	2	1	0.99	1	0.2	1
GO:0007043	cell-cell junction assembly	2	2	1	0.99	1	0.2	1
GO:0033280	response to vitamin D	2	2	1	0.99	1	0.2	1
GO:0004967	glucagon receptor activity	2	2	1	0.99	1	0.2	1
GO:0071377	cellular response to glucagon stimulus	2	2	1	0.99	1	0.2	1
GO:0047484	regulation of response to osmotic stress	2	2	1	0.99	1	0.2	1
GO:2000541	positive regulation of protein geranylgeranylation	2	2	1	0.99	1	0.2	1
GO:0019985	translesion synthesis	2	2	1	0.99	1	0.2	1
GO:0045744	negative regulation of G-protein coupled receptor protein signaling pathway	2	2	1	0.99	1	0.2	1
GO:0004062	aryl sulfotransferase activity	2	2	1	0.99	1	0.2	1
GO:0032237	activation of store-operated calcium channel activity	2	2	1	0.99	1	0.2	1
GO:0042535	positive regulation of tumor necrosis factor biosynthetic process	2	2	1	0.99	1	0.2	1
GO:0006475	internal protein amino acid acetylation	2	2	1	0.99	1	0.2	1
GO:0001916	positive regulation of T cell mediated cytotoxicity	2	2	1	0.99	1	0.2	1
GO:0015271	outward rectifier potassium channel activity	2	2	1	0.99	1	0.2	1
GO:0008061	chitin binding	2	2	1	0.99	1	0.2	1
GO:0005415	nucleoside:sodium symporter activity	2	2	1	0.99	1	0.2	1
GO:0030252	growth hormone secretion	2	2	1	0.99	1	0.2	1
GO:0010997	anaphase-promoting complex binding	2	2	1	0.99	1	0.2	1
GO:0007092	activation of mitotic anaphase-promoting complex activity	2	2	1	0.99	1	0.2	1
GO:0034241	positive regulation of macrophage fusion	2	2	1	0.99	1	0.2	1
GO:0005251	delayed rectifier potassium channel activity	2	2	1	0.99	1	0.2	1
GO:0010834	telomere maintenance via telomere shortening	2	2	1	0.99	1	0.2	1
GO:0006607	NLS-bearing substrate import into nucleus	2	2	1	0.99	1	0.2	1
GO:0046851	negative regulation of bone remodeling	2	2	1	0.99	1	0.2	1
GO:0001960	negative regulation of cytokine-mediated signaling pathway	2	2	1	0.99	1	0.2	1
GO:0032813	tumor necrosis factor receptor superfamily binding	2	2	1	0.99	1	0.2	1
GO:0006212	uracil catabolic process	2	2	1	0.99	1	0.2	1
GO:0034364	high-density lipoprotein particle	2	2	1	0.99	1	0.2	1
GO:0040030	"regulation of molecular function, epigenetic"	2	2	1	0.99	1	0.2	1
GO:0032962	positive regulation of inositol trisphosphate biosynthetic process	2	2	1	0.99	1	0.2	1
GO:0051973	positive regulation of telomerase activity	2	2	1	0.99	1	0.2	1
GO:0032211	negative regulation of telomere maintenance via telomerase	2	2	1	0.99	1	0.2	1
GO:0043200	response to amino acid stimulus	2	2	1	0.99	1	0.2	1
GO:0034706	sodium channel complex	2	2	1	0.99	1	0.2	1
GO:0015930	glutamate synthase activity	2	2	1	0.99	1	0.2	1
GO:0003973	(S)-2-hydroxy-acid oxidase activity	2	2	1	0.99	1	0.2	1
GO:0016638	"oxidoreductase activity, acting on the CH-NH2 group of donors"	2	2	1	0.99	1	0.2	1
GO:0006144	purine base metabolic process	2	2	1	0.99	1	0.2	1
GO:0017116	single-stranded DNA-dependent ATP-dependent DNA helicase activity	2	2	1	0.99	1	0.2	1
GO:0051712	positive regulation of killing of cells of other organism	2	2	1	0.99	1	0.2	1
GO:0033141	positive regulation of peptidyl-serine phosphorylation of STAT protein	2	2	1	0.99	1	0.2	1
GO:0010921	regulation of phosphatase activity	2	2	1	0.99	1	0.2	1
GO:0006684	sphingomyelin metabolic process	2	2	1	0.99	1	0.2	1
GO:0071318	cellular response to ATP	2	2	1	0.99	1	0.2	1
GO:0032190	acrosin binding	2	2	1	0.99	1	0.2	1
GO:0002922	positive regulation of humoral immune response	2	2	1	0.99	1	0.2	1
GO:0004536	deoxyribonuclease activity	2	2	1	0.99	1	0.2	1
GO:0006308	DNA catabolic process	2	2	1	0.99	1	0.2	1
GO:0018343	protein farnesylation	2	2	1	0.99	1	0.2	1
GO:0005858	axonemal dynein complex	2	2	1	0.99	1	0.2	1
GO:0051770	positive regulation of nitric-oxide synthase biosynthetic process	2	2	1	0.99	1	0.2	1
GO:0031406	carboxylic acid binding	2	2	1	0.99	1	0.2	1
GO:0046373	L-arabinose metabolic process	2	2	1	0.99	1	0.2	1
GO:0046556	alpha-N-arabinofuranosidase activity	2	2	1	0.99	1	0.2	1
GO:0051371	muscle alpha-actinin binding	2	2	1	0.99	1	0.2	1
GO:0090002	establishment of protein localization in plasma membrane	2	2	1	0.99	1	0.2	1
GO:0016165	lipoxygenase activity	2	2	1	0.99	1	0.2	1
GO:0006651	diacylglycerol biosynthetic process	2	2	1	0.99	1	0.2	1
GO:0048245	eosinophil chemotaxis	2	2	1	0.99	1	0.2	1
GO:0045356	positive regulation of interferon-alpha biosynthetic process	2	2	1	0.99	1	0.2	1
GO:0005502	11-cis retinal binding	2	2	1	0.99	1	0.2	1
GO:0016004	phospholipase activator activity	2	2	1	0.99	1	0.2	1
GO:0035609	C-terminal protein deglutamylation	2	2	1	0.99	1	0.2	1
GO:0035610	protein side chain deglutamylation	2	2	1	0.99	1	0.2	1
GO:0007603	"phototransduction, visible light"	2	2	1	0.99	1	0.2	1
GO:0032707	negative regulation of interleukin-23 production	2	2	1	0.99	1	0.2	1
GO:0030682	evasion or tolerance of host defense response	2	2	1	0.99	1	0.2	1
GO:0031584	activation of phospholipase D activity	2	2	1	0.99	1	0.2	1
GO:0042138	meiotic DNA double-strand break formation	2	2	1	0.99	1	0.2	1
GO:2000510	positive regulation of dendritic cell chemotaxis	2	2	1	0.99	1	0.2	1
GO:0031235	intrinsic to internal side of plasma membrane	2	2	1	0.99	1	0.2	1
GO:0001920	negative regulation of receptor recycling	2	2	1	0.99	1	0.2	1
GO:0090197	positive regulation of chemokine secretion	2	2	1	0.99	1	0.2	1
GO:0010593	negative regulation of lamellipodium assembly	2	2	1	0.99	1	0.2	1
GO:0090191	negative regulation of branching involved in ureteric bud morphogenesis	2	2	1	0.99	1	0.2	1
GO:0010873	positive regulation of cholesterol esterification	2	2	1	0.99	1	0.2	1
GO:0031702	type 1 angiotensin receptor binding	2	2	1	0.99	1	0.2	1
GO:0010698	acetyltransferase activator activity	2	2	1	0.99	1	0.2	1
GO:0010535	positive regulation of activation of JAK2 kinase activity	2	2	1	0.99	1	0.2	1
GO:0031466	Cul5-RING ubiquitin ligase complex	2	2	1	0.99	1	0.2	1
GO:0080122	AMP transmembrane transporter activity	2	2	1	0.99	1	0.2	1
GO:0015228	coenzyme A transmembrane transporter activity	2	2	1	0.99	1	0.2	1
GO:0005347	ATP transmembrane transporter activity	2	2	1	0.99	1	0.2	1
GO:0015866	ADP transport	2	2	1	0.99	1	0.2	1
GO:0080121	AMP transport	2	2	1	0.99	1	0.2	1
GO:0015217	ADP transmembrane transporter activity	2	2	1	0.99	1	0.2	1
GO:0015867	ATP transport	2	2	1	0.99	1	0.2	1
GO:0035349	coenzyme A transmembrane transport	2	2	1	0.99	1	0.2	1
GO:0002682	regulation of immune system process	2	2	1	0.99	1	0.2	1
GO:0000942	condensed nuclear chromosome outer kinetochore	2	2	1	0.99	1	0.2	1
GO:0032911	negative regulation of transforming growth factor beta1 production	2	2	1	0.99	1	0.2	1
GO:0032693	negative regulation of interleukin-10 production	2	2	1	0.99	1	0.2	1
GO:0016176	superoxide-generating NADPH oxidase activator activity	2	2	1	0.99	1	0.2	1
GO:0002456	T cell mediated immunity	2	2	1	0.99	1	0.2	1
GO:0004517	nitric-oxide synthase activity	2	2	1	0.99	1	0.2	1
GO:0010614	negative regulation of cardiac muscle hypertrophy	2	2	1	0.99	1	0.2	1
GO:0033162	melanosome membrane	2	2	1	0.99	1	0.2	1
GO:0051373	FATZ binding	2	2	1	0.99	1	0.2	1
GO:0008898	homocysteine S-methyltransferase activity	2	2	1	0.99	1	0.2	1
GO:0009086	methionine biosynthetic process	2	2	1	0.99	1	0.2	1
GO:0042301	phosphate ion binding	2	2	1	0.99	1	0.2	1
GO:0051045	negative regulation of membrane protein ectodomain proteolysis	2	2	1	0.99	1	0.2	1
GO:0015106	bicarbonate transmembrane transporter activity	2	2	1	0.99	1	0.2	1
GO:0015252	hydrogen ion channel activity	2	2	1	0.99	1	0.2	1
GO:0042531	positive regulation of tyrosine phosphorylation of STAT protein	2	2	1	0.99	1	0.2	1
GO:0043020	NADPH oxidase complex	2	2	1	0.99	1	0.2	1
GO:0005137	interleukin-5 receptor binding	2	2	1	0.99	1	0.2	1
GO:0006559	L-phenylalanine catabolic process	2	2	1	0.99	1	0.2	1
GO:0006704	glucocorticoid biosynthetic process	2	2	1	0.99	1	0.2	1
GO:0071173	spindle assembly checkpoint	2	2	1	0.99	1	0.2	1
GO:0072513	positive regulation of secondary heart field cardioblast proliferation	2	2	1	0.99	1	0.2	1
GO:0007343	egg activation	2	2	1	0.99	1	0.2	1
GO:0009143	nucleoside triphosphate catabolic process	2	2	1	0.99	1	0.2	1
GO:0047429	nucleoside-triphosphate diphosphatase activity	2	2	1	0.99	1	0.2	1
GO:0005427	proton-dependent oligopeptide secondary active transmembrane transporter activity	2	2	1	0.99	1	0.2	1
GO:0007342	fusion of sperm to egg plasma membrane	2	2	1	0.99	1	0.2	1
GO:0019865	immunoglobulin binding	2	2	1	0.99	1	0.2	1
GO:0034673	inhibin-betaglycan-ActRII complex	2	2	1	0.99	1	0.2	1
GO:0005229	intracellular calcium activated chloride channel activity	2	2	1	0.99	1	0.2	1
GO:0008139	nuclear localization sequence binding	2	2	1	0.99	1	0.2	1
GO:0048305	immunoglobulin secretion	2	2	1	0.99	1	0.2	1
GO:0015695	organic cation transport	2	2	1	0.99	1	0.2	1
GO:0015101	organic cation transmembrane transporter activity	2	2	1	0.99	1	0.2	1
GO:0051567	histone H3-K9 methylation	2	2	1	0.99	1	0.2	1
GO:0031665	negative regulation of lipopolysaccharide-mediated signaling pathway	2	2	1	0.99	1	0.2	1
GO:0032204	regulation of telomere maintenance	2	2	1	0.99	1	0.2	1
GO:0042159	lipoprotein catabolic process	2	2	1	0.99	1	0.2	1
GO:0007263	nitric oxide mediated signal transduction	2	2	1	0.99	1	0.2	1
GO:0019363	pyridine nucleotide biosynthetic process	2	2	1	0.99	1	0.2	1
GO:0060563	neuroepithelial cell differentiation	2	2	1	0.99	1	0.2	1
GO:0072095	regulation of branch elongation involved in ureteric bud branching	2	2	1	0.99	1	0.2	1
GO:0006642	triglyceride mobilization	2	2	1	0.99	1	0.2	1
GO:0046085	adenosine metabolic process	2	2	1	0.99	1	0.2	1
GO:0002060	purine base binding	2	2	1	0.99	1	0.2	1
GO:0010459	negative regulation of heart rate	2	2	1	0.99	1	0.2	1
GO:0034362	low-density lipoprotein particle	2	2	1	0.99	1	0.2	1
GO:0042105	alpha-beta T cell receptor complex	2	2	1	0.99	1	0.2	1
GO:0001541	ovarian follicle development	2	2	1	0.99	1	0.2	1
GO:0051725	protein de-ADP-ribosylation	2	2	1	0.99	1	0.2	1
GO:0003875	ADP-ribosylarginine hydrolase activity	2	2	1	0.99	1	0.2	1
GO:0045182	translation regulator activity	2	2	1	0.99	1	0.2	1
GO:0000786	nucleosome	59	53	56	0.11	1	0.21	1
GO:0004386	helicase activity	106	95	99	0.1	1	0.21	1
GO:0005509	calcium ion binding	436	389	381	0.91	1	0.21	1
GO:0016887	ATPase activity	108	96	101	0.093	1	0.21	1
GO:0002092	positive regulation of receptor internalization	8	7	6	0.95	1	0.21	1
GO:0045672	positive regulation of osteoclast differentiation	8	7	6	0.95	1	0.21	1
GO:0000070	mitotic sister chromatid segregation	8	7	6	0.95	1	0.21	1
GO:0050482	arachidonic acid secretion	8	7	6	0.95	1	0.21	1
GO:0004806	triglyceride lipase activity	8	7	6	0.95	1	0.21	1
GO:0019825	oxygen binding	8	7	6	0.95	1	0.21	1
GO:0005344	oxygen transporter activity	8	7	6	0.95	1	0.21	1
GO:0015671	oxygen transport	8	7	6	0.95	1	0.21	1
GO:0048016	inositol phosphate-mediated signaling	8	7	6	0.95	1	0.21	1
GO:0007159	leukocyte cell-cell adhesion	8	7	6	0.95	1	0.21	1
GO:0030111	regulation of Wnt receptor signaling pathway	8	7	6	0.95	1	0.21	1
GO:0050673	epithelial cell proliferation	8	7	6	0.95	1	0.21	1
GO:0071773	cellular response to BMP stimulus	8	7	6	0.95	1	0.21	1
GO:0005905	coated pit	8	7	6	0.95	1	0.21	1
GO:0046622	positive regulation of organ growth	8	7	6	0.95	1	0.21	1
GO:0032874	positive regulation of stress-activated MAPK cascade	8	7	6	0.95	1	0.21	1
GO:0006094	gluconeogenesis	8	7	6	0.95	1	0.21	1
GO:0043325	"phosphatidylinositol-3,4-bisphosphate binding"	8	7	6	0.95	1	0.21	1
GO:0032715	negative regulation of interleukin-6 production	8	7	6	0.95	1	0.21	1
GO:0042438	melanin biosynthetic process	8	7	6	0.95	1	0.21	1
GO:0005916	fascia adherens	8	7	6	0.95	1	0.21	1
GO:0080025	"phosphatidylinositol-3,5-bisphosphate binding"	8	7	6	0.95	1	0.21	1
GO:0046621	negative regulation of organ growth	8	7	6	0.95	1	0.21	1
GO:0005254	chloride channel activity	8	7	6	0.95	1	0.21	1
GO:0006349	regulation of gene expression by genetic imprinting	8	7	6	0.95	1	0.21	1
GO:0007067	mitosis	15	13	12	0.93	1	0.21	1
GO:0045785	positive regulation of cell adhesion	15	13	12	0.93	1	0.21	1
GO:0050918	positive chemotaxis	15	13	12	0.93	1	0.21	1
GO:0019901	protein kinase binding	140	125	130	0.1	1	0.22	1
GO:0030509	BMP signaling pathway	28	25	23	0.93	1	0.22	1
GO:0043433	negative regulation of sequence-specific DNA binding transcription factor activity	28	25	23	0.93	1	0.22	1
GO:0005777	peroxisome	44	39	42	0.13	1	0.23	1
GO:0000226	microtubule cytoskeleton organization	45	40	43	0.12	1	0.23	1
GO:0005911	cell-cell junction	45	40	43	0.12	1	0.23	1
GO:0045892	"negative regulation of transcription, DNA-dependent"	221	197	203	0.12	1	0.23	1
GO:0006486	protein glycosylation	46	41	44	0.11	1	0.23	1
GO:0007267	cell-cell signaling	29	26	24	0.92	1	0.23	1
GO:0043154	negative regulation of cysteine-type endopeptidase activity involved in apoptotic process	29	26	24	0.92	1	0.23	1
GO:0006917	induction of apoptosis	67	60	57	0.9	1	0.24	1
GO:0005089	Rho guanyl-nucleotide exchange factor activity	69	62	65	0.12	1	0.24	1
GO:0006913	nucleocytoplasmic transport	70	62	66	0.11	1	0.24	1
GO:0043392	negative regulation of DNA binding	16	14	13	0.92	1	0.24	1
GO:0042383	sarcolemma	16	14	13	0.92	1	0.24	1
GO:0030674	"protein binding, bridging"	16	14	13	0.92	1	0.24	1
GO:0022891	substrate-specific transmembrane transporter activity	16	14	13	0.92	1	0.24	1
GO:0043407	negative regulation of MAP kinase activity	17	15	17	0.14	1	0.25	1
GO:0005765	lysosomal membrane	17	15	17	0.14	1	0.25	1
GO:0007040	lysosome organization	17	15	17	0.14	1	0.25	1
GO:0006631	fatty acid metabolic process	17	15	17	0.14	1	0.25	1
GO:0005793	endoplasmic reticulum-Golgi intermediate compartment	17	15	17	0.14	1	0.25	1
GO:0043130	ubiquitin binding	17	15	17	0.14	1	0.25	1
GO:0005643	nuclear pore	17	15	17	0.14	1	0.25	1
GO:0005778	peroxisomal membrane	17	15	17	0.14	1	0.25	1
GO:0008094	DNA-dependent ATPase activity	17	15	17	0.14	1	0.25	1
GO:0008654	phospholipid biosynthetic process	17	15	17	0.14	1	0.25	1
GO:0008180	signalosome	17	15	17	0.14	1	0.25	1
GO:0006635	fatty acid beta-oxidation	17	15	17	0.14	1	0.25	1
GO:0042787	protein ubiquitination involved in ubiquitin-dependent protein catabolic process	17	15	17	0.14	1	0.25	1
GO:0004175	endopeptidase activity	30	27	29	0.15	1	0.25	1
GO:0045669	positive regulation of osteoblast differentiation	30	27	29	0.15	1	0.25	1
GO:0016605	PML body	30	27	29	0.15	1	0.25	1
GO:0051015	actin filament binding	30	27	29	0.15	1	0.25	1
GO:0018105	peptidyl-serine phosphorylation	30	27	29	0.15	1	0.25	1
GO:0016820	"hydrolase activity, acting on acid anhydrides, catalyzing transmembrane movement of substances"	31	28	30	0.14	1	0.25	1
GO:0030131	clathrin adaptor complex	18	16	18	0.13	1	0.25	1
GO:0009966	regulation of signal transduction	18	16	18	0.13	1	0.25	1
GO:0005109	frizzled binding	18	16	18	0.13	1	0.25	1
GO:0006461	protein complex assembly	18	16	18	0.13	1	0.25	1
GO:0051301	cell division	18	16	18	0.13	1	0.25	1
GO:0008286	insulin receptor signaling pathway	18	16	18	0.13	1	0.25	1
GO:0022627	cytosolic small ribosomal subunit	18	16	18	0.13	1	0.25	1
GO:0042645	mitochondrial nucleoid	18	16	18	0.13	1	0.25	1
GO:0019898	extrinsic to membrane	18	16	18	0.13	1	0.25	1
GO:0030001	metal ion transport	18	16	18	0.13	1	0.25	1
GO:0005747	mitochondrial respiratory chain complex I	18	16	18	0.13	1	0.25	1
GO:0030433	ER-associated protein catabolic process	18	16	18	0.13	1	0.25	1
GO:0007205	protein kinase C-activating G-protein coupled receptor signaling pathway	18	16	18	0.13	1	0.25	1
GO:0016817	"hydrolase activity, acting on acid anhydrides"	18	16	18	0.13	1	0.25	1
GO:0008276	protein methyltransferase activity	18	16	18	0.13	1	0.25	1
GO:0016818	"hydrolase activity, acting on acid anhydrides, in phosphorus-containing anhydrides"	18	16	18	0.13	1	0.25	1
GO:0001933	negative regulation of protein phosphorylation	18	16	18	0.13	1	0.25	1
GO:0017124	SH3 domain binding	32	29	31	0.13	1	0.25	1
GO:0016023	cytoplasmic membrane-bounded vesicle	32	29	31	0.13	1	0.25	1
GO:0000922	spindle pole	32	29	31	0.13	1	0.25	1
GO:0001726	ruffle	32	29	31	0.13	1	0.25	1
GO:0004714	transmembrane receptor protein tyrosine kinase activity	32	29	31	0.13	1	0.25	1
GO:0032868	response to insulin stimulus	9	8	7	0.94	1	0.25	1
GO:0017091	AU-rich element binding	9	8	7	0.94	1	0.25	1
GO:0002026	regulation of the force of heart contraction	9	8	7	0.94	1	0.25	1
GO:0006471	protein ADP-ribosylation	9	8	7	0.94	1	0.25	1
GO:0000988	protein binding transcription factor activity	9	8	7	0.94	1	0.25	1
GO:0004869	cysteine-type endopeptidase inhibitor activity	9	8	7	0.94	1	0.25	1
GO:0004383	guanylate cyclase activity	9	8	7	0.94	1	0.25	1
GO:0010033	response to organic substance	9	8	7	0.94	1	0.25	1
GO:0032331	negative regulation of chondrocyte differentiation	9	8	7	0.94	1	0.25	1
GO:0070372	regulation of ERK1 and ERK2 cascade	9	8	7	0.94	1	0.25	1
GO:0009435	NAD biosynthetic process	9	8	7	0.94	1	0.25	1
GO:0008171	O-methyltransferase activity	9	8	7	0.94	1	0.25	1
GO:0008235	metalloexopeptidase activity	9	8	7	0.94	1	0.25	1
GO:0032332	positive regulation of chondrocyte differentiation	9	8	7	0.94	1	0.25	1
GO:0030247	polysaccharide binding	9	8	7	0.94	1	0.25	1
GO:0016607	nuclear speck	33	29	32	0.12	1	0.25	1
GO:0006814	sodium ion transport	51	46	43	0.91	1	0.25	1
GO:0019902	phosphatase binding	19	17	19	0.11	1	0.26	1
GO:0046332	SMAD binding	19	17	19	0.11	1	0.26	1
GO:0006888	ER to Golgi vesicle-mediated transport	19	17	19	0.11	1	0.26	1
GO:0015078	hydrogen ion transmembrane transporter activity	19	17	19	0.11	1	0.26	1
GO:0007610	behavior	19	17	19	0.11	1	0.26	1
GO:0004970	ionotropic glutamate receptor activity	19	17	19	0.11	1	0.26	1
GO:0035235	ionotropic glutamate receptor signaling pathway	19	17	19	0.11	1	0.26	1
GO:0005234	extracellular-glutamate-gated ion channel activity	19	17	19	0.11	1	0.26	1
GO:0004402	histone acetyltransferase activity	19	17	19	0.11	1	0.26	1
GO:0051603	proteolysis involved in cellular protein catabolic process	19	17	19	0.11	1	0.26	1
GO:0016491	oxidoreductase activity	361	322	329	0.14	1	0.26	1
GO:0048589	developmental growth	20	18	16	0.94	1	0.26	1
GO:0005922	connexon complex	20	18	16	0.94	1	0.26	1
GO:0008203	cholesterol metabolic process	20	18	16	0.94	1	0.26	1
GO:0006979	response to oxidative stress	54	48	51	0.15	1	0.27	1
GO:0043524	negative regulation of neuron apoptotic process	54	48	51	0.15	1	0.27	1
GO:0090090	negative regulation of canonical Wnt receptor signaling pathway	56	50	53	0.13	1	0.28	1
GO:0016787	hydrolase activity	596	532	524	0.87	1	0.28	1
GO:0016791	phosphatase activity	110	98	102	0.15	1	0.28	1
GO:0007218	neuropeptide signaling pathway	37	33	31	0.9	1	0.28	1
GO:0019221	cytokine-mediated signaling pathway	37	33	31	0.9	1	0.28	1
GO:0005200	structural constituent of cytoskeleton	115	103	99	0.89	1	0.29	1
GO:0007059	chromosome segregation	22	20	18	0.92	1	0.29	1
GO:0051569	regulation of histone H3-K4 methylation	3	3	2	0.97	1	0.29	1
GO:0000087	M phase of mitotic cell cycle	3	3	2	0.97	1	0.29	1
GO:0006111	regulation of gluconeogenesis	3	3	2	0.97	1	0.29	1
GO:0010740	positive regulation of intracellular protein kinase cascade	3	3	2	0.97	1	0.29	1
GO:0010886	positive regulation of cholesterol storage	3	3	2	0.97	1	0.29	1
GO:0010744	positive regulation of macrophage derived foam cell differentiation	3	3	2	0.97	1	0.29	1
GO:0032725	positive regulation of granulocyte macrophage colony-stimulating factor production	3	3	2	0.97	1	0.29	1
GO:0032819	positive regulation of natural killer cell proliferation	3	3	2	0.97	1	0.29	1
GO:0007021	tubulin complex assembly	3	3	2	0.97	1	0.29	1
GO:0043576	regulation of respiratory gaseous exchange	3	3	2	0.97	1	0.29	1
GO:0007168	receptor guanylyl cyclase signaling pathway	3	3	2	0.97	1	0.29	1
GO:0009101	glycoprotein biosynthetic process	3	3	2	0.97	1	0.29	1
GO:0043306	positive regulation of mast cell degranulation	3	3	2	0.97	1	0.29	1
GO:0036006	cellular response to macrophage colony-stimulating factor stimulus	3	3	2	0.97	1	0.29	1
GO:0033235	positive regulation of protein sumoylation	3	3	2	0.97	1	0.29	1
GO:0048251	elastic fiber assembly	3	3	2	0.97	1	0.29	1
GO:0019907	cyclin-dependent protein kinase activating kinase holoenzyme complex	3	3	2	0.97	1	0.29	1
GO:0048208	COPII vesicle coating	3	3	2	0.97	1	0.29	1
GO:0015879	carnitine transport	3	3	2	0.97	1	0.29	1
GO:0002686	negative regulation of leukocyte migration	3	3	2	0.97	1	0.29	1
GO:0048014	Tie receptor signaling pathway	3	3	2	0.97	1	0.29	1
GO:0051051	negative regulation of transport	3	3	2	0.97	1	0.29	1
GO:0032727	positive regulation of interferon-alpha production	3	3	2	0.97	1	0.29	1
GO:0070100	negative regulation of chemokine-mediated signaling pathway	3	3	2	0.97	1	0.29	1
GO:0002218	activation of innate immune response	3	3	2	0.97	1	0.29	1
GO:0003691	double-stranded telomeric DNA binding	3	3	2	0.97	1	0.29	1
GO:0005623	cell	3	3	2	0.97	1	0.29	1
GO:0009584	detection of visible light	3	3	2	0.97	1	0.29	1
GO:0008020	G-protein coupled photoreceptor activity	3	3	2	0.97	1	0.29	1
GO:0004980	melanocyte-stimulating hormone receptor activity	3	3	2	0.97	1	0.29	1
GO:0046668	regulation of retinal cell programmed cell death	3	3	2	0.97	1	0.29	1
GO:0009649	entrainment of circadian clock	3	3	2	0.97	1	0.29	1
GO:0006582	melanin metabolic process	3	3	2	0.97	1	0.29	1
GO:0009651	response to salt stress	3	3	2	0.97	1	0.29	1
GO:0030212	hyaluronan metabolic process	3	3	2	0.97	1	0.29	1
GO:0048861	leukemia inhibitory factor signaling pathway	3	3	2	0.97	1	0.29	1
GO:0001503	ossification	3	3	2	0.97	1	0.29	1
GO:0050688	regulation of defense response to virus	3	3	2	0.97	1	0.29	1
GO:0010838	positive regulation of keratinocyte proliferation	3	3	2	0.97	1	0.29	1
GO:0050691	regulation of defense response to virus by host	3	3	2	0.97	1	0.29	1
GO:0032825	positive regulation of natural killer cell differentiation	3	3	2	0.97	1	0.29	1
GO:0046888	negative regulation of hormone secretion	3	3	2	0.97	1	0.29	1
GO:0000212	meiotic spindle organization	3	3	2	0.97	1	0.29	1
GO:0051983	regulation of chromosome segregation	3	3	2	0.97	1	0.29	1
GO:0006542	glutamine biosynthetic process	3	3	2	0.97	1	0.29	1
GO:0004356	glutamate-ammonia ligase activity	3	3	2	0.97	1	0.29	1
GO:0042119	neutrophil activation	3	3	2	0.97	1	0.29	1
GO:0004514	nicotinate-nucleotide diphosphorylase (carboxylating) activity	3	3	2	0.97	1	0.29	1
GO:0040012	regulation of locomotion	3	3	2	0.97	1	0.29	1
GO:0032496	response to lipopolysaccharide	3	3	2	0.97	1	0.29	1
GO:2000811	negative regulation of anoikis	3	3	2	0.97	1	0.29	1
GO:0045540	regulation of cholesterol biosynthetic process	3	3	2	0.97	1	0.29	1
GO:0044464	cell part	3	3	2	0.97	1	0.29	1
GO:0045948	positive regulation of translational initiation	3	3	2	0.97	1	0.29	1
GO:0045820	negative regulation of glycolysis	3	3	2	0.97	1	0.29	1
GO:0031369	translation initiation factor binding	3	3	2	0.97	1	0.29	1
GO:0018119	peptidyl-cysteine S-nitrosylation	3	3	2	0.97	1	0.29	1
GO:0000940	condensed chromosome outer kinetochore	3	3	2	0.97	1	0.29	1
GO:0070742	C2H2 zinc finger domain binding	3	3	2	0.97	1	0.29	1
GO:0008301	"DNA binding, bending"	3	3	2	0.97	1	0.29	1
GO:0030284	estrogen receptor activity	3	3	2	0.97	1	0.29	1
GO:0003987	acetate-CoA ligase activity	3	3	2	0.97	1	0.29	1
GO:0071514	genetic imprinting	3	3	2	0.97	1	0.29	1
GO:0043069	negative regulation of programmed cell death	3	3	2	0.97	1	0.29	1
GO:0071385	cellular response to glucocorticoid stimulus	3	3	2	0.97	1	0.29	1
GO:0071546	pi-body	3	3	2	0.97	1	0.29	1
GO:0019206	nucleoside kinase activity	3	3	2	0.97	1	0.29	1
GO:0002639	positive regulation of immunoglobulin production	3	3	2	0.97	1	0.29	1
GO:2000041	negative regulation of planar cell polarity pathway involved in axis elongation	3	3	2	0.97	1	0.29	1
GO:0070244	negative regulation of thymocyte apoptotic process	3	3	2	0.97	1	0.29	1
GO:0014731	spectrin-associated cytoskeleton	3	3	2	0.97	1	0.29	1
GO:0070141	response to UV-A	3	3	2	0.97	1	0.29	1
GO:0097191	extrinsic apoptotic signaling pathway	3	3	2	0.97	1	0.29	1
GO:0071168	protein localization to chromatin	3	3	2	0.97	1	0.29	1
GO:0000783	nuclear telomere cap complex	3	3	2	0.97	1	0.29	1
GO:0045822	negative regulation of heart contraction	3	3	2	0.97	1	0.29	1
GO:0072686	mitotic spindle	3	3	2	0.97	1	0.29	1
GO:2000353	positive regulation of endothelial cell apoptotic process	3	3	2	0.97	1	0.29	1
GO:0032691	negative regulation of interleukin-1 beta production	3	3	2	0.97	1	0.29	1
GO:0001733	galactosylceramide sulfotransferase activity	3	3	2	0.97	1	0.29	1
GO:0002115	store-operated calcium entry	3	3	2	0.97	1	0.29	1
GO:0055088	lipid homeostasis	3	3	2	0.97	1	0.29	1
GO:0005927	muscle tendon junction	3	3	2	0.97	1	0.29	1
GO:0042574	retinal metabolic process	3	3	2	0.97	1	0.29	1
GO:0031465	Cul4B-RING ubiquitin ligase complex	3	3	2	0.97	1	0.29	1
GO:0046696	lipopolysaccharide receptor complex	3	3	2	0.97	1	0.29	1
GO:0045416	positive regulation of interleukin-8 biosynthetic process	3	3	2	0.97	1	0.29	1
GO:0032402	melanosome transport	3	3	2	0.97	1	0.29	1
GO:0070634	transepithelial ammonium transport	3	3	2	0.97	1	0.29	1
GO:0043141	ATP-dependent 5'-3' DNA helicase activity	3	3	2	0.97	1	0.29	1
GO:0034393	positive regulation of smooth muscle cell apoptotic process	3	3	2	0.97	1	0.29	1
GO:0016265	death	3	3	2	0.97	1	0.29	1
GO:0060638	mesenchymal-epithelial cell signaling	3	3	2	0.97	1	0.29	1
GO:0010759	positive regulation of macrophage chemotaxis	3	3	2	0.97	1	0.29	1
GO:0014704	intercalated disc	3	3	2	0.97	1	0.29	1
GO:0045409	negative regulation of interleukin-6 biosynthetic process	3	3	2	0.97	1	0.29	1
GO:0045656	negative regulation of monocyte differentiation	3	3	2	0.97	1	0.29	1
GO:0031430	M band	3	3	2	0.97	1	0.29	1
GO:0032009	early phagosome	3	3	2	0.97	1	0.29	1
GO:0034056	estrogen response element binding	3	3	2	0.97	1	0.29	1
GO:0007143	female meiosis	3	3	2	0.97	1	0.29	1
GO:0008519	ammonium transmembrane transporter activity	3	3	2	0.97	1	0.29	1
GO:0072488	ammonium transmembrane transport	3	3	2	0.97	1	0.29	1
GO:0045576	mast cell activation	3	3	2	0.97	1	0.29	1
GO:0060090	"binding, bridging"	3	3	2	0.97	1	0.29	1
GO:0006953	acute-phase response	3	3	2	0.97	1	0.29	1
GO:0004966	galanin receptor activity	3	3	2	0.97	1	0.29	1
GO:0010991	negative regulation of SMAD protein complex assembly	3	3	2	0.97	1	0.29	1
GO:0031575	mitotic cell cycle G1/S transition checkpoint	3	3	2	0.97	1	0.29	1
GO:0002437	inflammatory response to antigenic stimulus	3	3	2	0.97	1	0.29	1
GO:0033130	acetylcholine receptor binding	3	3	2	0.97	1	0.29	1
GO:0005826	actomyosin contractile ring	3	3	2	0.97	1	0.29	1
GO:0033147	negative regulation of intracellular estrogen receptor signaling pathway	3	3	2	0.97	1	0.29	1
GO:0010837	regulation of keratinocyte proliferation	3	3	2	0.97	1	0.29	1
GO:0045651	positive regulation of macrophage differentiation	3	3	2	0.97	1	0.29	1
GO:0060766	negative regulation of androgen receptor signaling pathway	10	9	8	0.92	1	0.29	1
GO:0032924	activin receptor signaling pathway	10	9	8	0.92	1	0.29	1
GO:0031572	G2/M transition DNA damage checkpoint	10	9	8	0.92	1	0.29	1
GO:0045429	positive regulation of nitric oxide biosynthetic process	10	9	8	0.92	1	0.29	1
GO:0043616	keratinocyte proliferation	10	9	8	0.92	1	0.29	1
GO:0035690	cellular response to drug	10	9	8	0.92	1	0.29	1
GO:0034394	protein localization at cell surface	10	9	8	0.92	1	0.29	1
GO:0043330	response to exogenous dsRNA	10	9	8	0.92	1	0.29	1
GO:0008624	induction of apoptosis by extracellular signals	10	9	8	0.92	1	0.29	1
GO:0048872	homeostasis of number of cells	10	9	8	0.92	1	0.29	1
GO:0001077	RNA polymerase II core promoter proximal region sequence-specific DNA binding transcription factor activity involved in positive regulation of transcription	38	34	32	0.89	1	0.29	1
GO:0030522	intracellular receptor mediated signaling pathway	23	21	19	0.91	1	0.3	1
GO:0004879	ligand-activated sequence-specific DNA binding RNA polymerase II transcription factor activity	23	21	19	0.91	1	0.3	1
GO:0005667	transcription factor complex	126	112	109	0.87	1	0.31	1
GO:0005249	voltage-gated potassium channel activity	64	57	60	0.17	1	0.31	1
GO:0070588	calcium ion transmembrane transport	41	37	39	0.17	1	0.31	1
GO:0004221	ubiquitin thiolesterase activity	65	58	61	0.16	1	0.31	1
GO:0006139	nucleobase-containing compound metabolic process	43	38	41	0.14	1	0.32	1
GO:0035023	regulation of Rho protein signal transduction	67	60	63	0.14	1	0.32	1
GO:0045177	apical part of cell	44	39	37	0.91	1	0.32	1
GO:0004197	cysteine-type endopeptidase activity	45	40	38	0.9	1	0.33	1
GO:0043484	regulation of RNA splicing	11	10	9	0.89	1	0.34	1
GO:0008158	hedgehog receptor activity	11	10	9	0.89	1	0.34	1
GO:0031526	brush border membrane	11	10	9	0.89	1	0.34	1
GO:0070373	negative regulation of ERK1 and ERK2 cascade	11	10	9	0.89	1	0.34	1
GO:0043627	response to estrogen stimulus	11	10	9	0.89	1	0.34	1
GO:0060326	cell chemotaxis	11	10	9	0.89	1	0.34	1
GO:0004983	neuropeptide Y receptor activity	11	10	9	0.89	1	0.34	1
GO:0051537	"2 iron, 2 sulfur cluster binding"	11	10	9	0.89	1	0.34	1
GO:0016529	sarcoplasmic reticulum	11	10	9	0.89	1	0.34	1
GO:0008831	dTDP-4-dehydrorhamnose reductase activity	11	10	9	0.89	1	0.34	1
GO:0045226	extracellular polysaccharide biosynthetic process	11	10	9	0.89	1	0.34	1
GO:0042056	chemoattractant activity	11	10	9	0.89	1	0.34	1
GO:0034097	response to cytokine stimulus	11	10	9	0.89	1	0.34	1
GO:0009072	aromatic amino acid family metabolic process	11	10	9	0.89	1	0.34	1
GO:0051496	positive regulation of stress fiber assembly	11	10	9	0.89	1	0.34	1
GO:0045121	membrane raft	46	41	39	0.88	1	0.34	1
GO:0005604	basement membrane	46	41	39	0.88	1	0.34	1
GO:0004721	phosphoprotein phosphatase activity	74	66	69	0.18	1	0.35	1
GO:0043123	positive regulation of I-kappaB kinase/NF-kappaB cascade	75	67	70	0.17	1	0.35	1
GO:0042802	identical protein binding	149	133	137	0.17	1	0.35	1
GO:0003684	damaged DNA binding	26	23	25	0.21	1	0.35	1
GO:0030117	membrane coat	26	23	25	0.21	1	0.35	1
GO:0042060	wound healing	26	23	25	0.21	1	0.35	1
GO:0030176	integral to endoplasmic reticulum membrane	26	23	25	0.21	1	0.35	1
GO:0006338	chromatin remodeling	27	24	26	0.2	1	0.35	1
GO:0006520	cellular amino acid metabolic process	28	25	27	0.18	1	0.36	1
GO:0030334	regulation of cell migration	29	26	28	0.17	1	0.36	1
GO:0055091	phospholipid homeostasis	4	4	3	0.94	1	0.37	1
GO:0044428	nuclear part	4	4	3	0.94	1	0.37	1
GO:0060261	positive regulation of transcription initiation from RNA polymerase II promoter	4	4	3	0.94	1	0.37	1
GO:0032387	negative regulation of intracellular transport	4	4	3	0.94	1	0.37	1
GO:0006497	protein lipidation	4	4	3	0.94	1	0.37	1
GO:0051968	"positive regulation of synaptic transmission, glutamatergic"	4	4	3	0.94	1	0.37	1
GO:0000083	regulation of transcription involved in G1/S phase of mitotic cell cycle	4	4	3	0.94	1	0.37	1
GO:0004716	receptor signaling protein tyrosine kinase activity	4	4	3	0.94	1	0.37	1
GO:0046965	retinoid X receptor binding	4	4	3	0.94	1	0.37	1
GO:0005833	hemoglobin complex	4	4	3	0.94	1	0.37	1
GO:0045197	establishment or maintenance of epithelial cell apical/basal polarity	4	4	3	0.94	1	0.37	1
GO:2000727	positive regulation of cardiac muscle cell differentiation	4	4	3	0.94	1	0.37	1
GO:0002102	podosome	4	4	3	0.94	1	0.37	1
GO:0001539	ciliary or flagellar motility	4	4	3	0.94	1	0.37	1
GO:0004859	phospholipase inhibitor activity	4	4	3	0.94	1	0.37	1
GO:0001875	lipopolysaccharide receptor activity	4	4	3	0.94	1	0.37	1
GO:0005771	multivesicular body	4	4	3	0.94	1	0.37	1
GO:0060907	positive regulation of macrophage cytokine production	4	4	3	0.94	1	0.37	1
GO:0050998	nitric-oxide synthase binding	4	4	3	0.94	1	0.37	1
GO:0042289	MHC class II protein binding	4	4	3	0.94	1	0.37	1
GO:0002606	positive regulation of dendritic cell antigen processing and presentation	4	4	3	0.94	1	0.37	1
GO:0031462	Cul2-RING ubiquitin ligase complex	4	4	3	0.94	1	0.37	1
GO:0051893	regulation of focal adhesion assembly	4	4	3	0.94	1	0.37	1
GO:0050764	regulation of phagocytosis	4	4	3	0.94	1	0.37	1
GO:0004652	polynucleotide adenylyltransferase activity	4	4	3	0.94	1	0.37	1
GO:0005127	ciliary neurotrophic factor receptor binding	4	4	3	0.94	1	0.37	1
GO:0000075	cell cycle checkpoint	4	4	3	0.94	1	0.37	1
GO:0051443	positive regulation of ubiquitin-protein ligase activity	4	4	3	0.94	1	0.37	1
GO:0010870	positive regulation of receptor biosynthetic process	4	4	3	0.94	1	0.37	1
GO:0051573	negative regulation of histone H3-K9 methylation	4	4	3	0.94	1	0.37	1
GO:0070528	protein kinase C signaling cascade	4	4	3	0.94	1	0.37	1
GO:0016763	"transferase activity, transferring pentosyl groups"	4	4	3	0.94	1	0.37	1
GO:0005005	transmembrane-ephrin receptor activity	4	4	3	0.94	1	0.37	1
GO:0000089	mitotic metaphase	4	4	3	0.94	1	0.37	1
GO:2001214	positive regulation of vasculogenesis	4	4	3	0.94	1	0.37	1
GO:0051151	negative regulation of smooth muscle cell differentiation	4	4	3	0.94	1	0.37	1
GO:0045089	positive regulation of innate immune response	4	4	3	0.94	1	0.37	1
GO:0009615	response to virus	4	4	3	0.94	1	0.37	1
GO:0004767	sphingomyelin phosphodiesterase activity	4	4	3	0.94	1	0.37	1
GO:0070120	ciliary neurotrophic factor-mediated signaling pathway	4	4	3	0.94	1	0.37	1
GO:0043496	regulation of protein homodimerization activity	4	4	3	0.94	1	0.37	1
GO:0090026	positive regulation of monocyte chemotaxis	4	4	3	0.94	1	0.37	1
GO:0015301	anion:anion antiporter activity	4	4	3	0.94	1	0.37	1
GO:0014911	positive regulation of smooth muscle cell migration	4	4	3	0.94	1	0.37	1
GO:0001952	regulation of cell-matrix adhesion	4	4	3	0.94	1	0.37	1
GO:0051387	negative regulation of nerve growth factor receptor signaling pathway	4	4	3	0.94	1	0.37	1
GO:0046580	negative regulation of Ras protein signal transduction	4	4	3	0.94	1	0.37	1
GO:0090330	regulation of platelet aggregation	4	4	3	0.94	1	0.37	1
GO:0070848	response to growth factor stimulus	4	4	3	0.94	1	0.37	1
GO:0033599	regulation of mammary gland epithelial cell proliferation	4	4	3	0.94	1	0.37	1
GO:0007128	meiotic prophase I	4	4	3	0.94	1	0.37	1
GO:2000679	positive regulation of transcription regulatory region DNA binding	4	4	3	0.94	1	0.37	1
GO:0060665	regulation of branching involved in salivary gland morphogenesis by mesenchymal-epithelial signaling	4	4	3	0.94	1	0.37	1
GO:0010906	regulation of glucose metabolic process	4	4	3	0.94	1	0.37	1
GO:0003266	regulation of secondary heart field cardioblast proliferation	4	4	3	0.94	1	0.37	1
GO:0032993	protein-DNA complex	4	4	3	0.94	1	0.37	1
GO:0043623	cellular protein complex assembly	4	4	3	0.94	1	0.37	1
GO:0051023	regulation of immunoglobulin secretion	4	4	3	0.94	1	0.37	1
GO:0010564	regulation of cell cycle process	4	4	3	0.94	1	0.37	1
GO:0032421	stereocilium bundle	4	4	3	0.94	1	0.37	1
GO:0070050	neuron homeostasis	4	4	3	0.94	1	0.37	1
GO:0035102	PRC1 complex	4	4	3	0.94	1	0.37	1
GO:0016462	pyrophosphatase activity	4	4	3	0.94	1	0.37	1
GO:0005606	laminin-1 complex	4	4	3	0.94	1	0.37	1
GO:0008608	attachment of spindle microtubules to kinetochore	4	4	3	0.94	1	0.37	1
GO:0045862	positive regulation of proteolysis	4	4	3	0.94	1	0.37	1
GO:0070509	calcium ion import	4	4	3	0.94	1	0.37	1
GO:0009266	response to temperature stimulus	4	4	3	0.94	1	0.37	1
GO:0060394	negative regulation of pathway-restricted SMAD protein phosphorylation	4	4	3	0.94	1	0.37	1
GO:0042572	retinol metabolic process	4	4	3	0.94	1	0.37	1
GO:0043631	RNA polyadenylation	4	4	3	0.94	1	0.37	1
GO:0015355	secondary active monocarboxylate transmembrane transporter activity	4	4	3	0.94	1	0.37	1
GO:0032230	"positive regulation of synaptic transmission, GABAergic"	4	4	3	0.94	1	0.37	1
GO:0071320	cellular response to cAMP	4	4	3	0.94	1	0.37	1
GO:0030193	regulation of blood coagulation	4	4	3	0.94	1	0.37	1
GO:0008154	actin polymerization or depolymerization	4	4	3	0.94	1	0.37	1
GO:0090175	regulation of establishment of planar polarity	4	4	3	0.94	1	0.37	1
GO:0008206	bile acid metabolic process	4	4	3	0.94	1	0.37	1
GO:0051382	kinetochore assembly	4	4	3	0.94	1	0.37	1
GO:0032330	regulation of chondrocyte differentiation	4	4	3	0.94	1	0.37	1
GO:0044344	cellular response to fibroblast growth factor stimulus	4	4	3	0.94	1	0.37	1
GO:0016460	myosin II complex	4	4	3	0.94	1	0.37	1
GO:0032094	response to food	4	4	3	0.94	1	0.37	1
GO:0006707	cholesterol catabolic process	4	4	3	0.94	1	0.37	1
GO:0004439	"phosphatidylinositol-4,5-bisphosphate 5-phosphatase activity"	4	4	3	0.94	1	0.37	1
GO:0016458	gene silencing	4	4	3	0.94	1	0.37	1
GO:0060501	positive regulation of epithelial cell proliferation involved in lung morphogenesis	4	4	3	0.94	1	0.37	1
GO:0007167	enzyme linked receptor protein signaling pathway	4	4	3	0.94	1	0.37	1
GO:0031295	T cell costimulation	4	4	3	0.94	1	0.37	1
GO:0006809	nitric oxide biosynthetic process	4	4	3	0.94	1	0.37	1
GO:0031848	protection from non-homologous end joining at telomere	4	4	3	0.94	1	0.37	1
GO:0045639	positive regulation of myeloid cell differentiation	4	4	3	0.94	1	0.37	1
GO:0015696	ammonium transport	4	4	3	0.94	1	0.37	1
GO:0002862	negative regulation of inflammatory response to antigenic stimulus	4	4	3	0.94	1	0.37	1
GO:0032816	positive regulation of natural killer cell activation	4	4	3	0.94	1	0.37	1
GO:0010314	phosphatidylinositol-5-phosphate binding	4	4	3	0.94	1	0.37	1
GO:0042446	hormone biosynthetic process	4	4	3	0.94	1	0.37	1
GO:0004800	thyroxine 5'-deiodinase activity	4	4	3	0.94	1	0.37	1
GO:0050667	homocysteine metabolic process	4	4	3	0.94	1	0.37	1
GO:0072341	modified amino acid binding	4	4	3	0.94	1	0.37	1
GO:0005768	endosome	52	46	49	0.17	1	0.37	1
GO:0005694	chromosome	82	73	76	0.21	1	0.37	1
GO:0035265	organ growth	12	11	10	0.87	1	0.38	1
GO:0004889	acetylcholine-activated cation-selective channel activity	12	11	10	0.87	1	0.38	1
GO:0042177	negative regulation of protein catabolic process	12	11	10	0.87	1	0.38	1
GO:0023019	signal transduction involved in regulation of gene expression	12	11	10	0.87	1	0.38	1
GO:0006898	receptor-mediated endocytosis	12	11	10	0.87	1	0.38	1
GO:0015269	calcium-activated potassium channel activity	12	11	10	0.87	1	0.38	1
GO:0032720	negative regulation of tumor necrosis factor production	12	11	10	0.87	1	0.38	1
GO:0042771	"DNA damage response, signal transduction by p53 class mediator resulting in induction of apoptosis"	12	11	10	0.87	1	0.38	1
GO:0071356	cellular response to tumor necrosis factor	12	11	10	0.87	1	0.38	1
GO:0010181	FMN binding	12	11	10	0.87	1	0.38	1
GO:0000077	DNA damage checkpoint	13	12	13	0.23	1	0.38	1
GO:0010718	positive regulation of epithelial to mesenchymal transition	13	12	13	0.23	1	0.38	1
GO:0022604	regulation of cell morphogenesis	13	12	13	0.23	1	0.38	1
GO:0070412	R-SMAD binding	13	12	13	0.23	1	0.38	1
GO:0005680	anaphase-promoting complex	13	12	13	0.23	1	0.38	1
GO:0006820	anion transport	13	12	13	0.23	1	0.38	1
GO:0016051	carbohydrate biosynthetic process	13	12	13	0.23	1	0.38	1
GO:0051781	positive regulation of cell division	13	12	13	0.23	1	0.38	1
GO:0043280	positive regulation of cysteine-type endopeptidase activity involved in apoptotic process	13	12	13	0.23	1	0.38	1
GO:0005086	ARF guanyl-nucleotide exchange factor activity	13	12	13	0.23	1	0.38	1
GO:0032012	regulation of ARF protein signal transduction	13	12	13	0.23	1	0.38	1
GO:0031227	intrinsic to endoplasmic reticulum membrane	13	12	13	0.23	1	0.38	1
GO:0048147	negative regulation of fibroblast proliferation	13	12	13	0.23	1	0.38	1
GO:0005811	lipid particle	13	12	13	0.23	1	0.38	1
GO:0005024	transforming growth factor beta-activated receptor activity	13	12	13	0.23	1	0.38	1
GO:0030521	androgen receptor signaling pathway	13	12	13	0.23	1	0.38	1
GO:0005539	glycosaminoglycan binding	13	12	13	0.23	1	0.38	1
GO:0030177	positive regulation of Wnt receptor signaling pathway	13	12	13	0.23	1	0.38	1
GO:0006904	vesicle docking involved in exocytosis	13	12	13	0.23	1	0.38	1
GO:0005669	transcription factor TFIID complex	13	12	13	0.23	1	0.38	1
GO:0005484	SNAP receptor activity	13	12	13	0.23	1	0.38	1
GO:0016328	lateral plasma membrane	13	12	13	0.23	1	0.38	1
GO:0030968	endoplasmic reticulum unfolded protein response	13	12	13	0.23	1	0.38	1
GO:0008630	"DNA damage response, signal transduction resulting in induction of apoptosis"	13	12	13	0.23	1	0.38	1
GO:0016573	histone acetylation	13	12	13	0.23	1	0.38	1
GO:0006309	apoptotic DNA fragmentation	13	12	13	0.23	1	0.38	1
GO:0006284	base-excision repair	13	12	13	0.23	1	0.38	1
GO:0016043	cellular component organization	13	12	13	0.23	1	0.38	1
GO:0043022	ribosome binding	13	12	13	0.23	1	0.38	1
GO:0042254	ribosome biogenesis	13	12	13	0.23	1	0.38	1
GO:0006909	phagocytosis	13	12	13	0.23	1	0.38	1
GO:0000118	histone deacetylase complex	13	12	13	0.23	1	0.38	1
GO:0030286	dynein complex	13	12	13	0.23	1	0.38	1
GO:0051059	NF-kappaB binding	13	12	13	0.23	1	0.38	1
GO:0005977	glycogen metabolic process	14	12	14	0.2	1	0.39	1
GO:0071944	cell periphery	14	12	14	0.2	1	0.39	1
GO:0006099	tricarboxylic acid cycle	14	12	14	0.2	1	0.39	1
GO:0000049	tRNA binding	14	12	14	0.2	1	0.39	1
GO:0043197	dendritic spine	14	12	14	0.2	1	0.39	1
GO:0016579	protein deubiquitination	14	12	14	0.2	1	0.39	1
GO:0007254	JNK cascade	14	12	14	0.2	1	0.39	1
GO:0000186	activation of MAPKK activity	14	12	14	0.2	1	0.39	1
GO:0045879	negative regulation of smoothened signaling pathway	14	12	14	0.2	1	0.39	1
GO:0004675	transmembrane receptor protein serine/threonine kinase activity	14	12	14	0.2	1	0.39	1
GO:0003995	acyl-CoA dehydrogenase activity	14	12	14	0.2	1	0.39	1
GO:0001522	pseudouridine synthesis	14	12	14	0.2	1	0.39	1
GO:0048010	vascular endothelial growth factor receptor signaling pathway	14	12	14	0.2	1	0.39	1
GO:0032587	ruffle membrane	14	12	14	0.2	1	0.39	1
GO:0042147	"retrograde transport, endosome to Golgi"	14	12	14	0.2	1	0.39	1
GO:0004707	MAP kinase activity	14	12	14	0.2	1	0.39	1
GO:0051020	GTPase binding	14	12	14	0.2	1	0.39	1
GO:0004143	diacylglycerol kinase activity	14	12	14	0.2	1	0.39	1
GO:0022900	electron transport chain	14	12	14	0.2	1	0.39	1
GO:0008380	RNA splicing	14	12	14	0.2	1	0.39	1
GO:0050873	brown fat cell differentiation	14	12	14	0.2	1	0.39	1
GO:0005759	mitochondrial matrix	14	12	14	0.2	1	0.39	1
GO:0000045	autophagic vacuole assembly	14	12	14	0.2	1	0.39	1
GO:0003777	microtubule motor activity	57	51	49	0.85	1	0.39	1
GO:0005884	actin filament	15	13	15	0.18	1	0.4	1
GO:0015986	ATP synthesis coupled proton transport	15	13	15	0.18	1	0.4	1
GO:0006506	GPI anchor biosynthetic process	15	13	15	0.18	1	0.4	1
GO:0044325	ion channel binding	15	13	15	0.18	1	0.4	1
GO:0008610	lipid biosynthetic process	15	13	15	0.18	1	0.4	1
GO:0032321	positive regulation of Rho GTPase activity	15	13	15	0.18	1	0.4	1
GO:0007178	transmembrane receptor protein serine/threonine kinase signaling pathway	15	13	15	0.18	1	0.4	1
GO:0008219	cell death	15	13	15	0.18	1	0.4	1
GO:0034504	protein localization to nucleus	15	13	15	0.18	1	0.4	1
GO:0009982	pseudouridine synthase activity	15	13	15	0.18	1	0.4	1
GO:0004843	ubiquitin-specific protease activity	15	13	15	0.18	1	0.4	1
GO:0005881	cytoplasmic microtubule	15	13	15	0.18	1	0.4	1
GO:0051539	"4 iron, 4 sulfur cluster binding"	15	13	15	0.18	1	0.4	1
GO:0005839	proteasome core complex	15	13	15	0.18	1	0.4	1
GO:0031418	L-ascorbic acid binding	15	13	15	0.18	1	0.4	1
GO:0005083	small GTPase regulator activity	15	13	15	0.18	1	0.4	1
GO:0008080	N-acetyltransferase activity	15	13	15	0.18	1	0.4	1
GO:0005518	collagen binding	15	13	15	0.18	1	0.4	1
GO:0035091	phosphatidylinositol binding	60	54	56	0.21	1	0.4	1
GO:0048037	cofactor binding	16	14	16	0.16	1	0.41	1
GO:0019003	GDP binding	16	14	16	0.16	1	0.41	1
GO:0046875	ephrin receptor binding	16	14	16	0.16	1	0.41	1
GO:0048008	platelet-derived growth factor receptor signaling pathway	16	14	16	0.16	1	0.41	1
GO:0050808	synapse organization	16	14	16	0.16	1	0.41	1
GO:0030288	outer membrane-bounded periplasmic space	16	14	16	0.16	1	0.41	1
GO:0071560	cellular response to transforming growth factor beta stimulus	16	14	16	0.16	1	0.41	1
GO:0005932	microtubule basal body	16	14	16	0.16	1	0.41	1
GO:0031623	receptor internalization	16	14	16	0.16	1	0.41	1
GO:0009451	RNA modification	16	14	16	0.16	1	0.41	1
GO:0016620	"oxidoreductase activity, acting on the aldehyde or oxo group of donors, NAD or NADP as acceptor"	16	14	16	0.16	1	0.41	1
GO:0000398	"nuclear mRNA splicing, via spliceosome"	16	14	16	0.16	1	0.41	1
GO:0031252	cell leading edge	16	14	16	0.16	1	0.41	1
GO:0004298	threonine-type endopeptidase activity	16	14	16	0.16	1	0.41	1
GO:0007030	Golgi organization	16	14	16	0.16	1	0.41	1
GO:0009611	response to wounding	16	14	16	0.16	1	0.41	1
GO:0004129	cytochrome-c oxidase activity	16	14	16	0.16	1	0.41	1
GO:0005882	intermediate filament	141	126	123	0.82	1	0.41	1
GO:0071310	cellular response to organic substance	17	15	14	0.9	1	0.42	1
GO:0016049	cell growth	17	15	14	0.9	1	0.42	1
GO:0015914	phospholipid transport	17	15	14	0.9	1	0.42	1
GO:0004601	peroxidase activity	17	15	14	0.9	1	0.42	1
GO:0016324	apical plasma membrane	66	59	57	0.83	1	0.43	1
GO:0005262	calcium channel activity	36	32	34	0.24	1	0.43	1
GO:0005635	nuclear envelope	37	33	35	0.22	1	0.43	1
GO:0016779	nucleotidyltransferase activity	37	33	35	0.22	1	0.43	1
GO:0016747	"transferase activity, transferring acyl groups other than amino-acyl groups"	38	34	36	0.21	1	0.43	1
GO:0001666	response to hypoxia	39	35	37	0.19	1	0.43	1
GO:0001078	RNA polymerase II core promoter proximal region sequence-specific DNA binding transcription factor activity involved in negative regulation of transcription	18	16	15	0.88	1	0.43	1
GO:0005272	sodium channel activity	18	16	15	0.88	1	0.43	1
GO:0031532	actin cytoskeleton reorganization	18	16	15	0.88	1	0.43	1
GO:0051865	protein autoubiquitination	18	16	15	0.88	1	0.43	1
GO:0004180	carboxypeptidase activity	18	16	15	0.88	1	0.43	1
GO:0038092	nodal signaling pathway	5	4	4	0.91	1	0.43	1
GO:0005160	transforming growth factor beta receptor binding	5	4	4	0.91	1	0.43	1
GO:0006208	pyrimidine base catabolic process	5	4	4	0.91	1	0.43	1
GO:0048255	mRNA stabilization	5	4	4	0.91	1	0.43	1
GO:0006091	generation of precursor metabolites and energy	5	4	4	0.91	1	0.43	1
GO:0048018	receptor agonist activity	5	4	4	0.91	1	0.43	1
GO:0017080	sodium channel regulator activity	5	4	4	0.91	1	0.43	1
GO:0042104	positive regulation of activated T cell proliferation	5	4	4	0.91	1	0.43	1
GO:0001190	RNA polymerase II transcription factor binding transcription factor activity involved in positive regulation of transcription	5	4	4	0.91	1	0.43	1
GO:0045885	positive regulation of survival gene product expression	5	4	4	0.91	1	0.43	1
GO:0033344	cholesterol efflux	5	4	4	0.91	1	0.43	1
GO:0055062	phosphate ion homeostasis	5	4	4	0.91	1	0.43	1
GO:0004969	histamine receptor activity	5	4	4	0.91	1	0.43	1
GO:0071158	positive regulation of cell cycle arrest	5	4	4	0.91	1	0.43	1
GO:0035198	miRNA binding	5	4	4	0.91	1	0.43	1
GO:0035066	positive regulation of histone acetylation	5	4	4	0.91	1	0.43	1
GO:0006695	cholesterol biosynthetic process	5	4	4	0.91	1	0.43	1
GO:0033089	positive regulation of T cell differentiation in thymus	5	4	4	0.91	1	0.43	1
GO:0008209	androgen metabolic process	5	4	4	0.91	1	0.43	1
GO:0032270	positive regulation of cellular protein metabolic process	5	4	4	0.91	1	0.43	1
GO:0001533	cornified envelope	5	4	4	0.91	1	0.43	1
GO:0042116	macrophage activation	5	4	4	0.91	1	0.43	1
GO:0045582	positive regulation of T cell differentiation	5	4	4	0.91	1	0.43	1
GO:0032516	positive regulation of phosphoprotein phosphatase activity	5	4	4	0.91	1	0.43	1
GO:0030856	regulation of epithelial cell differentiation	5	4	4	0.91	1	0.43	1
GO:0045670	regulation of osteoclast differentiation	5	4	4	0.91	1	0.43	1
GO:0031432	titin binding	5	4	4	0.91	1	0.43	1
GO:0001953	negative regulation of cell-matrix adhesion	5	4	4	0.91	1	0.43	1
GO:0009117	nucleotide metabolic process	5	4	4	0.91	1	0.43	1
GO:0071353	cellular response to interleukin-4	5	4	4	0.91	1	0.43	1
GO:0045084	positive regulation of interleukin-12 biosynthetic process	5	4	4	0.91	1	0.43	1
GO:0051894	positive regulation of focal adhesion assembly	5	4	4	0.91	1	0.43	1
GO:0001954	positive regulation of cell-matrix adhesion	5	4	4	0.91	1	0.43	1
GO:0015701	bicarbonate transport	5	4	4	0.91	1	0.43	1
GO:0051549	positive regulation of keratinocyte migration	5	4	4	0.91	1	0.43	1
GO:0033137	negative regulation of peptidyl-serine phosphorylation	5	4	4	0.91	1	0.43	1
GO:0010613	positive regulation of cardiac muscle hypertrophy	5	4	4	0.91	1	0.43	1
GO:0030259	lipid glycosylation	5	4	4	0.91	1	0.43	1
GO:0051384	response to glucocorticoid stimulus	5	4	4	0.91	1	0.43	1
GO:0033689	negative regulation of osteoblast proliferation	5	4	4	0.91	1	0.43	1
GO:0006537	glutamate biosynthetic process	5	4	4	0.91	1	0.43	1
GO:0042622	photoreceptor outer segment membrane	5	4	4	0.91	1	0.43	1
GO:0043408	regulation of MAPK cascade	5	4	4	0.91	1	0.43	1
GO:0032753	positive regulation of interleukin-4 production	5	4	4	0.91	1	0.43	1
GO:0033628	regulation of cell adhesion mediated by integrin	5	4	4	0.91	1	0.43	1
GO:0032703	negative regulation of interleukin-2 production	5	4	4	0.91	1	0.43	1
GO:0008494	translation activator activity	5	4	4	0.91	1	0.43	1
GO:0005246	calcium channel regulator activity	5	4	4	0.91	1	0.43	1
GO:0032926	negative regulation of activin receptor signaling pathway	5	4	4	0.91	1	0.43	1
GO:0010467	gene expression	5	4	4	0.91	1	0.43	1
GO:0031464	Cul4A-RING ubiquitin ligase complex	5	4	4	0.91	1	0.43	1
GO:0045807	positive regulation of endocytosis	5	4	4	0.91	1	0.43	1
GO:0031091	platelet alpha granule	5	4	4	0.91	1	0.43	1
GO:0007141	male meiosis I	5	4	4	0.91	1	0.43	1
GO:2000279	negative regulation of DNA biosynthetic process	5	4	4	0.91	1	0.43	1
GO:0045603	positive regulation of endothelial cell differentiation	5	4	4	0.91	1	0.43	1
GO:0000780	"condensed nuclear chromosome, centromeric region"	5	4	4	0.91	1	0.43	1
GO:0010944	negative regulation of transcription by competitive promoter binding	5	4	4	0.91	1	0.43	1
GO:0000777	condensed chromosome kinetochore	5	4	4	0.91	1	0.43	1
GO:0000149	SNARE binding	5	4	4	0.91	1	0.43	1
GO:0006796	phosphate-containing compound metabolic process	5	4	4	0.91	1	0.43	1
GO:0031143	pseudopodium	5	4	4	0.91	1	0.43	1
GO:0022409	positive regulation of cell-cell adhesion	5	4	4	0.91	1	0.43	1
GO:0043113	receptor clustering	5	4	4	0.91	1	0.43	1
GO:0071391	cellular response to estrogen stimulus	5	4	4	0.91	1	0.43	1
GO:0050795	regulation of behavior	5	4	4	0.91	1	0.43	1
GO:0008499	"UDP-galactose:beta-N-acetylglucosamine beta-1,3-galactosyltransferase activity"	5	4	4	0.91	1	0.43	1
GO:0045909	positive regulation of vasodilation	5	4	4	0.91	1	0.43	1
GO:0006857	oligopeptide transport	5	4	4	0.91	1	0.43	1
GO:0045647	negative regulation of erythrocyte differentiation	5	4	4	0.91	1	0.43	1
GO:0002224	toll-like receptor signaling pathway	5	4	4	0.91	1	0.43	1
GO:0090080	positive regulation of MAPKKK cascade by fibroblast growth factor receptor signaling pathway	5	4	4	0.91	1	0.43	1
GO:0051000	positive regulation of nitric-oxide synthase activity	5	4	4	0.91	1	0.43	1
GO:0001601	peptide YY receptor activity	5	4	4	0.91	1	0.43	1
GO:0006944	cellular membrane fusion	5	4	4	0.91	1	0.43	1
GO:0007131	reciprocal meiotic recombination	5	4	4	0.91	1	0.43	1
GO:0010820	positive regulation of T cell chemotaxis	5	4	4	0.91	1	0.43	1
GO:0042487	regulation of odontogenesis of dentin-containing tooth	5	4	4	0.91	1	0.43	1
GO:0008173	RNA methyltransferase activity	5	4	4	0.91	1	0.43	1
GO:0006977	"DNA damage response, signal transduction by p53 class mediator resulting in cell cycle arrest"	5	4	4	0.91	1	0.43	1
GO:0016714	"oxidoreductase activity, acting on paired donors, with incorporation or reduction of molecular oxygen, reduced pteridine as one donor, and incorporation of one atom of oxygen"	5	4	4	0.91	1	0.43	1
GO:1900017	positive regulation of cytokine production involved in inflammatory response	5	4	4	0.91	1	0.43	1
GO:0002548	monocyte chemotaxis	5	4	4	0.91	1	0.43	1
GO:0006956	complement activation	5	4	4	0.91	1	0.43	1
GO:0033205	cell cycle cytokinesis	5	4	4	0.91	1	0.43	1
GO:0046777	protein autophosphorylation	68	61	63	0.25	1	0.44	1
GO:0005789	endoplasmic reticulum membrane	68	61	63	0.25	1	0.44	1
GO:0006812	cation transport	72	64	67	0.2	1	0.44	1
GO:0008134	transcription factor binding	114	102	105	0.2	1	0.45	1
GO:0016311	dephosphorylation	114	102	105	0.2	1	0.45	1
GO:0030054	cell junction	115	103	100	0.83	1	0.45	1
GO:0051092	positive regulation of NF-kappaB transcription factor activity	42	37	36	0.84	1	0.45	1
GO:0051289	protein homotetramerization	19	17	16	0.86	1	0.45	1
GO:0010629	negative regulation of gene expression	43	38	37	0.83	1	0.46	1
GO:0006357	regulation of transcription from RNA polymerase II promoter	122	109	112	0.22	1	0.46	1
GO:0030890	positive regulation of B cell proliferation	20	18	17	0.84	1	0.47	1
GO:0035725	sodium ion transmembrane transport	20	18	17	0.84	1	0.47	1
GO:0005520	insulin-like growth factor binding	20	18	17	0.84	1	0.47	1
GO:0009190	cyclic nucleotide biosynthetic process	20	18	17	0.84	1	0.47	1
GO:0051726	regulation of cell cycle	46	41	43	0.26	1	0.48	1
GO:0003779	actin binding	131	117	120	0.24	1	0.48	1
GO:0008146	sulfotransferase activity	47	42	44	0.24	1	0.48	1
GO:0016616	"oxidoreductase activity, acting on the CH-OH group of donors, NAD or NADP as acceptor"	48	43	45	0.23	1	0.48	1
GO:0042493	response to drug	48	43	45	0.23	1	0.48	1
GO:0015630	microtubule cytoskeleton	49	44	46	0.21	1	0.48	1
GO:0000775	"chromosome, centromeric region"	21	19	18	0.82	1	0.49	1
GO:0006259	DNA metabolic process	21	19	18	0.82	1	0.49	1
GO:0016849	phosphorus-oxygen lyase activity	21	19	18	0.82	1	0.49	1
GO:0006200	ATP catabolic process	90	80	83	0.23	1	0.49	1
GO:0016812	"hydrolase activity, acting on carbon-nitrogen (but not peptide) bonds, in cyclic amides"	6	5	5	0.87	1	0.5	1
GO:0043691	reverse cholesterol transport	6	5	5	0.87	1	0.5	1
GO:0001103	RNA polymerase II repressing transcription factor binding	6	5	5	0.87	1	0.5	1
GO:0031674	I band	6	5	5	0.87	1	0.5	1
GO:0030520	intracellular estrogen receptor signaling pathway	6	5	5	0.87	1	0.5	1
GO:0000132	establishment of mitotic spindle orientation	6	5	5	0.87	1	0.5	1
GO:0051482	elevation of cytosolic calcium ion concentration involved in phospholipase C-activating G-protein coupled signaling pathway	6	5	5	0.87	1	0.5	1
GO:0009416	response to light stimulus	6	5	5	0.87	1	0.5	1
GO:0034451	centriolar satellite	6	5	5	0.87	1	0.5	1
GO:0030296	protein tyrosine kinase activator activity	6	5	5	0.87	1	0.5	1
GO:0031362	anchored to external side of plasma membrane	6	5	5	0.87	1	0.5	1
GO:0019216	regulation of lipid metabolic process	6	5	5	0.87	1	0.5	1
GO:0045995	regulation of embryonic development	6	5	5	0.87	1	0.5	1
GO:0019897	extrinsic to plasma membrane	6	5	5	0.87	1	0.5	1
GO:0051272	positive regulation of cellular component movement	6	5	5	0.87	1	0.5	1
GO:0045930	negative regulation of mitotic cell cycle	6	5	5	0.87	1	0.5	1
GO:0048038	quinone binding	6	5	5	0.87	1	0.5	1
GO:0031116	positive regulation of microtubule polymerization	6	5	5	0.87	1	0.5	1
GO:0030510	regulation of BMP signaling pathway	6	5	5	0.87	1	0.5	1
GO:0010390	histone monoubiquitination	6	5	5	0.87	1	0.5	1
GO:0016888	"endodeoxyribonuclease activity, producing 5'-phosphomonoesters"	6	5	5	0.87	1	0.5	1
GO:0019395	fatty acid oxidation	6	5	5	0.87	1	0.5	1
GO:2000352	negative regulation of endothelial cell apoptotic process	6	5	5	0.87	1	0.5	1
GO:0017166	vinculin binding	6	5	5	0.87	1	0.5	1
GO:0070301	cellular response to hydrogen peroxide	6	5	5	0.87	1	0.5	1
GO:0046620	regulation of organ growth	6	5	5	0.87	1	0.5	1
GO:0071364	cellular response to epidermal growth factor stimulus	6	5	5	0.87	1	0.5	1
GO:0071777	positive regulation of cell cycle cytokinesis	6	5	5	0.87	1	0.5	1
GO:0043568	positive regulation of insulin-like growth factor receptor signaling pathway	6	5	5	0.87	1	0.5	1
GO:0042511	positive regulation of tyrosine phosphorylation of Stat1 protein	6	5	5	0.87	1	0.5	1
GO:0016290	palmitoyl-CoA hydrolase activity	6	5	5	0.87	1	0.5	1
GO:0008508	bile acid:sodium symporter activity	6	5	5	0.87	1	0.5	1
GO:0043508	negative regulation of JUN kinase activity	6	5	5	0.87	1	0.5	1
GO:0031616	spindle pole centrosome	6	5	5	0.87	1	0.5	1
GO:0045671	negative regulation of osteoclast differentiation	6	5	5	0.87	1	0.5	1
GO:0008656	cysteine-type endopeptidase activator activity involved in apoptotic process	6	5	5	0.87	1	0.5	1
GO:0006693	prostaglandin metabolic process	6	5	5	0.87	1	0.5	1
GO:0006120	"mitochondrial electron transport, NADH to ubiquinone"	6	5	5	0.87	1	0.5	1
GO:0045095	keratin filament	6	5	5	0.87	1	0.5	1
GO:0043498	cell surface binding	6	5	5	0.87	1	0.5	1
GO:0046855	inositol phosphate dephosphorylation	6	5	5	0.87	1	0.5	1
GO:0015746	citrate transport	6	5	5	0.87	1	0.5	1
GO:0015137	citrate transmembrane transporter activity	6	5	5	0.87	1	0.5	1
GO:0008409	5'-3' exonuclease activity	6	5	5	0.87	1	0.5	1
GO:0009607	response to biotic stimulus	6	5	5	0.87	1	0.5	1
GO:0006970	response to osmotic stress	6	5	5	0.87	1	0.5	1
GO:0000800	lateral element	6	5	5	0.87	1	0.5	1
GO:0016070	RNA metabolic process	22	20	21	0.3	1	0.5	1
GO:0006367	transcription initiation from RNA polymerase II promoter	22	20	21	0.3	1	0.5	1
GO:0016363	nuclear matrix	22	20	21	0.3	1	0.5	1
GO:0007005	mitochondrion organization	22	20	21	0.3	1	0.5	1
GO:0030307	positive regulation of cell growth	23	21	22	0.27	1	0.51	1
GO:0002020	protease binding	23	21	22	0.27	1	0.51	1
GO:0032403	protein complex binding	23	21	22	0.27	1	0.51	1
GO:0048013	ephrin receptor signaling pathway	23	21	22	0.27	1	0.51	1
GO:0032088	negative regulation of NF-kappaB transcription factor activity	23	21	22	0.27	1	0.51	1
GO:0015035	protein disulfide oxidoreductase activity	23	21	22	0.27	1	0.51	1
GO:0006606	protein import into nucleus	24	21	23	0.25	1	0.51	1
GO:0006469	negative regulation of protein kinase activity	24	21	23	0.25	1	0.51	1
GO:0000981	sequence-specific DNA binding RNA polymerase II transcription factor activity	24	21	23	0.25	1	0.51	1
GO:0016757	"transferase activity, transferring glycosyl groups"	97	87	89	0.27	1	0.51	1
GO:0010923	negative regulation of phosphatase activity	25	22	24	0.23	1	0.51	1
GO:0030145	manganese ion binding	25	22	24	0.23	1	0.51	1
GO:0030335	positive regulation of cell migration	56	50	52	0.27	1	0.52	1
GO:0030198	extracellular matrix organization	56	50	52	0.27	1	0.52	1
GO:0016477	cell migration	56	50	52	0.27	1	0.52	1
GO:0009103	lipopolysaccharide biosynthetic process	57	51	53	0.25	1	0.52	1
GO:0005921	gap junction	26	23	22	0.86	1	0.52	1
GO:0030165	PDZ domain binding	28	25	24	0.82	1	0.54	1
GO:0006816	calcium ion transport	62	55	54	0.78	1	0.54	1
GO:0051536	iron-sulfur cluster binding	29	26	25	0.8	1	0.55	1
GO:0001741	XY body	7	6	6	0.83	1	0.55	1
GO:0045667	regulation of osteoblast differentiation	7	6	6	0.83	1	0.55	1
GO:0012505	endomembrane system	7	6	6	0.83	1	0.55	1
GO:0010667	negative regulation of cardiac muscle cell apoptotic process	7	6	6	0.83	1	0.55	1
GO:0051281	positive regulation of release of sequestered calcium ion into cytosol	7	6	6	0.83	1	0.55	1
GO:0046686	response to cadmium ion	7	6	6	0.83	1	0.55	1
GO:0043393	regulation of protein binding	7	6	6	0.83	1	0.55	1
GO:0019370	leukotriene biosynthetic process	7	6	6	0.83	1	0.55	1
GO:0010800	positive regulation of peptidyl-threonine phosphorylation	7	6	6	0.83	1	0.55	1
GO:0071837	HMG box domain binding	7	6	6	0.83	1	0.55	1
GO:0071285	cellular response to lithium ion	7	6	6	0.83	1	0.55	1
GO:0048856	anatomical structure development	7	6	6	0.83	1	0.55	1
GO:0008047	enzyme activator activity	7	6	6	0.83	1	0.55	1
GO:0090023	positive regulation of neutrophil chemotaxis	7	6	6	0.83	1	0.55	1
GO:0048407	platelet-derived growth factor binding	7	6	6	0.83	1	0.55	1
GO:0004887	thyroid hormone receptor activity	7	6	6	0.83	1	0.55	1
GO:0030048	actin filament-based movement	7	6	6	0.83	1	0.55	1
GO:0005523	tropomyosin binding	7	6	6	0.83	1	0.55	1
GO:0016702	"oxidoreductase activity, acting on single donors with incorporation of molecular oxygen, incorporation of two atoms of oxygen"	7	6	6	0.83	1	0.55	1
GO:0033630	positive regulation of cell adhesion mediated by integrin	7	6	6	0.83	1	0.55	1
GO:0001709	cell fate determination	7	6	6	0.83	1	0.55	1
GO:0007188	adenylate cyclase-modulating G-protein coupled receptor signaling pathway	7	6	6	0.83	1	0.55	1
GO:0042752	regulation of circadian rhythm	7	6	6	0.83	1	0.55	1
GO:0035257	nuclear hormone receptor binding	7	6	6	0.83	1	0.55	1
GO:0050872	white fat cell differentiation	7	6	6	0.83	1	0.55	1
GO:0043425	bHLH transcription factor binding	7	6	6	0.83	1	0.55	1
GO:0044255	cellular lipid metabolic process	7	6	6	0.83	1	0.55	1
GO:0008198	ferrous iron binding	7	6	6	0.83	1	0.55	1
GO:0005892	acetylcholine-gated channel complex	7	6	6	0.83	1	0.55	1
GO:0016050	vesicle organization	7	6	6	0.83	1	0.55	1
GO:0006790	sulfur compound metabolic process	7	6	6	0.83	1	0.55	1
GO:0006672	ceramide metabolic process	7	6	6	0.83	1	0.55	1
GO:0046856	phosphatidylinositol dephosphorylation	7	6	6	0.83	1	0.55	1
GO:0008307	structural constituent of muscle	7	6	6	0.83	1	0.55	1
GO:0045766	positive regulation of angiogenesis	30	27	26	0.78	1	0.56	1
GO:0007229	integrin-mediated signaling pathway	30	27	26	0.78	1	0.56	1
GO:0008152	metabolic process	537	479	484	0.27	1	0.57	1
GO:0019001	guanyl nucleotide binding	32	29	30	0.32	1	0.57	1
GO:0005938	cell cortex	33	29	31	0.3	1	0.57	1
GO:0015662	"ATPase activity, coupled to transmembrane movement of ions, phosphorylative mechanism"	33	29	31	0.3	1	0.57	1
GO:0008026	ATP-dependent helicase activity	74	66	68	0.3	1	0.57	1
GO:0003713	transcription coactivator activity	75	67	69	0.29	1	0.57	1
GO:0000785	chromatin	34	30	32	0.28	1	0.58	1
GO:0070374	positive regulation of ERK1 and ERK2 cascade	36	32	31	0.81	1	0.59	1
GO:0003705	RNA polymerase II distal enhancer sequence-specific DNA binding transcription factor activity	37	33	32	0.8	1	0.59	1
GO:0007154	cell communication	82	73	72	0.73	1	0.59	1
GO:0030496	midbody	38	34	33	0.78	1	0.6	1
GO:0009314	response to radiation	8	7	7	0.79	1	0.6	1
GO:0050699	WW domain binding	8	7	7	0.79	1	0.6	1
GO:0004999	vasoactive intestinal polypeptide receptor activity	8	7	7	0.79	1	0.6	1
GO:0007623	circadian rhythm	8	7	7	0.79	1	0.6	1
GO:0007268	synaptic transmission	8	7	7	0.79	1	0.6	1
GO:0006865	amino acid transport	8	7	7	0.79	1	0.6	1
GO:0030500	regulation of bone mineralization	8	7	7	0.79	1	0.6	1
GO:0046928	regulation of neurotransmitter secretion	8	7	7	0.79	1	0.6	1
GO:0045737	positive regulation of cyclin-dependent protein kinase activity	8	7	7	0.79	1	0.6	1
GO:0003993	acid phosphatase activity	8	7	7	0.79	1	0.6	1
GO:0009925	basal plasma membrane	8	7	7	0.79	1	0.6	1
GO:0004550	nucleoside diphosphate kinase activity	8	7	7	0.79	1	0.6	1
GO:0006165	nucleoside diphosphate phosphorylation	8	7	7	0.79	1	0.6	1
GO:0006183	GTP biosynthetic process	8	7	7	0.79	1	0.6	1
GO:0006228	UTP biosynthetic process	8	7	7	0.79	1	0.6	1
GO:0000228	nuclear chromosome	8	7	7	0.79	1	0.6	1
GO:0009725	response to hormone stimulus	8	7	7	0.79	1	0.6	1
GO:0009312	oligosaccharide biosynthetic process	8	7	7	0.79	1	0.6	1
GO:0032870	cellular response to hormone stimulus	8	7	7	0.79	1	0.6	1
GO:0035004	phosphatidylinositol 3-kinase activity	8	7	7	0.79	1	0.6	1
GO:0031589	cell-substrate adhesion	8	7	7	0.79	1	0.6	1
GO:0008199	ferric iron binding	8	7	7	0.79	1	0.6	1
GO:0043395	heparan sulfate proteoglycan binding	8	7	7	0.79	1	0.6	1
GO:0032024	positive regulation of insulin secretion	8	7	7	0.79	1	0.6	1
GO:0048662	negative regulation of smooth muscle cell proliferation	8	7	7	0.79	1	0.6	1
GO:0016712	"oxidoreductase activity, acting on paired donors, with incorporation or reduction of molecular oxygen, reduced flavin or flavoprotein as one donor, and incorporation of one atom of oxygen"	8	7	7	0.79	1	0.6	1
GO:0001510	RNA methylation	8	7	7	0.79	1	0.6	1
GO:0010628	positive regulation of gene expression	88	79	77	0.77	1	0.6	1
GO:0051091	positive regulation of sequence-specific DNA binding transcription factor activity	39	35	34	0.76	1	0.61	1
GO:0006487	protein N-linked glycosylation	9	8	9	0.36	1	0.61	1
GO:0004616	phosphogluconate dehydrogenase (decarboxylating) activity	9	8	9	0.36	1	0.61	1
GO:0017153	sodium:dicarboxylate symporter activity	9	8	9	0.36	1	0.61	1
GO:0015813	L-glutamate transport	9	8	9	0.36	1	0.61	1
GO:0031593	polyubiquitin binding	9	8	9	0.36	1	0.61	1
GO:0046513	ceramide biosynthetic process	9	8	9	0.36	1	0.61	1
GO:0005671	Ada2/Gcn5/Ada3 transcription activator complex	9	8	9	0.36	1	0.61	1
GO:0034644	cellular response to UV	9	8	9	0.36	1	0.61	1
GO:0008408	3'-5' exonuclease activity	9	8	9	0.36	1	0.61	1
GO:0042734	presynaptic membrane	9	8	9	0.36	1	0.61	1
GO:0005753	mitochondrial proton-transporting ATP synthase complex	9	8	9	0.36	1	0.61	1
GO:0000299	integral to membrane of membrane fraction	9	8	9	0.36	1	0.61	1
GO:0034976	response to endoplasmic reticulum stress	9	8	9	0.36	1	0.61	1
GO:0016197	endosome transport	9	8	9	0.36	1	0.61	1
GO:0060291	long-term synaptic potentiation	9	8	9	0.36	1	0.61	1
GO:0005159	insulin-like growth factor receptor binding	9	8	9	0.36	1	0.61	1
GO:0046933	"hydrogen ion transporting ATP synthase activity, rotational mechanism"	9	8	9	0.36	1	0.61	1
GO:0043531	ADP binding	9	8	9	0.36	1	0.61	1
GO:0051085	chaperone mediated protein folding requiring cofactor	9	8	9	0.36	1	0.61	1
GO:0030833	regulation of actin filament polymerization	9	8	9	0.36	1	0.61	1
GO:0071277	cellular response to calcium ion	9	8	9	0.36	1	0.61	1
GO:0004993	serotonin receptor activity	9	8	9	0.36	1	0.61	1
GO:0006465	signal peptide processing	9	8	9	0.36	1	0.61	1
GO:0008299	isoprenoid biosynthetic process	9	8	9	0.36	1	0.61	1
GO:0006378	mRNA polyadenylation	9	8	9	0.36	1	0.61	1
GO:0090398	cellular senescence	9	8	9	0.36	1	0.61	1
GO:0045638	negative regulation of myeloid cell differentiation	9	8	9	0.36	1	0.61	1
GO:0032784	"regulation of transcription elongation, DNA-dependent"	9	8	9	0.36	1	0.61	1
GO:0030032	lamellipodium assembly	9	8	9	0.36	1	0.61	1
GO:0031234	extrinsic to internal side of plasma membrane	9	8	9	0.36	1	0.61	1
GO:0035267	NuA4 histone acetyltransferase complex	9	8	9	0.36	1	0.61	1
GO:0016514	SWI/SNF complex	9	8	9	0.36	1	0.61	1
GO:0046716	muscle cell homeostasis	9	8	9	0.36	1	0.61	1
GO:0030276	clathrin binding	9	8	9	0.36	1	0.61	1
GO:0007173	epidermal growth factor receptor signaling pathway	9	8	9	0.36	1	0.61	1
GO:0045120	pronucleus	9	8	9	0.36	1	0.61	1
GO:0031647	regulation of protein stability	9	8	9	0.36	1	0.61	1
GO:0043014	alpha-tubulin binding	9	8	9	0.36	1	0.61	1
GO:0015937	coenzyme A biosynthetic process	9	8	9	0.36	1	0.61	1
GO:0000160	two-component signal transduction system (phosphorelay)	9	8	9	0.36	1	0.61	1
GO:0080008	CUL4 RING ubiquitin ligase complex	9	8	9	0.36	1	0.61	1
GO:0030126	COPI vesicle coat	9	8	9	0.36	1	0.61	1
GO:0004697	protein kinase C activity	9	8	9	0.36	1	0.61	1
GO:0046627	negative regulation of insulin receptor signaling pathway	9	8	9	0.36	1	0.61	1
GO:0046328	regulation of JNK cascade	9	8	9	0.36	1	0.61	1
GO:0014065	phosphatidylinositol 3-kinase cascade	9	8	9	0.36	1	0.61	1
GO:0006071	glycerol metabolic process	9	8	9	0.36	1	0.61	1
GO:0060052	neurofilament cytoskeleton organization	9	8	9	0.36	1	0.61	1
GO:0004091	carboxylesterase activity	9	8	9	0.36	1	0.61	1
GO:0008287	protein serine/threonine phosphatase complex	9	8	9	0.36	1	0.61	1
GO:0044297	cell body	9	8	9	0.36	1	0.61	1
GO:0006626	protein targeting to mitochondrion	9	8	9	0.36	1	0.61	1
GO:0000978	RNA polymerase II core promoter proximal region sequence-specific DNA binding	9	8	9	0.36	1	0.61	1
GO:0060395	SMAD protein signal transduction	9	8	9	0.36	1	0.61	1
GO:0061036	positive regulation of cartilage development	9	8	9	0.36	1	0.61	1
GO:0005776	autophagic vacuole	9	8	9	0.36	1	0.61	1
GO:0034599	cellular response to oxidative stress	9	8	9	0.36	1	0.61	1
GO:0042326	negative regulation of phosphorylation	9	8	9	0.36	1	0.61	1
GO:0005112	Notch binding	9	8	9	0.36	1	0.61	1
GO:0022904	respiratory electron transport chain	9	8	9	0.36	1	0.61	1
GO:0016235	aggresome	9	8	9	0.36	1	0.61	1
GO:0042098	T cell proliferation	9	8	9	0.36	1	0.61	1
GO:0000302	response to reactive oxygen species	9	8	9	0.36	1	0.61	1
GO:0005801	cis-Golgi network	10	9	10	0.32	1	0.61	1
GO:0006835	dicarboxylic acid transport	10	9	10	0.32	1	0.61	1
GO:0004176	ATP-dependent peptidase activity	10	9	10	0.32	1	0.61	1
GO:0006306	DNA methylation	10	9	10	0.32	1	0.61	1
GO:0008601	protein phosphatase type 2A regulator activity	10	9	10	0.32	1	0.61	1
GO:0005452	inorganic anion exchanger activity	10	9	10	0.32	1	0.61	1
GO:0007026	negative regulation of microtubule depolymerization	10	9	10	0.32	1	0.61	1
GO:0005248	voltage-gated sodium channel activity	10	9	10	0.32	1	0.61	1
GO:0007212	dopamine receptor signaling pathway	10	9	10	0.32	1	0.61	1
GO:0017017	MAP kinase tyrosine/serine/threonine phosphatase activity	10	9	10	0.32	1	0.61	1
GO:0005626	insoluble fraction	10	9	10	0.32	1	0.61	1
GO:0008509	anion transmembrane transporter activity	10	9	10	0.32	1	0.61	1
GO:0005057	receptor signaling protein activity	10	9	10	0.32	1	0.61	1
GO:0030332	cyclin binding	10	9	10	0.32	1	0.61	1
GO:0071526	semaphorin-plexin signaling pathway	10	9	10	0.32	1	0.61	1
GO:0045740	positive regulation of DNA replication	10	9	10	0.32	1	0.61	1
GO:0042110	T cell activation	10	9	10	0.32	1	0.61	1
GO:0001508	regulation of action potential	10	9	10	0.32	1	0.61	1
GO:0040008	regulation of growth	10	9	10	0.32	1	0.61	1
GO:0019838	growth factor binding	10	9	10	0.32	1	0.61	1
GO:0006406	mRNA export from nucleus	10	9	10	0.32	1	0.61	1
GO:0048870	cell motility	10	9	10	0.32	1	0.61	1
GO:0008603	cAMP-dependent protein kinase regulator activity	10	9	10	0.32	1	0.61	1
GO:0030295	protein kinase activator activity	10	9	10	0.32	1	0.61	1
GO:0016594	glycine binding	10	9	10	0.32	1	0.61	1
GO:0030279	negative regulation of ossification	10	9	10	0.32	1	0.61	1
GO:0007210	serotonin receptor signaling pathway	10	9	10	0.32	1	0.61	1
GO:0046873	metal ion transmembrane transporter activity	10	9	10	0.32	1	0.61	1
GO:0007249	I-kappaB kinase/NF-kappaB cascade	10	9	10	0.32	1	0.61	1
GO:0006611	protein export from nucleus	10	9	10	0.32	1	0.61	1
GO:0001540	beta-amyloid binding	10	9	10	0.32	1	0.61	1
GO:0050919	negative chemotaxis	10	9	10	0.32	1	0.61	1
GO:0071902	positive regulation of protein serine/threonine kinase activity	10	9	10	0.32	1	0.61	1
GO:0032947	protein complex scaffold	10	9	10	0.32	1	0.61	1
GO:0019752	carboxylic acid metabolic process	10	9	10	0.32	1	0.61	1
GO:0045768	positive regulation of anti-apoptosis	10	9	10	0.32	1	0.61	1
GO:0070534	protein K63-linked ubiquitination	10	9	10	0.32	1	0.61	1
GO:0004407	histone deacetylase activity	10	9	10	0.32	1	0.61	1
GO:0016568	chromatin modification	10	9	10	0.32	1	0.61	1
GO:0009408	response to heat	10	9	10	0.32	1	0.61	1
GO:0048487	beta-tubulin binding	10	9	10	0.32	1	0.61	1
GO:0001819	positive regulation of cytokine production	10	9	10	0.32	1	0.61	1
GO:2000379	positive regulation of reactive oxygen species metabolic process	10	9	10	0.32	1	0.61	1
GO:0050766	positive regulation of phagocytosis	10	9	10	0.32	1	0.61	1
GO:0016876	"ligase activity, forming aminoacyl-tRNA and related compounds"	10	9	10	0.32	1	0.61	1
GO:0060548	negative regulation of cell death	10	9	10	0.32	1	0.61	1
GO:0006164	purine nucleotide biosynthetic process	10	9	10	0.32	1	0.61	1
GO:0032007	negative regulation of TOR signaling cascade	10	9	10	0.32	1	0.61	1
GO:0031146	SCF-dependent proteasomal ubiquitin-dependent protein catabolic process	10	9	10	0.32	1	0.61	1
GO:0010634	positive regulation of epithelial cell migration	10	9	10	0.32	1	0.61	1
GO:0033177	"proton-transporting two-sector ATPase complex, proton-transporting domain"	10	9	10	0.32	1	0.61	1
GO:0006171	cAMP biosynthetic process	10	9	10	0.32	1	0.61	1
GO:0005779	integral to peroxisomal membrane	10	9	10	0.32	1	0.61	1
GO:0004835	tubulin-tyrosine ligase activity	10	9	10	0.32	1	0.61	1
GO:0030336	negative regulation of cell migration	40	36	35	0.74	1	0.61	1
GO:0006310	DNA recombination	42	37	39	0.32	1	0.62	1
GO:0000184	"nuclear-transcribed mRNA catabolic process, nonsense-mediated decay"	11	10	11	0.29	1	0.62	1
GO:0015934	large ribosomal subunit	11	10	11	0.29	1	0.62	1
GO:0000159	protein phosphatase type 2A complex	11	10	11	0.29	1	0.62	1
GO:0008093	cytoskeletal adaptor activity	11	10	11	0.29	1	0.62	1
GO:0001518	voltage-gated sodium channel complex	11	10	11	0.29	1	0.62	1
GO:0006826	iron ion transport	11	10	11	0.29	1	0.62	1
GO:0008589	regulation of smoothened signaling pathway	11	10	11	0.29	1	0.62	1
GO:0046966	thyroid hormone receptor binding	11	10	11	0.29	1	0.62	1
GO:0045471	response to ethanol	11	10	11	0.29	1	0.62	1
GO:0005545	1-phosphatidylinositol binding	11	10	11	0.29	1	0.62	1
GO:0005080	protein kinase C binding	11	10	11	0.29	1	0.62	1
GO:0015684	ferrous iron transport	11	10	11	0.29	1	0.62	1
GO:0015093	ferrous iron transmembrane transporter activity	11	10	11	0.29	1	0.62	1
GO:0046961	"proton-transporting ATPase activity, rotational mechanism"	11	10	11	0.29	1	0.62	1
GO:0001047	core promoter binding	11	10	11	0.29	1	0.62	1
GO:0031461	cullin-RING ubiquitin ligase complex	11	10	11	0.29	1	0.62	1
GO:0006414	translational elongation	11	10	11	0.29	1	0.62	1
GO:0043409	negative regulation of MAPK cascade	11	10	11	0.29	1	0.62	1
GO:0007214	gamma-aminobutyric acid signaling pathway	11	10	11	0.29	1	0.62	1
GO:0070469	respiratory chain	11	10	11	0.29	1	0.62	1
GO:0043523	regulation of neuron apoptotic process	11	10	11	0.29	1	0.62	1
GO:0006749	glutathione metabolic process	11	10	11	0.29	1	0.62	1
GO:0003678	DNA helicase activity	11	10	11	0.29	1	0.62	1
GO:0001836	release of cytochrome c from mitochondria	11	10	11	0.29	1	0.62	1
GO:0000123	histone acetyltransferase complex	11	10	11	0.29	1	0.62	1
GO:0031490	chromatin DNA binding	11	10	11	0.29	1	0.62	1
GO:0015758	glucose transport	11	10	11	0.29	1	0.62	1
GO:0031901	early endosome membrane	11	10	11	0.29	1	0.62	1
GO:0055038	recycling endosome membrane	11	10	11	0.29	1	0.62	1
GO:0007049	cell cycle	44	39	41	0.29	1	0.62	1
GO:0005657	replication fork	12	11	12	0.25	1	0.63	1
GO:0006098	pentose-phosphate shunt	12	11	12	0.25	1	0.63	1
GO:0070979	protein K11-linked ubiquitination	12	11	12	0.25	1	0.63	1
GO:0032580	Golgi cisterna membrane	12	11	12	0.25	1	0.63	1
GO:0008277	regulation of G-protein coupled receptor protein signaling pathway	12	11	12	0.25	1	0.63	1
GO:0001975	response to amphetamine	12	11	12	0.25	1	0.63	1
GO:0007032	endosome organization	12	11	12	0.25	1	0.63	1
GO:0001669	acrosomal vesicle	12	11	12	0.25	1	0.63	1
GO:0048169	regulation of long-term neuronal synaptic plasticity	12	11	12	0.25	1	0.63	1
GO:0071300	cellular response to retinoic acid	12	11	12	0.25	1	0.63	1
GO:0003730	mRNA 3'-UTR binding	12	11	12	0.25	1	0.63	1
GO:0032147	activation of protein kinase activity	12	11	12	0.25	1	0.63	1
GO:0045739	positive regulation of DNA repair	12	11	12	0.25	1	0.63	1
GO:0045880	positive regulation of smoothened signaling pathway	12	11	12	0.25	1	0.63	1
GO:0006509	membrane protein ectodomain proteolysis	12	11	12	0.25	1	0.63	1
GO:0006493	protein O-linked glycosylation	12	11	12	0.25	1	0.63	1
GO:0030866	cortical actin cytoskeleton organization	12	11	12	0.25	1	0.63	1
GO:0015935	small ribosomal subunit	12	11	12	0.25	1	0.63	1
GO:0043552	positive regulation of phosphatidylinositol 3-kinase activity	12	11	12	0.25	1	0.63	1
GO:0005154	epidermal growth factor receptor binding	12	11	12	0.25	1	0.63	1
GO:0006476	protein deacetylation	12	11	12	0.25	1	0.63	1
GO:0070403	NAD+ binding	12	11	12	0.25	1	0.63	1
GO:0005844	polysome	12	11	12	0.25	1	0.63	1
GO:0016831	carboxy-lyase activity	12	11	12	0.25	1	0.63	1
GO:0008483	transaminase activity	12	11	12	0.25	1	0.63	1
GO:0005891	voltage-gated calcium channel complex	12	11	12	0.25	1	0.63	1
GO:0006605	protein targeting	12	11	12	0.25	1	0.63	1
GO:0006662	glycerol ether metabolic process	12	11	12	0.25	1	0.63	1
GO:0032508	DNA duplex unwinding	12	11	12	0.25	1	0.63	1
GO:0045296	cadherin binding	12	11	12	0.25	1	0.63	1
GO:0007031	peroxisome organization	12	11	12	0.25	1	0.63	1
GO:0003727	single-stranded RNA binding	12	11	12	0.25	1	0.63	1
GO:0043039	tRNA aminoacylation	12	11	12	0.25	1	0.63	1
GO:0050790	regulation of catalytic activity	12	11	12	0.25	1	0.63	1
GO:0072659	protein localization in plasma membrane	12	11	12	0.25	1	0.63	1
GO:0019894	kinesin binding	12	11	12	0.25	1	0.63	1
GO:0043388	positive regulation of DNA binding	12	11	12	0.25	1	0.63	1
GO:0030136	clathrin-coated vesicle	12	11	12	0.25	1	0.63	1
GO:0048167	regulation of synaptic plasticity	12	11	12	0.25	1	0.63	1
GO:0006914	autophagy	12	11	12	0.25	1	0.63	1
GO:0005689	U12-type spliceosomal complex	12	11	12	0.25	1	0.63	1
GO:0045893	"positive regulation of transcription, DNA-dependent"	301	269	266	0.73	1	0.64	1
GO:0006641	triglyceride metabolic process	13	12	11	0.84	1	0.64	1
GO:0030593	neutrophil chemotaxis	13	12	11	0.84	1	0.64	1
GO:0032729	positive regulation of interferon-gamma production	13	12	11	0.84	1	0.64	1
GO:0032391	photoreceptor connecting cilium	13	12	11	0.84	1	0.64	1
GO:0043542	endothelial cell migration	13	12	11	0.84	1	0.64	1
GO:0000792	heterochromatin	13	12	11	0.84	1	0.64	1
GO:0070888	E-box binding	13	12	11	0.84	1	0.64	1
GO:0015631	tubulin binding	13	12	11	0.84	1	0.64	1
GO:0000723	telomere maintenance	13	12	11	0.84	1	0.64	1
GO:0045747	positive regulation of Notch signaling pathway	13	12	11	0.84	1	0.64	1
GO:0005788	endoplasmic reticulum lumen	13	12	11	0.84	1	0.64	1
GO:0071456	cellular response to hypoxia	13	12	11	0.84	1	0.64	1
GO:0006470	protein dephosphorylation	112	100	102	0.33	1	0.65	1
GO:0030170	pyridoxal phosphate binding	50	45	46	0.36	1	0.65	1
GO:0007050	cell cycle arrest	50	45	46	0.36	1	0.65	1
GO:0005242	inward rectifier potassium channel activity	14	12	12	0.81	1	0.66	1
GO:0050853	B cell receptor signaling pathway	14	12	12	0.81	1	0.66	1
GO:0005546	"phosphatidylinositol-4,5-bisphosphate binding"	14	12	12	0.81	1	0.66	1
GO:0005247	voltage-gated chloride channel activity	14	12	12	0.81	1	0.66	1
GO:0000784	"nuclear chromosome, telomeric region"	14	12	12	0.81	1	0.66	1
GO:0005902	microvillus	14	12	12	0.81	1	0.66	1
GO:0004089	carbonate dehydratase activity	14	12	12	0.81	1	0.66	1
GO:0043621	protein self-association	14	12	12	0.81	1	0.66	1
GO:0005975	carbohydrate metabolic process	125	112	110	0.73	1	0.66	1
GO:0006811	ion transport	230	205	208	0.32	1	0.67	1
GO:0030308	negative regulation of cell growth	57	51	50	0.73	1	0.67	1
GO:0009986	cell surface	131	117	119	0.34	1	0.67	1
GO:0043085	positive regulation of catalytic activity	15	13	13	0.79	1	0.67	1
GO:0004012	phospholipid-translocating ATPase activity	15	13	13	0.79	1	0.67	1
GO:0007189	adenylate cyclase-activating G-protein coupled receptor signaling pathway	15	13	13	0.79	1	0.67	1
GO:0050727	regulation of inflammatory response	15	13	13	0.79	1	0.67	1
GO:0000086	G2/M transition of mitotic cell cycle	15	13	13	0.79	1	0.67	1
GO:0090305	nucleic acid phosphodiester bond hydrolysis	15	13	13	0.79	1	0.67	1
GO:0004518	nuclease activity	15	13	13	0.79	1	0.67	1
GO:0005876	spindle microtubule	15	13	13	0.79	1	0.67	1
GO:0051262	protein tetramerization	15	13	13	0.79	1	0.67	1
GO:0004519	endonuclease activity	15	13	13	0.79	1	0.67	1
GO:0005625	soluble fraction	61	54	56	0.35	1	0.68	1
GO:0046872	metal ion binding	827	738	742	0.35	1	0.69	1
GO:0000794	condensed nuclear chromosome	16	14	14	0.76	1	0.69	1
GO:0000781	"chromosome, telomeric region"	16	14	14	0.76	1	0.69	1
GO:0051898	negative regulation of protein kinase B signaling cascade	16	14	14	0.76	1	0.69	1
GO:0000932	cytoplasmic mRNA processing body	16	14	14	0.76	1	0.69	1
GO:0046034	ATP metabolic process	16	14	14	0.76	1	0.69	1
GO:0003682	chromatin binding	149	133	135	0.35	1	0.69	1
GO:0030154	cell differentiation	67	60	59	0.71	1	0.69	1
GO:0045211	postsynaptic membrane	71	63	65	0.35	1	0.7	1
GO:0045595	regulation of cell differentiation	17	15	15	0.73	1	0.7	1
GO:0030155	regulation of cell adhesion	17	15	15	0.73	1	0.7	1
GO:0030139	endocytic vesicle	17	15	15	0.73	1	0.7	1
GO:0000979	RNA polymerase II core promoter sequence-specific DNA binding	17	15	15	0.73	1	0.7	1
GO:0048306	calcium-dependent protein binding	17	15	15	0.73	1	0.7	1
GO:0004715	non-membrane spanning protein tyrosine kinase activity	17	15	15	0.73	1	0.7	1
GO:0008305	integrin complex	17	15	15	0.73	1	0.7	1
GO:0030513	positive regulation of BMP signaling pathway	18	16	17	0.41	1	0.71	1
GO:0005201	extracellular matrix structural constituent	18	16	17	0.41	1	0.71	1
GO:0051276	chromosome organization	18	16	17	0.41	1	0.71	1
GO:0004003	ATP-dependent DNA helicase activity	18	16	17	0.41	1	0.71	1
GO:0015992	proton transport	18	16	17	0.41	1	0.71	1
GO:0044267	cellular protein metabolic process	18	16	17	0.41	1	0.71	1
GO:0003887	DNA-directed DNA polymerase activity	18	16	17	0.41	1	0.71	1
GO:0032312	regulation of ARF GTPase activity	19	17	18	0.38	1	0.71	1
GO:0008060	ARF GTPase activator activity	19	17	18	0.38	1	0.71	1
GO:0004629	phospholipase C activity	19	17	18	0.38	1	0.71	1
GO:0023014	signal transduction by phosphorylation	19	17	18	0.38	1	0.71	1
GO:0032436	positive regulation of proteasomal ubiquitin-dependent protein catabolic process	19	17	18	0.38	1	0.71	1
GO:0006754	ATP biosynthetic process	19	17	18	0.38	1	0.71	1
GO:0005912	adherens junction	19	17	18	0.38	1	0.71	1
GO:0005245	voltage-gated calcium channel activity	19	17	18	0.38	1	0.71	1
GO:0017048	Rho GTPase binding	19	17	18	0.38	1	0.71	1
GO:0003690	double-stranded DNA binding	20	18	19	0.35	1	0.72	1
GO:0004177	aminopeptidase activity	20	18	19	0.35	1	0.72	1
GO:0045597	positive regulation of cell differentiation	20	18	19	0.35	1	0.72	1
GO:0071230	cellular response to amino acid stimulus	20	18	19	0.35	1	0.72	1
GO:0051259	protein oligomerization	20	18	19	0.35	1	0.72	1
GO:0003712	transcription cofactor activity	21	19	20	0.32	1	0.72	1
GO:0040014	regulation of multicellular organism growth	21	19	20	0.32	1	0.72	1
GO:0048146	positive regulation of fibroblast proliferation	21	19	20	0.32	1	0.72	1
GO:0001932	regulation of protein phosphorylation	21	19	20	0.32	1	0.72	1
GO:0051925	regulation of calcium ion transport via voltage-gated calcium channel activity	21	19	20	0.32	1	0.72	1
GO:0019900	kinase binding	22	20	19	0.79	1	0.73	1
GO:0071260	cellular response to mechanical stimulus	22	20	19	0.79	1	0.73	1
GO:0045596	negative regulation of cell differentiation	22	20	19	0.79	1	0.73	1
GO:0006006	glucose metabolic process	22	20	19	0.79	1	0.73	1
GO:0019903	protein phosphatase binding	22	20	19	0.79	1	0.73	1
GO:0019899	enzyme binding	88	79	80	0.38	1	0.73	1
GO:0015629	actin cytoskeleton	88	79	80	0.38	1	0.73	1
GO:0043473	pigmentation	23	21	20	0.77	1	0.73	1
GO:0046330	positive regulation of JNK cascade	23	21	20	0.77	1	0.73	1
GO:0001558	regulation of cell growth	23	21	20	0.77	1	0.73	1
GO:0042626	"ATPase activity, coupled to transmembrane movement of substances"	23	21	20	0.77	1	0.73	1
GO:0010811	positive regulation of cell-substrate adhesion	23	21	20	0.77	1	0.73	1
GO:0051897	positive regulation of protein kinase B signaling cascade	24	21	21	0.75	1	0.74	1
GO:0009636	response to toxin	25	22	22	0.72	1	0.75	1
GO:0003729	mRNA binding	25	22	22	0.72	1	0.75	1
GO:0005929	cilium	26	23	23	0.7	1	0.76	1
GO:0055114	oxidation-reduction process	463	413	416	0.37	1	0.76	1
GO:0033138	positive regulation of peptidyl-serine phosphorylation	27	24	25	0.43	1	0.76	1
GO:0045111	intermediate filament cytoskeleton	27	24	25	0.43	1	0.76	1
GO:0042391	regulation of membrane potential	28	25	26	0.41	1	0.76	1
GO:0002053	positive regulation of mesenchymal cell proliferation	28	25	26	0.41	1	0.76	1
GO:0017053	transcriptional repressor complex	28	25	26	0.41	1	0.76	1
GO:0005856	cytoskeleton	119	106	108	0.36	1	0.77	1
GO:0050680	negative regulation of epithelial cell proliferation	30	27	28	0.36	1	0.77	1
GO:0030178	negative regulation of Wnt receptor signaling pathway	30	27	28	0.36	1	0.77	1
GO:0007179	transforming growth factor beta receptor signaling pathway	31	28	29	0.34	1	0.77	1
GO:0000187	activation of MAPK activity	31	28	29	0.34	1	0.77	1
GO:0050679	positive regulation of epithelial cell proliferation	33	29	29	0.72	1	0.78	1
GO:0005819	spindle	34	30	30	0.7	1	0.78	1
GO:0042593	glucose homeostasis	36	32	32	0.65	1	0.79	1
GO:0000776	kinetochore	36	32	32	0.65	1	0.79	1
GO:0042826	histone deacetylase binding	37	33	34	0.43	1	0.79	1
GO:0045165	cell fate commitment	38	34	35	0.4	1	0.79	1
GO:0031410	cytoplasmic vesicle	38	34	35	0.4	1	0.79	1
GO:0008201	heparin binding	39	35	36	0.38	1	0.79	1
GO:0008285	negative regulation of cell proliferation	158	141	140	0.66	1	0.8	1
GO:0006821	chloride transport	42	37	37	0.7	1	0.8	1
GO:0004553	"hydrolase activity, hydrolyzing O-glycosyl compounds"	42	37	37	0.7	1	0.8	1
GO:0000790	nuclear chromatin	44	39	39	0.67	1	0.81	1
GO:0008138	protein tyrosine/serine/threonine phosphatase activity	45	40	40	0.65	1	0.81	1
GO:0060070	canonical Wnt receptor signaling pathway	47	42	43	0.42	1	0.81	1
GO:0008017	microtubule binding	47	42	43	0.42	1	0.81	1
GO:0007169	transmembrane receptor protein tyrosine kinase signaling pathway	47	42	43	0.42	1	0.81	1
GO:0045454	cell redox homeostasis	49	44	45	0.38	1	0.82	1
GO:0003774	motor activity	51	46	45	0.69	1	0.82	1
GO:0016459	myosin complex	51	46	45	0.69	1	0.82	1
GO:0008076	voltage-gated potassium channel complex	55	49	50	0.45	1	0.83	1
GO:0003723	RNA binding	240	214	216	0.4	1	0.83	1
GO:0006916	anti-apoptosis	66	59	60	0.42	1	0.84	1
GO:0050660	flavin adenine dinucleotide binding	67	60	61	0.41	1	0.84	1
GO:0008234	cysteine-type peptidase activity	77	69	70	0.4	1	0.85	1
GO:0042127	regulation of cell proliferation	80	71	71	0.64	1	0.86	1
GO:0035335	peptidyl-tyrosine dephosphorylation	92	82	83	0.46	1	0.87	1
GO:0008283	cell proliferation	94	84	85	0.43	1	0.87	1
GO:0004725	protein tyrosine phosphatase activity	96	86	87	0.41	1	0.87	1
GO:0006915	apoptotic process	116	104	103	0.63	1	0.88	1
GO:0008284	positive regulation of cell proliferation	173	154	154	0.6	1	0.9	1
GO:0042803	protein homodimerization activity	255	228	227	0.59	1	0.92	1
GO:0005886	plasma membrane	811	724	725	0.47	1	0.95	1
GO:0033233	regulation of protein sumoylation	1	1	1	0.89	1	1	1
GO:0030217	T cell differentiation	1	1	1	0.89	1	1	1
GO:0003975	UDP-N-acetylglucosamine-dolichyl-phosphate N-acetylglucosaminephosphotransferase activity	1	1	1	0.89	1	1	1
GO:0008963	phospho-N-acetylmuramoyl-pentapeptide-transferase activity	1	1	1	0.89	1	1	1
GO:0019408	dolichol biosynthetic process	1	1	1	0.89	1	1	1
GO:0008532	"N-acetyllactosaminide beta-1,3-N-acetylglucosaminyltransferase activity"	1	1	1	0.89	1	1	1
GO:0030311	poly-N-acetyllactosamine biosynthetic process	1	1	1	0.89	1	1	1
GO:0004418	hydroxymethylbilane synthase activity	1	1	1	0.89	1	1	1
GO:0018160	peptidyl-pyrromethane cofactor linkage	1	1	1	0.89	1	1	1
GO:0007182	common-partner SMAD protein phosphorylation	2	2	2	0.8	1	1	1
GO:1900224	positive regulation of nodal signaling pathway involved in determination of lateral mesoderm left/right asymmetry	1	1	1	0.89	1	1	1
GO:0070723	response to cholesterol	2	2	2	0.8	1	1	1
GO:0032444	activin responsive factor complex	1	1	1	0.89	1	1	1
GO:0071141	SMAD protein complex	2	2	2	0.8	1	1	1
GO:0030618	"transforming growth factor beta receptor, pathway-specific cytoplasmic mediator activity"	2	2	2	0.8	1	1	1
GO:0030008	TRAPP complex	2	2	2	0.8	1	1	1
GO:0015760	glucose-6-phosphate transport	1	1	1	0.89	1	1	1
GO:0006089	lactate metabolic process	2	2	2	0.8	1	1	1
GO:0032682	negative regulation of chemokine production	1	1	1	0.89	1	1	1
GO:0001780	neutrophil homeostasis	1	1	1	0.89	1	1	1
GO:0042073	intraflagellar transport	1	1	1	0.89	1	1	1
GO:0010983	positive regulation of high-density lipoprotein particle clearance	1	1	1	0.89	1	1	1
GO:0008970	phosphatidylcholine 1-acylhydrolase activity	1	1	1	0.89	1	1	1
GO:0032376	positive regulation of cholesterol transport	1	1	1	0.89	1	1	1
GO:0004465	lipoprotein lipase activity	2	2	2	0.8	1	1	1
GO:0050746	regulation of lipoprotein metabolic process	1	1	1	0.89	1	1	1
GO:0051005	negative regulation of lipoprotein lipase activity	2	2	2	0.8	1	1	1
GO:0005267	potassium channel activity	44	39	40	0.48	1	1	1
GO:0047444	N-acylneuraminate-9-phosphate synthase activity	1	1	1	0.89	1	1	1
GO:0004823	leucine-tRNA ligase activity	2	2	2	0.8	1	1	1
GO:0006429	leucyl-tRNA aminoacylation	2	2	2	0.8	1	1	1
GO:0006047	UDP-N-acetylglucosamine metabolic process	1	1	1	0.89	1	1	1
GO:0008761	UDP-N-acetylglucosamine 2-epimerase activity	1	1	1	0.89	1	1	1
GO:0005326	neurotransmitter transporter activity	2	2	2	0.8	1	1	1
GO:0070971	endoplasmic reticulum exit site	2	2	2	0.8	1	1	1
GO:0042175	nuclear outer membrane-endoplasmic reticulum membrane network	1	1	1	0.89	1	1	1
GO:0004883	glucocorticoid receptor activity	1	1	1	0.89	1	1	1
GO:0031946	regulation of glucocorticoid biosynthetic process	1	1	1	0.89	1	1	1
GO:0043402	glucocorticoid mediated signaling pathway	1	1	1	0.89	1	1	1
GO:0051267	CP2 mannose-ethanolamine phosphotransferase activity	1	1	1	0.89	1	1	1
GO:0045542	positive regulation of cholesterol biosynthetic process	2	2	2	0.8	1	1	1
GO:0046854	phosphatidylinositol phosphorylation	39	35	35	0.59	1	1	1
GO:0050728	negative regulation of inflammatory response	20	18	18	0.63	1	1	1
GO:0048294	negative regulation of isotype switching to IgE isotypes	2	2	2	0.8	1	1	1
GO:0032713	negative regulation of interleukin-4 production	2	2	2	0.8	1	1	1
GO:0002761	regulation of myeloid leukocyte differentiation	1	1	1	0.89	1	1	1
GO:0048302	regulation of isotype switching to IgG isotypes	1	1	1	0.89	1	1	1
GO:0045619	regulation of lymphocyte differentiation	2	2	2	0.8	1	1	1
GO:0019932	second-messenger-mediated signaling	1	1	1	0.89	1	1	1
GO:0004960	thromboxane receptor activity	1	1	1	0.89	1	1	1
GO:0004342	glucosamine-6-phosphate deaminase activity	2	2	2	0.8	1	1	1
GO:0006043	glucosamine catabolic process	1	1	1	0.89	1	1	1
GO:0010452	histone H3-K36 methylation	1	1	1	0.89	1	1	1
GO:0018023	peptidyl-lysine trimethylation	1	1	1	0.89	1	1	1
GO:0051488	activation of anaphase-promoting complex activity	2	2	2	0.8	1	1	1
GO:0045819	positive regulation of glycogen catabolic process	2	2	2	0.8	1	1	1
GO:0045818	negative regulation of glycogen catabolic process	1	1	1	0.89	1	1	1
GO:0006942	regulation of striated muscle contraction	1	1	1	0.89	1	1	1
GO:0000788	nuclear nucleosome	2	2	2	0.8	1	1	1
GO:0048878	chemical homeostasis	2	2	2	0.8	1	1	1
GO:0019532	oxalate transport	1	1	1	0.89	1	1	1
GO:0019531	oxalate transmembrane transporter activity	1	1	1	0.89	1	1	1
GO:0015116	sulfate transmembrane transporter activity	1	1	1	0.89	1	1	1
GO:2000081	positive regulation of canonical Wnt receptor signaling pathway involved in controlling type B pancreatic cell proliferation	1	1	1	0.89	1	1	1
GO:0005110	frizzled-2 binding	2	2	2	0.8	1	1	1
GO:0061184	positive regulation of dermatome development	2	2	2	0.8	1	1	1
GO:0010387	signalosome assembly	1	1	1	0.89	1	1	1
GO:2000049	positive regulation of cell-cell adhesion mediated by cadherin	2	2	2	0.8	1	1	1
GO:2000649	regulation of sodium ion transmembrane transporter activity	2	2	2	0.8	1	1	1
GO:0086002	regulation of cardiac muscle cell action potential involved in contraction	2	2	2	0.8	1	1	1
GO:0060307	regulation of ventricular cardiomyocyte membrane repolarization	2	2	2	0.8	1	1	1
GO:0086012	membrane depolarization involved in regulation of cardiac muscle cell action potential	1	1	1	0.89	1	1	1
GO:0090072	positive regulation of sodium ion transport via voltage-gated sodium channel activity	2	2	2	0.8	1	1	1
GO:0086006	voltage-gated sodium channel activity involved in regulation of cardiac muscle cell action potential	2	2	2	0.8	1	1	1
GO:0010694	positive regulation of alkaline phosphatase activity	2	2	2	0.8	1	1	1
GO:0050682	AF-2 domain binding	2	2	2	0.8	1	1	1
GO:0004385	guanylate kinase activity	1	1	1	0.89	1	1	1
GO:0006163	purine nucleotide metabolic process	1	1	1	0.89	1	1	1
GO:0005243	gap junction channel activity	2	2	2	0.8	1	1	1
GO:0045332	phospholipid translocation	2	2	2	0.8	1	1	1
GO:0005828	kinetochore microtubule	2	2	2	0.8	1	1	1
GO:0007096	regulation of exit from mitosis	2	2	2	0.8	1	1	1
GO:0016670	"oxidoreductase activity, acting on a sulfur group of donors, oxygen as acceptor"	1	1	1	0.89	1	1	1
GO:0030328	prenylcysteine catabolic process	1	1	1	0.89	1	1	1
GO:0000774	adenyl-nucleotide exchange factor activity	2	2	2	0.8	1	1	1
GO:0002028	regulation of sodium ion transport	2	2	2	0.8	1	1	1
GO:0060124	positive regulation of growth hormone secretion	1	1	1	0.89	1	1	1
GO:0035815	positive regulation of renal sodium excretion	2	2	2	0.8	1	1	1
GO:0051586	positive regulation of dopamine uptake involved in synaptic transmission	1	1	1	0.89	1	1	1
GO:0051584	regulation of dopamine uptake involved in synaptic transmission	2	2	2	0.8	1	1	1
GO:0071539	protein localization to centrosome	2	2	2	0.8	1	1	1
GO:0060262	negative regulation of N-terminal protein palmitoylation	1	1	1	0.89	1	1	1
GO:0030548	acetylcholine receptor regulator activity	2	2	2	0.8	1	1	1
GO:0018342	protein prenylation	2	2	2	0.8	1	1	1
GO:0008318	protein prenyltransferase activity	2	2	2	0.8	1	1	1
GO:0046920	alpha-(1->3)-fucosyltransferase activity	1	1	1	0.89	1	1	1
GO:0071243	cellular response to arsenic-containing substance	1	1	1	0.89	1	1	1
GO:0005176	ErbB-2 class receptor binding	1	1	1	0.89	1	1	1
GO:0043624	cellular protein complex disassembly	1	1	1	0.89	1	1	1
GO:0043125	ErbB-3 class receptor binding	1	1	1	0.89	1	1	1
GO:0051048	negative regulation of secretion	2	2	2	0.8	1	1	1
GO:0001928	regulation of exocyst assembly	1	1	1	0.89	1	1	1
GO:0010890	positive regulation of sequestering of triglyceride	2	2	2	0.8	1	1	1
GO:0003874	6-pyruvoyltetrahydropterin synthase activity	1	1	1	0.89	1	1	1
GO:0061088	regulation of sequestering of zinc ion	2	2	2	0.8	1	1	1
GO:0048007	"antigen processing and presentation, exogenous lipid antigen via MHC class Ib"	2	2	2	0.8	1	1	1
GO:0048499	synaptic vesicle membrane organization	1	1	1	0.89	1	1	1
GO:0071593	lymphocyte aggregation	1	1	1	0.89	1	1	1
GO:2000401	regulation of lymphocyte migration	2	2	2	0.8	1	1	1
GO:0042088	T-helper 1 type immune response	2	2	2	0.8	1	1	1
GO:0008406	gonad development	1	1	1	0.89	1	1	1
GO:0045254	pyruvate dehydrogenase complex	2	2	2	0.8	1	1	1
GO:0006090	pyruvate metabolic process	2	2	2	0.8	1	1	1
GO:0004742	dihydrolipoyllysine-residue acetyltransferase activity	2	2	2	0.8	1	1	1
GO:0051222	positive regulation of protein transport	1	1	1	0.89	1	1	1
GO:1900102	negative regulation of endoplasmic reticulum unfolded protein response	1	1	1	0.89	1	1	1
GO:0016320	endoplasmic reticulum membrane fusion	1	1	1	0.89	1	1	1
GO:0008073	ornithine decarboxylase inhibitor activity	2	2	2	0.8	1	1	1
GO:0010736	serum response element binding	2	2	2	0.8	1	1	1
GO:0051929	positive regulation of calcium ion transport via voltage-gated calcium channel activity	1	1	1	0.89	1	1	1
GO:0055117	regulation of cardiac muscle contraction	2	2	2	0.8	1	1	1
GO:0010735	positive regulation of transcription via serum response element binding	2	2	2	0.8	1	1	1
GO:0032488	Cdc42 protein signal transduction	1	1	1	0.89	1	1	1
GO:0038027	apolipoprotein A-I-mediated signaling pathway	1	1	1	0.89	1	1	1
GO:0060155	platelet dense granule organization	2	2	2	0.8	1	1	1
GO:0033700	phospholipid efflux	2	2	2	0.8	1	1	1
GO:0055098	response to low-density lipoprotein particle stimulus	1	1	1	0.89	1	1	1
GO:0002790	peptide secretion	1	1	1	0.89	1	1	1
GO:0031267	small GTPase binding	1	1	1	0.89	1	1	1
GO:0034616	response to laminar fluid shear stress	2	2	2	0.8	1	1	1
GO:0034188	apolipoprotein A-I receptor activity	1	1	1	0.89	1	1	1
GO:0032792	negative regulation of CREB transcription factor activity	1	1	1	0.89	1	1	1
GO:0051795	positive regulation of catagen	2	2	2	0.8	1	1	1
GO:0021756	striatum development	1	1	1	0.89	1	1	1
GO:0021766	hippocampus development	1	1	1	0.89	1	1	1
GO:0008306	associative learning	2	2	2	0.8	1	1	1
GO:0021853	cerebral cortex GABAergic interneuron migration	1	1	1	0.89	1	1	1
GO:0035106	operant conditioning	1	1	1	0.89	1	1	1
GO:0021542	dentate gyrus development	1	1	1	0.89	1	1	1
GO:0014002	astrocyte development	1	1	1	0.89	1	1	1
GO:0001588	"dopamine receptor activity, coupled via Gs"	2	2	2	0.8	1	1	1
GO:0048148	behavioral response to cocaine	1	1	1	0.89	1	1	1
GO:0046960	sensitization	1	1	1	0.89	1	1	1
GO:0030432	peristalsis	1	1	1	0.89	1	1	1
GO:0019228	regulation of action potential in neuron	2	2	2	0.8	1	1	1
GO:0006936	muscle contraction	2	2	2	0.8	1	1	1
GO:0001659	temperature homeostasis	1	1	1	0.89	1	1	1
GO:0001963	"synaptic transmission, dopaminergic"	2	2	2	0.8	1	1	1
GO:0007612	learning	2	2	2	0.8	1	1	1
GO:0007628	adult walking behavior	1	1	1	0.89	1	1	1
GO:0007187	"G-protein coupled receptor signaling pathway, coupled to cyclic nucleotide second messenger"	1	1	1	0.89	1	1	1
GO:0015872	dopamine transport	2	2	2	0.8	1	1	1
GO:0019226	transmission of nerve impulse	2	2	2	0.8	1	1	1
GO:0001661	conditioned taste aversion	2	2	2	0.8	1	1	1
GO:0007617	mating behavior	1	1	1	0.89	1	1	1
GO:0007625	grooming behavior	1	1	1	0.89	1	1	1
GO:0008324	cation transmembrane transporter activity	20	18	18	0.63	1	1	1
GO:0020003	symbiont-containing vacuole	1	1	1	0.89	1	1	1
GO:0015079	potassium ion transmembrane transporter activity	1	1	1	0.89	1	1	1
GO:0033363	secretory granule organization	2	2	2	0.8	1	1	1
GO:0043312	neutrophil degranulation	1	1	1	0.89	1	1	1
GO:0015056	corticotrophin-releasing factor receptor activity	2	2	2	0.8	1	1	1
GO:0071376	cellular response to corticotropin-releasing hormone stimulus	2	2	2	0.8	1	1	1
GO:0004467	long-chain fatty acid-CoA ligase activity	2	2	2	0.8	1	1	1
GO:0004820	glycine-tRNA ligase activity	2	2	2	0.8	1	1	1
GO:0006426	glycyl-tRNA aminoacylation	2	2	2	0.8	1	1	1
GO:0015966	diadenosine tetraphosphate biosynthetic process	1	1	1	0.89	1	1	1
GO:0030251	guanylate cyclase inhibitor activity	1	1	1	0.89	1	1	1
GO:0031283	negative regulation of guanylate cyclase activity	1	1	1	0.89	1	1	1
GO:0035003	subapical complex	1	1	1	0.89	1	1	1
GO:0043206	fibril organization	1	1	1	0.89	1	1	1
GO:0046525	xylosylprotein 4-beta-galactosyltransferase activity	1	1	1	0.89	1	1	1
GO:0043620	regulation of DNA-dependent transcription in response to stress	2	2	2	0.8	1	1	1
GO:0010070	zygote asymmetric cell division	2	2	2	0.8	1	1	1
GO:0031914	negative regulation of synaptic plasticity	1	1	1	0.89	1	1	1
GO:0016667	"oxidoreductase activity, acting on a sulfur group of donors"	2	2	2	0.8	1	1	1
GO:0010288	response to lead ion	1	1	1	0.89	1	1	1
GO:0046689	response to mercury ion	2	2	2	0.8	1	1	1
GO:0035339	SPOTS complex	1	1	1	0.89	1	1	1
GO:0046511	sphinganine biosynthetic process	2	2	2	0.8	1	1	1
GO:0004300	enoyl-CoA hydratase activity	2	2	2	0.8	1	1	1
GO:0004490	methylglutaconyl-CoA hydratase activity	1	1	1	0.89	1	1	1
GO:0002755	MyD88-dependent toll-like receptor signaling pathway	1	1	1	0.89	1	1	1
GO:0070976	TIR domain binding	1	1	1	0.89	1	1	1
GO:0070486	leukocyte aggregation	1	1	1	0.89	1	1	1
GO:0031344	regulation of cell projection organization	1	1	1	0.89	1	1	1
GO:2000188	regulation of cholesterol homeostasis	1	1	1	0.89	1	1	1
GO:0070857	regulation of bile acid biosynthetic process	1	1	1	0.89	1	1	1
GO:0060267	positive regulation of respiratory burst	2	2	2	0.8	1	1	1
GO:0048639	positive regulation of developmental growth	2	2	2	0.8	1	1	1
GO:0005899	insulin receptor complex	2	2	2	0.8	1	1	1
GO:0031995	insulin-like growth factor II binding	1	1	1	0.89	1	1	1
GO:0051425	PTB domain binding	2	2	2	0.8	1	1	1
GO:0070537	histone H2A K63-linked deubiquitination	1	1	1	0.89	1	1	1
GO:0015798	myo-inositol transport	1	1	1	0.89	1	1	1
GO:0006020	inositol metabolic process	1	1	1	0.89	1	1	1
GO:0032651	regulation of interleukin-1 beta production	1	1	1	0.89	1	1	1
GO:0007276	gamete generation	1	1	1	0.89	1	1	1
GO:0004644	phosphoribosylglycinamide formyltransferase activity	2	2	2	0.8	1	1	1
GO:0004637	phosphoribosylamine-glycine ligase activity	2	2	2	0.8	1	1	1
GO:0004641	phosphoribosylformylglycinamidine cyclo-ligase activity	2	2	2	0.8	1	1	1
GO:0000805	X chromosome	2	2	2	0.8	1	1	1
GO:0000806	Y chromosome	2	2	2	0.8	1	1	1
GO:0000073	spindle pole body separation	1	1	1	0.89	1	1	1
GO:0000910	cytokinesis	20	18	18	0.63	1	1	1
GO:0044299	C-fiber	2	2	2	0.8	1	1	1
GO:0034098	Cdc48p-Npl4p-Ufd1p AAA ATPase complex	2	2	2	0.8	1	1	1
GO:0004904	interferon receptor activity	1	1	1	0.89	1	1	1
GO:0035455	response to interferon-alpha	1	1	1	0.89	1	1	1
GO:0004905	type I interferon receptor activity	1	1	1	0.89	1	1	1
GO:0019962	type I interferon binding	1	1	1	0.89	1	1	1
GO:0005971	ribonucleoside-diphosphate reductase complex	2	2	2	0.8	1	1	1
GO:0045634	regulation of melanocyte differentiation	2	2	2	0.8	1	1	1
GO:0010157	response to chlorate	1	1	1	0.89	1	1	1
GO:0004712	protein serine/threonine/tyrosine kinase activity	1	1	1	0.89	1	1	1
GO:0070695	FHF complex	2	2	2	0.8	1	1	1
GO:0035064	methylated histone residue binding	20	18	18	0.63	1	1	1
GO:0033553	rDNA heterochromatin	2	2	2	0.8	1	1	1
GO:0046015	regulation of transcription by glucose	1	1	1	0.89	1	1	1
GO:0030578	PML body organization	1	1	1	0.89	1	1	1
GO:0006110	regulation of glycolysis	2	2	2	0.8	1	1	1
GO:0031588	AMP-activated protein kinase complex	1	1	1	0.89	1	1	1
GO:0006398	histone mRNA 3'-end processing	2	2	2	0.8	1	1	1
GO:0071209	U7 snRNA binding	1	1	1	0.89	1	1	1
GO:0043171	peptide catabolic process	2	2	2	0.8	1	1	1
GO:0008193	tRNA guanylyltransferase activity	1	1	1	0.89	1	1	1
GO:0031960	response to corticosteroid stimulus	1	1	1	0.89	1	1	1
GO:0015077	monovalent inorganic cation transmembrane transporter activity	2	2	2	0.8	1	1	1
GO:0050265	RNA uridylyltransferase activity	1	1	1	0.89	1	1	1
GO:0031750	D3 dopamine receptor binding	1	1	1	0.89	1	1	1
GO:0030175	filopodium	20	18	18	0.63	1	1	1
GO:0006824	cobalt ion transport	1	1	1	0.89	1	1	1
GO:0051148	negative regulation of muscle cell differentiation	1	1	1	0.89	1	1	1
GO:0004332	fructose-bisphosphate aldolase activity	1	1	1	0.89	1	1	1
GO:0070072	vacuolar proton-transporting V-type ATPase complex assembly	2	2	2	0.8	1	1	1
GO:0006116	NADH oxidation	1	1	1	0.89	1	1	1
GO:0030388	"fructose 1,6-bisphosphate metabolic process"	1	1	1	0.89	1	1	1
GO:0070061	fructose binding	1	1	1	0.89	1	1	1
GO:2001016	positive regulation of skeletal muscle cell differentiation	2	2	2	0.8	1	1	1
GO:0060297	regulation of sarcomere organization	1	1	1	0.89	1	1	1
GO:2000111	positive regulation of macrophage apoptotic process	1	1	1	0.89	1	1	1
GO:0035984	cellular response to trichostatin A	1	1	1	0.89	1	1	1
GO:0071864	positive regulation of cell proliferation in bone marrow	2	2	2	0.8	1	1	1
GO:0071498	cellular response to fluid shear stress	1	1	1	0.89	1	1	1
GO:2000987	positive regulation of behavioral fear response	1	1	1	0.89	1	1	1
GO:0045652	regulation of megakaryocyte differentiation	1	1	1	0.89	1	1	1
GO:0071374	cellular response to parathyroid hormone stimulus	2	2	2	0.8	1	1	1
GO:0051533	positive regulation of NFAT protein import into nucleus	1	1	1	0.89	1	1	1
GO:0031683	G-protein beta/gamma-subunit complex binding	1	1	1	0.89	1	1	1
GO:0000416	positive regulation of histone H3-K36 methylation	1	1	1	0.89	1	1	1
GO:0045830	positive regulation of isotype switching	1	1	1	0.89	1	1	1
GO:0006991	response to sterol depletion	2	2	2	0.8	1	1	1
GO:0030967	ER-nuclear sterol response pathway	2	2	2	0.8	1	1	1
GO:2000357	negative regulation of kidney smooth muscle cell differentiation	1	1	1	0.89	1	1	1
GO:0060782	regulation of mesenchymal cell proliferation involved in prostate gland development	1	1	1	0.89	1	1	1
GO:0033092	positive regulation of immature T cell proliferation in thymus	2	2	2	0.8	1	1	1
GO:0007228	positive regulation of hh target transcription factor activity	2	2	2	0.8	1	1	1
GO:0014858	positive regulation of skeletal muscle cell proliferation	1	1	1	0.89	1	1	1
GO:2000063	positive regulation of ureter smooth muscle cell differentiation	1	1	1	0.89	1	1	1
GO:2000062	negative regulation of ureter smooth muscle cell differentiation	1	1	1	0.89	1	1	1
GO:2000358	positive regulation of kidney smooth muscle cell differentiation	1	1	1	0.89	1	1	1
GO:0060768	regulation of epithelial cell proliferation involved in prostate gland development	1	1	1	0.89	1	1	1
GO:0046639	negative regulation of alpha-beta T cell differentiation	2	2	2	0.8	1	1	1
GO:0051155	positive regulation of striated muscle cell differentiation	1	1	1	0.89	1	1	1
GO:0061189	positive regulation of sclerotome development	1	1	1	0.89	1	1	1
GO:0060769	positive regulation of epithelial cell proliferation involved in prostate gland development	2	2	2	0.8	1	1	1
GO:0090370	negative regulation of cholesterol efflux	2	2	2	0.8	1	1	1
GO:0030162	regulation of proteolysis	2	2	2	0.8	1	1	1
GO:0035646	endosome to melanosome transport	1	1	1	0.89	1	1	1
GO:0048210	Golgi vesicle fusion to target membrane	1	1	1	0.89	1	1	1
GO:0000125	PCAF complex	1	1	1	0.89	1	1	1
GO:0004971	alpha-amino-3-hydroxy-5-methyl-4-isoxazole propionate selective glutamate receptor activity	2	2	2	0.8	1	1	1
GO:0019067	"viral assembly, maturation, egress, and release"	2	2	2	0.8	1	1	1
GO:0019166	trans-2-enoyl-CoA reductase (NADPH) activity	2	2	2	0.8	1	1	1
GO:0006689	ganglioside catabolic process	2	2	2	0.8	1	1	1
GO:0009313	oligosaccharide catabolic process	2	2	2	0.8	1	1	1
GO:0035407	histone H3-T11 phosphorylation	1	1	1	0.89	1	1	1
GO:2000615	regulation of histone H3-K9 acetylation	1	1	1	0.89	1	1	1
GO:0035402	histone kinase activity (H3-T11 specific)	1	1	1	0.89	1	1	1
GO:0010767	regulation of transcription from RNA polymerase II promoter in response to UV-induced DNA damage	1	1	1	0.89	1	1	1
GO:0031340	positive regulation of vesicle fusion	1	1	1	0.89	1	1	1
GO:0004576	oligosaccharyl transferase activity	2	2	2	0.8	1	1	1
GO:0004029	aldehyde dehydrogenase (NAD) activity	2	2	2	0.8	1	1	1
GO:0031497	chromatin assembly	1	1	1	0.89	1	1	1
GO:0033186	CAF-1 complex	1	1	1	0.89	1	1	1
GO:0060585	positive regulation of prostaglandin-endoperoxide synthase activity	2	2	2	0.8	1	1	1
GO:0005785	signal recognition particle receptor complex	2	2	2	0.8	1	1	1
GO:0045761	regulation of adenylate cyclase activity	1	1	1	0.89	1	1	1
GO:0035663	Toll-like receptor 2 binding	1	1	1	0.89	1	1	1
GO:0035662	Toll-like receptor 4 binding	1	1	1	0.89	1	1	1
GO:0034137	positive regulation of toll-like receptor 2 signaling pathway	2	2	2	0.8	1	1	1
GO:0032738	positive regulation of interleukin-15 production	1	1	1	0.89	1	1	1
GO:0035665	TIRAP-dependent toll-like receptor 4 signaling pathway	1	1	1	0.89	1	1	1
GO:0008892	guanine deaminase activity	1	1	1	0.89	1	1	1
GO:0033342	negative regulation of collagen binding	1	1	1	0.89	1	1	1
GO:0004452	isopentenyl-diphosphate delta-isomerase activity	1	1	1	0.89	1	1	1
GO:0003883	CTP synthase activity	2	2	2	0.8	1	1	1
GO:0031440	regulation of mRNA 3'-end processing	1	1	1	0.89	1	1	1
GO:0006730	one-carbon metabolic process	20	18	18	0.63	1	1	1
GO:0032412	regulation of ion transmembrane transporter activity	1	1	1	0.89	1	1	1
GO:0006518	peptide metabolic process	2	2	2	0.8	1	1	1
GO:0008599	protein phosphatase type 1 regulator activity	1	1	1	0.89	1	1	1
GO:0033120	positive regulation of RNA splicing	2	2	2	0.8	1	1	1
GO:0090316	positive regulation of intracellular protein transport	1	1	1	0.89	1	1	1
GO:0045292	"nuclear mRNA cis splicing, via spliceosome"	2	2	2	0.8	1	1	1
GO:0032233	positive regulation of actin filament bundle assembly	2	2	2	0.8	1	1	1
GO:0051492	regulation of stress fiber assembly	2	2	2	0.8	1	1	1
GO:0000056	ribosomal small subunit export from nucleus	1	1	1	0.89	1	1	1
GO:0042790	transcription of nuclear large rRNA transcript from RNA polymerase I promoter	1	1	1	0.89	1	1	1
GO:0030731	guanidinoacetate N-methyltransferase activity	1	1	1	0.89	1	1	1
GO:0016576	histone dephosphorylation	2	2	2	0.8	1	1	1
GO:0004992	platelet activating factor receptor activity	1	1	1	0.89	1	1	1
GO:0032959	inositol trisphosphate biosynthetic process	2	2	2	0.8	1	1	1
GO:0035691	macrophage migration inhibitory factor signaling pathway	1	1	1	0.89	1	1	1
GO:0035693	NOS2-CD74 complex	1	1	1	0.89	1	1	1
GO:0002792	negative regulation of peptide secretion	1	1	1	0.89	1	1	1
GO:0035692	macrophage migration inhibitory factor receptor complex	1	1	1	0.89	1	1	1
GO:2000343	positive regulation of chemokine (C-X-C motif) ligand 2 production	1	1	1	0.89	1	1	1
GO:0045581	negative regulation of T cell differentiation	1	1	1	0.89	1	1	1
GO:0002830	positive regulation of type 2 immune response	1	1	1	0.89	1	1	1
GO:0035718	macrophage migration inhibitory factor binding	1	1	1	0.89	1	1	1
GO:0034184	positive regulation of maintenance of mitotic sister chromatid cohesion	2	2	2	0.8	1	1	1
GO:0007221	positive regulation of transcription of Notch receptor target	1	1	1	0.89	1	1	1
GO:0030371	translation repressor activity	2	2	2	0.8	1	1	1
GO:0043532	angiostatin binding	2	2	2	0.8	1	1	1
GO:0045980	negative regulation of nucleotide metabolic process	1	1	1	0.89	1	1	1
GO:0030275	LRR domain binding	1	1	1	0.89	1	1	1
GO:0043276	anoikis	1	1	1	0.89	1	1	1
GO:0000308	cytoplasmic cyclin-dependent protein kinase holoenzyme complex	2	2	2	0.8	1	1	1
GO:0004504	peptidylglycine monooxygenase activity	1	1	1	0.89	1	1	1
GO:0005507	copper ion binding	27	24	24	0.67	1	1	1
GO:0050765	negative regulation of phagocytosis	2	2	2	0.8	1	1	1
GO:0071862	protein phosphatase type 1 activator activity	1	1	1	0.89	1	1	1
GO:2001045	negative regulation of integrin-mediated signaling pathway	1	1	1	0.89	1	1	1
GO:0032970	regulation of actin filament-based process	1	1	1	0.89	1	1	1
GO:0044319	"wound healing, spreading of cells"	2	2	2	0.8	1	1	1
GO:0006742	NADP catabolic process	1	1	1	0.89	1	1	1
GO:0035529	NADH pyrophosphatase activity	1	1	1	0.89	1	1	1
GO:0019677	NAD catabolic process	1	1	1	0.89	1	1	1
GO:0000210	NAD+ diphosphatase activity	1	1	1	0.89	1	1	1
GO:0005163	nerve growth factor receptor binding	1	1	1	0.89	1	1	1
GO:0031226	intrinsic to plasma membrane	2	2	2	0.8	1	1	1
GO:0005019	platelet-derived growth factor beta-receptor activity	1	1	1	0.89	1	1	1
GO:0035791	platelet-derived growth factor receptor-beta signaling pathway	1	1	1	0.89	1	1	1
GO:0038091	positive regulation of cell proliferation by VEGF-activated platelet derived growth factor receptor signaling pathway	1	1	1	0.89	1	1	1
GO:0038085	vascular endothelial growth factor binding	2	2	2	0.8	1	1	1
GO:0034987	immunoglobulin receptor binding	2	2	2	0.8	1	1	1
GO:0034988	Fc-gamma receptor I complex binding	1	1	1	0.89	1	1	1
GO:0042058	regulation of epidermal growth factor receptor signaling pathway	2	2	2	0.8	1	1	1
GO:0010591	regulation of lamellipodium assembly	2	2	2	0.8	1	1	1
GO:0038095	Fc-epsilon receptor signaling pathway	1	1	1	0.89	1	1	1
GO:0044331	cell-cell adhesion mediated by cadherin	1	1	1	0.89	1	1	1
GO:0050904	diapedesis	1	1	1	0.89	1	1	1
GO:0010762	regulation of fibroblast migration	1	1	1	0.89	1	1	1
GO:0036119	response to platelet-derived growth factor stimulus	1	1	1	0.89	1	1	1
GO:0038109	Kit signaling pathway	2	2	2	0.8	1	1	1
GO:0033007	negative regulation of mast cell activation involved in immune response	1	1	1	0.89	1	1	1
GO:0038028	insulin receptor signaling pathway via phosphatidylinositol 3-kinase cascade	2	2	2	0.8	1	1	1
GO:0055082	cellular chemical homeostasis	1	1	1	0.89	1	1	1
GO:0038145	macrophage colony-stimulating factor signaling pathway	1	1	1	0.89	1	1	1
GO:0007033	vacuole organization	2	2	2	0.8	1	1	1
GO:0005724	nuclear telomeric heterochromatin	1	1	1	0.89	1	1	1
GO:0060312	regulation of blood vessel remodeling	1	1	1	0.89	1	1	1
GO:0035617	stress granule disassembly	1	1	1	0.89	1	1	1
GO:0035253	ciliary rootlet	2	2	2	0.8	1	1	1
GO:0043227	membrane-bounded organelle	2	2	2	0.8	1	1	1
GO:0043522	leucine zipper domain binding	2	2	2	0.8	1	1	1
GO:0007091	mitotic metaphase/anaphase transition	2	2	2	0.8	1	1	1
GO:0042483	negative regulation of odontogenesis	1	1	1	0.89	1	1	1
GO:0019887	protein kinase regulator activity	2	2	2	0.8	1	1	1
GO:0051171	regulation of nitrogen compound metabolic process	1	1	1	0.89	1	1	1
GO:0033081	regulation of T cell differentiation in thymus	2	2	2	0.8	1	1	1
GO:0010464	regulation of mesenchymal cell proliferation	1	1	1	0.89	1	1	1
GO:0060478	acrosomal vesicle exocytosis	2	2	2	0.8	1	1	1
GO:0000300	peripheral to membrane of membrane fraction	2	2	2	0.8	1	1	1
GO:0097038	perinuclear endoplasmic reticulum	2	2	2	0.8	1	1	1
GO:0010831	positive regulation of myotube differentiation	1	1	1	0.89	1	1	1
GO:0002193	MAML1-RBP-Jkappa- ICN1 complex	2	2	2	0.8	1	1	1
GO:0051149	positive regulation of muscle cell differentiation	2	2	2	0.8	1	1	1
GO:0042605	peptide antigen binding	2	2	2	0.8	1	1	1
GO:0002134	UTP binding	1	1	1	0.89	1	1	1
GO:2000672	negative regulation of motor neuron apoptotic process	1	1	1	0.89	1	1	1
GO:0071894	histone H2B conserved C-terminal lysine ubiquitination	1	1	1	0.89	1	1	1
GO:0097025	MPP7-DLG1-LIN7 complex	2	2	2	0.8	1	1	1
GO:0071896	protein localization to adherens junction	1	1	1	0.89	1	1	1
GO:0042982	amyloid precursor protein metabolic process	2	2	2	0.8	1	1	1
GO:0035612	AP-2 adaptor complex binding	2	2	2	0.8	1	1	1
GO:0030121	AP-1 adaptor complex	2	2	2	0.8	1	1	1
GO:0030159	receptor signaling complex scaffold activity	2	2	2	0.8	1	1	1
GO:0030122	AP-2 adaptor complex	2	2	2	0.8	1	1	1
GO:0035591	signaling adaptor activity	2	2	2	0.8	1	1	1
GO:0035615	clathrin adaptor activity	1	1	1	0.89	1	1	1
GO:0044456	synapse part	2	2	2	0.8	1	1	1
GO:0038061	NIK/NF-kappaB cascade	2	2	2	0.8	1	1	1
GO:0004704	NF-kappaB-inducing kinase activity	2	2	2	0.8	1	1	1
GO:0008384	IkappaB kinase activity	1	1	1	0.89	1	1	1
GO:0004360	glutamine-fructose-6-phosphate transaminase (isomerizing) activity	2	2	2	0.8	1	1	1
GO:0050347	trans-octaprenyltranstransferase activity	2	2	2	0.8	1	1	1
GO:0000010	trans-hexaprenyltranstransferase activity	2	2	2	0.8	1	1	1
GO:0090083	regulation of inclusion body assembly	1	1	1	0.89	1	1	1
GO:0031013	troponin I binding	2	2	2	0.8	1	1	1
GO:0004705	JUN kinase activity	2	2	2	0.8	1	1	1
GO:0004351	glutamate decarboxylase activity	2	2	2	0.8	1	1	1
GO:0060002	plus-end directed microfilament motor activity	1	1	1	0.89	1	1	1
GO:0004765	shikimate kinase activity	2	2	2	0.8	1	1	1
GO:0004795	threonine synthase activity	2	2	2	0.8	1	1	1
GO:0009088	threonine biosynthetic process	2	2	2	0.8	1	1	1
GO:0004422	hypoxanthine phosphoribosyltransferase activity	2	2	2	0.8	1	1	1
GO:0048515	spermatid differentiation	1	1	1	0.89	1	1	1
GO:0016482	cytoplasmic transport	2	2	2	0.8	1	1	1
GO:0006004	fucose metabolic process	2	2	2	0.8	1	1	1
GO:0004560	alpha-L-fucosidase activity	2	2	2	0.8	1	1	1
GO:0019388	galactose catabolic process	1	1	1	0.89	1	1	1
GO:0003978	UDP-glucose 4-epimerase activity	1	1	1	0.89	1	1	1
GO:0032429	regulation of phospholipase A2 activity	2	2	2	0.8	1	1	1
GO:0008474	palmitoyl-(protein) hydrolase activity	1	1	1	0.89	1	1	1
GO:0002084	protein depalmitoylation	1	1	1	0.89	1	1	1
GO:0051181	cofactor transport	1	1	1	0.89	1	1	1
GO:0051186	cofactor metabolic process	1	1	1	0.89	1	1	1
GO:0007042	lysosomal lumen acidification	2	2	2	0.8	1	1	1
GO:0048549	positive regulation of pinocytosis	1	1	1	0.89	1	1	1
GO:0031005	filamin binding	2	2	2	0.8	1	1	1
GO:0031536	positive regulation of exit from mitosis	1	1	1	0.89	1	1	1
GO:0070876	SOSS complex	2	2	2	0.8	1	1	1
GO:0007549	dosage compensation	2	2	2	0.8	1	1	1
GO:0008124	4-alpha-hydroxytetrahydrobiopterin dehydratase activity	2	2	2	0.8	1	1	1
GO:0004505	phenylalanine 4-monooxygenase activity	2	2	2	0.8	1	1	1
GO:0009128	purine nucleoside monophosphate catabolic process	1	1	1	0.89	1	1	1
GO:0050683	AF-1 domain binding	1	1	1	0.89	1	1	1
GO:0035939	microsatellite binding	2	2	2	0.8	1	1	1
GO:2000824	negative regulation of androgen receptor activity	1	1	1	0.89	1	1	1
GO:0034647	histone demethylase activity (H3-trimethyl-K4 specific)	1	1	1	0.89	1	1	1
GO:0032453	histone demethylase activity (H3-K4 specific)	2	2	2	0.8	1	1	1
GO:0034721	"histone H3-K4 demethylation, trimethyl-H3-K4-specific"	1	1	1	0.89	1	1	1
GO:0010845	positive regulation of reciprocal meiotic recombination	1	1	1	0.89	1	1	1
GO:0070076	histone lysine demethylation	1	1	1	0.89	1	1	1
GO:0031056	regulation of histone modification	2	2	2	0.8	1	1	1
GO:0051026	chiasma assembly	2	2	2	0.8	1	1	1
GO:0006344	maintenance of chromatin silencing	2	2	2	0.8	1	1	1
GO:0033128	negative regulation of histone phosphorylation	2	2	2	0.8	1	1	1
GO:0070193	synaptonemal complex organization	1	1	1	0.89	1	1	1
GO:0009247	glycolipid biosynthetic process	1	1	1	0.89	1	1	1
GO:0008308	voltage-gated anion channel activity	2	2	2	0.8	1	1	1
GO:0045103	intermediate filament-based process	2	2	2	0.8	1	1	1
GO:0070915	lysophosphatidic acid receptor activity	2	2	2	0.8	1	1	1
GO:0044547	DNA topoisomerase binding	1	1	1	0.89	1	1	1
GO:0009056	catabolic process	1	1	1	0.89	1	1	1
GO:0006591	ornithine metabolic process	1	1	1	0.89	1	1	1
GO:0042978	ornithine decarboxylase activator activity	2	2	2	0.8	1	1	1
GO:0006437	tyrosyl-tRNA aminoacylation	2	2	2	0.8	1	1	1
GO:0004831	tyrosine-tRNA ligase activity	2	2	2	0.8	1	1	1
GO:0018401	peptidyl-proline hydroxylation to 4-hydroxy-L-proline	2	2	2	0.8	1	1	1
GO:0006499	N-terminal protein myristoylation	2	2	2	0.8	1	1	1
GO:0004379	glycylpeptide N-tetradecanoyltransferase activity	2	2	2	0.8	1	1	1
GO:0016005	phospholipase A2 activator activity	1	1	1	0.89	1	1	1
GO:0015226	carnitine transporter activity	2	2	2	0.8	1	1	1
GO:0060731	positive regulation of intestinal epithelial structure maintenance	1	1	1	0.89	1	1	1
GO:0070715	sodium-dependent organic cation transport	1	1	1	0.89	1	1	1
GO:2000564	"regulation of CD8-positive, alpha-beta T cell proliferation"	1	1	1	0.89	1	1	1
GO:0060333	interferon-gamma-mediated signaling pathway	2	2	2	0.8	1	1	1
GO:0034124	regulation of MyD88-dependent toll-like receptor signaling pathway	1	1	1	0.89	1	1	1
GO:0045590	negative regulation of regulatory T cell differentiation	1	1	1	0.89	1	1	1
GO:0008458	carnitine O-octanoyltransferase activity	1	1	1	0.89	1	1	1
GO:0070256	negative regulation of mucus secretion	2	2	2	0.8	1	1	1
GO:0000019	regulation of mitotic recombination	1	1	1	0.89	1	1	1
GO:0007004	telomere maintenance via telomerase	2	2	2	0.8	1	1	1
GO:0009295	nucleoid	1	1	1	0.89	1	1	1
GO:0000014	single-stranded DNA specific endodeoxyribonuclease activity	1	1	1	0.89	1	1	1
GO:0035519	protein K29-linked ubiquitination	2	2	2	0.8	1	1	1
GO:0044314	protein K27-linked ubiquitination	2	2	2	0.8	1	1	1
GO:0000389	nuclear mRNA 3'-splice site recognition	1	1	1	0.89	1	1	1
GO:0030532	small nuclear ribonucleoprotein complex	2	2	2	0.8	1	1	1
GO:0000386	second spliceosomal transesterification activity	1	1	1	0.89	1	1	1
GO:0030628	pre-mRNA 3'-splice site binding	1	1	1	0.89	1	1	1
GO:0006893	Golgi to plasma membrane transport	1	1	1	0.89	1	1	1
GO:0016236	macroautophagy	2	2	2	0.8	1	1	1
GO:0044090	positive regulation of vacuole organization	1	1	1	0.89	1	1	1
GO:2000786	positive regulation of autophagic vacuole assembly	1	1	1	0.89	1	1	1
GO:0044338	canonical Wnt receptor signaling pathway involved in mesenchymal stem cell differentiation	2	2	2	0.8	1	1	1
GO:0035425	autocrine signaling	1	1	1	0.89	1	1	1
GO:0004828	serine-tRNA ligase activity	1	1	1	0.89	1	1	1
GO:0006434	seryl-tRNA aminoacylation	1	1	1	0.89	1	1	1
GO:0010725	regulation of primitive erythrocyte differentiation	1	1	1	0.89	1	1	1
GO:0032452	histone demethylase activity	1	1	1	0.89	1	1	1
GO:0051572	negative regulation of histone H3-K4 methylation	1	1	1	0.89	1	1	1
GO:0032451	demethylase activity	1	1	1	0.89	1	1	1
GO:0006266	DNA ligation	2	2	2	0.8	1	1	1
GO:0033699	DNA 5'-adenosine monophosphate hydrolase activity	1	1	1	0.89	1	1	1
GO:0046403	polynucleotide 3'-phosphatase activity	1	1	1	0.89	1	1	1
GO:0030327	prenylated protein catabolic process	1	1	1	0.89	1	1	1
GO:0006998	nuclear envelope organization	2	2	2	0.8	1	1	1
GO:0000138	Golgi trans cisterna	1	1	1	0.89	1	1	1
GO:0035250	UDP-galactosyltransferase activity	2	2	2	0.8	1	1	1
GO:0003945	N-acetyllactosamine synthase activity	1	1	1	0.89	1	1	1
GO:0003831	"beta-N-acetylglucosaminylglycopeptide beta-1,4-galactosyltransferase activity"	2	2	2	0.8	1	1	1
GO:0060058	positive regulation of apoptotic process involved in mammary gland involution	2	2	2	0.8	1	1	1
GO:0004461	lactose synthase activity	1	1	1	0.89	1	1	1
GO:0002526	acute inflammatory response	2	2	2	0.8	1	1	1
GO:0051270	regulation of cellular component movement	1	1	1	0.89	1	1	1
GO:0005989	lactose biosynthetic process	1	1	1	0.89	1	1	1
GO:0030112	glycocalyx	1	1	1	0.89	1	1	1
GO:0006379	mRNA cleavage	2	2	2	0.8	1	1	1
GO:0048270	methionine adenosyltransferase regulator activity	1	1	1	0.89	1	1	1
GO:0050662	coenzyme binding	34	30	31	0.49	1	1	1
GO:0048269	methionine adenosyltransferase complex	1	1	1	0.89	1	1	1
GO:0060152	microtubule-based peroxisome localization	2	2	2	0.8	1	1	1
GO:0035330	regulation of hippo signaling cascade	2	2	2	0.8	1	1	1
GO:0035770	ribonucleoprotein granule	1	1	1	0.89	1	1	1
GO:0043697	cell dedifferentiation	1	1	1	0.89	1	1	1
GO:0005954	calcium- and calmodulin-dependent protein kinase complex	1	1	1	0.89	1	1	1
GO:0030350	iron-responsive element binding	2	2	2	0.8	1	1	1
GO:0010040	response to iron(II) ion	2	2	2	0.8	1	1	1
GO:0003994	aconitate hydratase activity	2	2	2	0.8	1	1	1
GO:0006101	citrate metabolic process	1	1	1	0.89	1	1	1
GO:0051414	response to cortisol stimulus	2	2	2	0.8	1	1	1
GO:0035385	Roundabout signaling pathway	1	1	1	0.89	1	1	1
GO:0032133	chromosome passenger complex	1	1	1	0.89	1	1	1
GO:1900041	negative regulation of interleukin-2 secretion	1	1	1	0.89	1	1	1
GO:1900035	negative regulation of cellular response to heat	1	1	1	0.89	1	1	1
GO:0060290	transdifferentiation	1	1	1	0.89	1	1	1
GO:0071657	positive regulation of granulocyte colony-stimulating factor production	1	1	1	0.89	1	1	1
GO:0071971	extracellular vesicular exosome assembly	1	1	1	0.89	1	1	1
GO:0071636	positive regulation of transforming growth factor beta production	1	1	1	0.89	1	1	1
GO:1900168	positive regulation of glial cell line-derived neurotrophic factor secretion	1	1	1	0.89	1	1	1
GO:0038001	paracrine signaling	2	2	2	0.8	1	1	1
GO:0042482	positive regulation of odontogenesis	2	2	2	0.8	1	1	1
GO:0072089	stem cell proliferation	1	1	1	0.89	1	1	1
GO:0043199	sulfate binding	1	1	1	0.89	1	1	1
GO:1900038	negative regulation of cellular response to hypoxia	1	1	1	0.89	1	1	1
GO:0060547	negative regulation of necrotic cell death	2	2	2	0.8	1	1	1
GO:0002090	regulation of receptor internalization	2	2	2	0.8	1	1	1
GO:0035196	production of miRNAs involved in gene silencing by miRNA	2	2	2	0.8	1	1	1
GO:0009299	mRNA transcription	2	2	2	0.8	1	1	1
GO:0042108	positive regulation of cytokine biosynthetic process	1	1	1	0.89	1	1	1
GO:0005584	collagen type I	2	2	2	0.8	1	1	1
GO:0048280	vesicle fusion with Golgi apparatus	1	1	1	0.89	1	1	1
GO:0010803	regulation of tumor necrosis factor-mediated signaling pathway	1	1	1	0.89	1	1	1
GO:0044154	histone H3-K14 acetylation	2	2	2	0.8	1	1	1
GO:0004064	arylesterase activity	2	2	2	0.8	1	1	1
GO:0071360	cellular response to exogenous dsRNA	2	2	2	0.8	1	1	1
GO:0071918	urea transmembrane transport	1	1	1	0.89	1	1	1
GO:0015204	urea transmembrane transporter activity	1	1	1	0.89	1	1	1
GO:0032422	purine-rich negative regulatory element binding	2	2	2	0.8	1	1	1
GO:0000900	"translation repressor activity, nucleic acid binding"	1	1	1	0.89	1	1	1
GO:0005662	DNA replication factor A complex	2	2	2	0.8	1	1	1
GO:0021537	telencephalon development	1	1	1	0.89	1	1	1
GO:0021549	cerebellum development	2	2	2	0.8	1	1	1
GO:0043490	malate-aspartate shuttle	2	2	2	0.8	1	1	1
GO:0090400	stress-induced premature senescence	2	2	2	0.8	1	1	1
GO:0051525	NFAT protein binding	2	2	2	0.8	1	1	1
GO:0035068	micro-ribonucleoprotein complex	2	2	2	0.8	1	1	1
GO:0035278	negative regulation of translation involved in gene silencing by miRNA	2	2	2	0.8	1	1	1
GO:0048026	"positive regulation of nuclear mRNA splicing, via spliceosome"	1	1	1	0.89	1	1	1
GO:0060088	auditory receptor cell stereocilium organization	2	2	2	0.8	1	1	1
GO:0016263	glycoprotein-N-acetylgalactosamine 3-beta-galactosyltransferase activity	1	1	1	0.89	1	1	1
GO:0007586	digestion	1	1	1	0.89	1	1	1
GO:0015254	glycerol channel activity	2	2	2	0.8	1	1	1
GO:0002684	positive regulation of immune system process	1	1	1	0.89	1	1	1
GO:0015840	urea transport	1	1	1	0.89	1	1	1
GO:0010861	thyroid hormone receptor activator activity	1	1	1	0.89	1	1	1
GO:0050906	detection of stimulus involved in sensory perception	1	1	1	0.89	1	1	1
GO:0043202	lysosomal lumen	1	1	1	0.89	1	1	1
GO:0006427	histidyl-tRNA aminoacylation	1	1	1	0.89	1	1	1
GO:0004821	histidine-tRNA ligase activity	1	1	1	0.89	1	1	1
GO:0016936	galactoside binding	2	2	2	0.8	1	1	1
GO:0008796	bis(5'-nucleosyl)-tetraphosphatase activity	1	1	1	0.89	1	1	1
GO:0051546	keratinocyte migration	2	2	2	0.8	1	1	1
GO:0070539	linoleic acid binding	1	1	1	0.89	1	1	1
GO:0006696	ergosterol biosynthetic process	1	1	1	0.89	1	1	1
GO:0000247	C-8 sterol isomerase activity	1	1	1	0.89	1	1	1
GO:0008108	UDP-glucose:hexose-1-phosphate uridylyltransferase activity	1	1	1	0.89	1	1	1
GO:0004362	glutathione-disulfide reductase activity	1	1	1	0.89	1	1	1
GO:0006929	substrate-dependent cell migration	2	2	2	0.8	1	1	1
GO:0051880	G-quadruplex DNA binding	2	2	2	0.8	1	1	1
GO:0032066	nucleolus to nucleoplasm transport	1	1	1	0.89	1	1	1
GO:0051345	positive regulation of hydrolase activity	1	1	1	0.89	1	1	1
GO:0043138	3'-5' DNA helicase activity	1	1	1	0.89	1	1	1
GO:0001302	replicative cell aging	2	2	2	0.8	1	1	1
GO:0000403	Y-form DNA binding	2	2	2	0.8	1	1	1
GO:0040009	regulation of growth rate	2	2	2	0.8	1	1	1
GO:0070842	aggresome assembly	2	2	2	0.8	1	1	1
GO:0005673	transcription factor TFIIE complex	1	1	1	0.89	1	1	1
GO:0005685	U1 snRNP	1	1	1	0.89	1	1	1
GO:0010455	positive regulation of cell fate commitment	1	1	1	0.89	1	1	1
GO:0010454	negative regulation of cell fate commitment	1	1	1	0.89	1	1	1
GO:0070734	histone H3-K27 methylation	1	1	1	0.89	1	1	1
GO:0070314	G1 to G0 transition	2	2	2	0.8	1	1	1
GO:0051154	negative regulation of striated muscle cell differentiation	1	1	1	0.89	1	1	1
GO:0045605	negative regulation of epidermal cell differentiation	1	1	1	0.89	1	1	1
GO:0071544	diphosphoinositol polyphosphate catabolic process	1	1	1	0.89	1	1	1
GO:0008486	diphosphoinositol-polyphosphate diphosphatase activity	2	2	2	0.8	1	1	1
GO:0000831	inositol hexakisphosphate 6-kinase activity	1	1	1	0.89	1	1	1
GO:0009229	thiamine diphosphate biosynthetic process	1	1	1	0.89	1	1	1
GO:0004788	thiamine diphosphokinase activity	1	1	1	0.89	1	1	1
GO:0006772	thiamine metabolic process	1	1	1	0.89	1	1	1
GO:0031301	integral to organelle membrane	2	2	2	0.8	1	1	1
GO:0042167	heme catabolic process	2	2	2	0.8	1	1	1
GO:0004074	biliverdin reductase activity	2	2	2	0.8	1	1	1
GO:0060402	calcium ion transport into cytosol	1	1	1	0.89	1	1	1
GO:0005218	intracellular ligand-gated calcium channel activity	2	2	2	0.8	1	1	1
GO:0010046	response to mycotoxin	1	1	1	0.89	1	1	1
GO:0032471	reduction of endoplasmic reticulum calcium ion concentration	2	2	2	0.8	1	1	1
GO:0010248	establishment or maintenance of transmembrane electrochemical gradient	2	2	2	0.8	1	1	1
GO:0060341	regulation of cellular localization	1	1	1	0.89	1	1	1
GO:0002175	protein localization to paranode region of axon	2	2	2	0.8	1	1	1
GO:0006680	glucosylceramide catabolic process	1	1	1	0.89	1	1	1
GO:0008422	beta-glucosidase activity	1	1	1	0.89	1	1	1
GO:0004348	glucosylceramidase activity	1	1	1	0.89	1	1	1
GO:0090045	positive regulation of deacetylase activity	1	1	1	0.89	1	1	1
GO:0019043	establishment of viral latency	1	1	1	0.89	1	1	1
GO:0006990	positive regulation of transcription from RNA polymerase II promoter involved in unfolded protein response	1	1	1	0.89	1	1	1
GO:2000326	negative regulation of ligand-dependent nuclear receptor transcription coactivator activity	1	1	1	0.89	1	1	1
GO:0070816	phosphorylation of RNA polymerase II C-terminal domain	1	1	1	0.89	1	1	1
GO:0019908	nuclear cyclin-dependent protein kinase holoenzyme complex	2	2	2	0.8	1	1	1
GO:0031755	Edg-2 lysophosphatidic acid receptor binding	2	2	2	0.8	1	1	1
GO:0051665	membrane raft localization	1	1	1	0.89	1	1	1
GO:0031638	zymogen activation	2	2	2	0.8	1	1	1
GO:0043083	synaptic cleft	1	1	1	0.89	1	1	1
GO:2000826	regulation of heart morphogenesis	1	1	1	0.89	1	1	1
GO:0051799	negative regulation of hair follicle development	1	1	1	0.89	1	1	1
GO:0071397	cellular response to cholesterol	2	2	2	0.8	1	1	1
GO:0060248	detection of cell density by contact stimulus involved in contact inhibition	1	1	1	0.89	1	1	1
GO:0042987	amyloid precursor protein catabolic process	2	2	2	0.8	1	1	1
GO:0007220	Notch receptor processing	2	2	2	0.8	1	1	1
GO:0031293	membrane protein intracellular domain proteolysis	2	2	2	0.8	1	1	1
GO:0010883	regulation of lipid storage	2	2	2	0.8	1	1	1
GO:0010821	regulation of mitochondrion organization	2	2	2	0.8	1	1	1
GO:0045298	tubulin complex	2	2	2	0.8	1	1	1
GO:0060632	regulation of microtubule-based movement	2	2	2	0.8	1	1	1
GO:0071813	lipoprotein particle binding	1	1	1	0.89	1	1	1
GO:0045767	regulation of anti-apoptosis	2	2	2	0.8	1	1	1
GO:0072563	endothelial microparticle	2	2	2	0.8	1	1	1
GO:0005093	Rab GDP-dissociation inhibitor activity	1	1	1	0.89	1	1	1
GO:0015790	UDP-xylose transport	1	1	1	0.89	1	1	1
GO:0005462	UDP-N-acetylglucosamine transmembrane transporter activity	1	1	1	0.89	1	1	1
GO:0005464	UDP-xylose transmembrane transporter activity	1	1	1	0.89	1	1	1
GO:0015788	UDP-N-acetylglucosamine transport	1	1	1	0.89	1	1	1
GO:0008853	exodeoxyribonuclease III activity	2	2	2	0.8	1	1	1
GO:0007007	inner mitochondrial membrane organization	1	1	1	0.89	1	1	1
GO:0008453	alanine-glyoxylate transaminase activity	2	2	2	0.8	1	1	1
GO:0019481	"L-alanine catabolic process, by transamination"	1	1	1	0.89	1	1	1
GO:0019265	"glycine biosynthetic process, by transamination of glyoxylate"	2	2	2	0.8	1	1	1
GO:0010764	negative regulation of fibroblast migration	2	2	2	0.8	1	1	1
GO:0061045	negative regulation of wound healing	2	2	2	0.8	1	1	1
GO:0032848	negative regulation of cellular pH reduction	1	1	1	0.89	1	1	1
GO:0022898	regulation of transmembrane transporter activity	1	1	1	0.89	1	1	1
GO:0048743	positive regulation of skeletal muscle fiber development	2	2	2	0.8	1	1	1
GO:0046671	negative regulation of retinal cell programmed cell death	1	1	1	0.89	1	1	1
GO:0010559	regulation of glycoprotein biosynthetic process	1	1	1	0.89	1	1	1
GO:0048087	positive regulation of developmental pigmentation	2	2	2	0.8	1	1	1
GO:0010523	negative regulation of calcium ion transport into cytosol	1	1	1	0.89	1	1	1
GO:0006808	regulation of nitrogen utilization	2	2	2	0.8	1	1	1
GO:2001234	negative regulation of apoptotic signaling pathway	1	1	1	0.89	1	1	1
GO:0033033	negative regulation of myeloid cell apoptotic process	2	2	2	0.8	1	1	1
GO:0048753	pigment granule organization	2	2	2	0.8	1	1	1
GO:0006666	3-keto-sphinganine metabolic process	1	1	1	0.89	1	1	1
GO:0047560	3-dehydrosphinganine reductase activity	1	1	1	0.89	1	1	1
GO:0005314	high-affinity glutamate transmembrane transporter activity	1	1	1	0.89	1	1	1
GO:0070779	D-aspartate import	1	1	1	0.89	1	1	1
GO:0009449	gamma-aminobutyric acid biosynthetic process	1	1	1	0.89	1	1	1
GO:0051938	L-glutamate import	2	2	2	0.8	1	1	1
GO:0043205	fibril	2	2	2	0.8	1	1	1
GO:0044442	microtubule-based flagellum part	1	1	1	0.89	1	1	1
GO:0030951	establishment or maintenance of microtubule cytoskeleton polarity	1	1	1	0.89	1	1	1
GO:0006997	nucleus organization	2	2	2	0.8	1	1	1
GO:0035105	sterol regulatory element binding protein import into nucleus	1	1	1	0.89	1	1	1
GO:0004372	glycine hydroxymethyltransferase activity	2	2	2	0.8	1	1	1
GO:0097016	L27 domain binding	2	2	2	0.8	1	1	1
GO:0030553	cGMP binding	2	2	2	0.8	1	1	1
GO:0030382	sperm mitochondrion organization	1	1	1	0.89	1	1	1
GO:0016300	tRNA (uracil) methyltransferase activity	1	1	1	0.89	1	1	1
GO:0038046	enkephalin receptor activity	1	1	1	0.89	1	1	1
GO:0010038	response to metal ion	2	2	2	0.8	1	1	1
GO:0031386	protein tag	1	1	1	0.89	1	1	1
GO:2000318	positive regulation of T-helper 17 type immune response	1	1	1	0.89	1	1	1
GO:2000570	positive regulation of T-helper 2 cell activation	1	1	1	0.89	1	1	1
GO:0033993	response to lipid	1	1	1	0.89	1	1	1
GO:0032510	endosome to lysosome transport via multivesicular body sorting pathway	1	1	1	0.89	1	1	1
GO:0031256	leading edge membrane	1	1	1	0.89	1	1	1
GO:0043535	regulation of blood vessel endothelial cell migration	1	1	1	0.89	1	1	1
GO:0044445	cytosolic part	1	1	1	0.89	1	1	1
GO:0005757	mitochondrial permeability transition pore complex	1	1	1	0.89	1	1	1
GO:0001777	T cell homeostatic proliferation	1	1	1	0.89	1	1	1
GO:0001844	protein insertion into mitochondrial membrane involved in apoptotic signaling pathway	2	2	2	0.8	1	1	1
GO:0006922	cleavage of lamin	2	2	2	0.8	1	1	1
GO:0006927	transformed cell apoptotic process	2	2	2	0.8	1	1	1
GO:0030264	nuclear fragmentation involved in apoptotic nuclear change	2	2	2	0.8	1	1	1
GO:0032976	release of matrix enzymes from mitochondria	1	1	1	0.89	1	1	1
GO:0046674	induction of retinal programmed cell death	1	1	1	0.89	1	1	1
GO:0033623	regulation of integrin activation	1	1	1	0.89	1	1	1
GO:0050220	prostaglandin-E synthase activity	2	2	2	0.8	1	1	1
GO:0070389	chaperone cofactor-dependent protein refolding	2	2	2	0.8	1	1	1
GO:0003720	telomerase activity	1	1	1	0.89	1	1	1
GO:0005697	telomerase holoenzyme complex	1	1	1	0.89	1	1	1
GO:0018279	protein N-linked glycosylation via asparagine	2	2	2	0.8	1	1	1
GO:0019318	hexose metabolic process	1	1	1	0.89	1	1	1
GO:0010469	regulation of receptor activity	2	2	2	0.8	1	1	1
GO:2001240	negative regulation of extrinsic apoptotic signaling pathway in absence of ligand	2	2	2	0.8	1	1	1
GO:0032770	positive regulation of monooxygenase activity	2	2	2	0.8	1	1	1
GO:0001941	postsynaptic membrane organization	1	1	1	0.89	1	1	1
GO:0004605	phosphatidate cytidylyltransferase activity	2	2	2	0.8	1	1	1
GO:0070401	NADP+ binding	1	1	1	0.89	1	1	1
GO:0019673	GDP-mannose metabolic process	1	1	1	0.89	1	1	1
GO:0008446	"GDP-mannose 4,6-dehydratase activity"	1	1	1	0.89	1	1	1
GO:0005900	oncostatin-M receptor complex	2	2	2	0.8	1	1	1
GO:0031932	TORC2 complex	1	1	1	0.89	1	1	1
GO:0035470	positive regulation of vascular wound healing	1	1	1	0.89	1	1	1
GO:0017160	Ral GTPase binding	2	2	2	0.8	1	1	1
GO:2000683	regulation of cellular response to X-ray	1	1	1	0.89	1	1	1
GO:0042421	norepinephrine biosynthetic process	2	2	2	0.8	1	1	1
GO:0001775	cell activation	1	1	1	0.89	1	1	1
GO:2000607	negative regulation of cell proliferation involved in mesonephros development	1	1	1	0.89	1	1	1
GO:0061085	regulation of histone H3-K27 methylation	1	1	1	0.89	1	1	1
GO:2000734	negative regulation of glial cell-derived neurotrophic factor receptor signaling pathway involved in ureteric bud formation	1	1	1	0.89	1	1	1
GO:0072182	regulation of nephron tubule epithelial cell differentiation	2	2	2	0.8	1	1	1
GO:2000703	negative regulation of fibroblast growth factor receptor signaling pathway involved in ureteric bud formation	1	1	1	0.89	1	1	1
GO:0042035	regulation of cytokine biosynthetic process	2	2	2	0.8	1	1	1
GO:0032754	positive regulation of interleukin-5 production	1	1	1	0.89	1	1	1
GO:0035457	cellular response to interferon-alpha	2	2	2	0.8	1	1	1
GO:0043370	"regulation of CD4-positive, alpha-beta T cell differentiation"	1	1	1	0.89	1	1	1
GO:0032736	positive regulation of interleukin-13 production	1	1	1	0.89	1	1	1
GO:2000146	negative regulation of cell motility	2	2	2	0.8	1	1	1
GO:2000664	positive regulation of interleukin-5 secretion	2	2	2	0.8	1	1	1
GO:2000667	positive regulation of interleukin-13 secretion	2	2	2	0.8	1	1	1
GO:0072676	lymphocyte migration	1	1	1	0.89	1	1	1
GO:2000611	positive regulation of thyroid hormone generation	1	1	1	0.89	1	1	1
GO:0045368	positive regulation of interleukin-13 biosynthetic process	1	1	1	0.89	1	1	1
GO:0045404	positive regulation of interleukin-4 biosynthetic process	2	2	2	0.8	1	1	1
GO:0045082	positive regulation of interleukin-10 biosynthetic process	1	1	1	0.89	1	1	1
GO:0033093	Weibel-Palade body	2	2	2	0.8	1	1	1
GO:0042447	hormone catabolic process	1	1	1	0.89	1	1	1
GO:0010814	substance P catabolic process	1	1	1	0.89	1	1	1
GO:0010816	calcitonin catabolic process	1	1	1	0.89	1	1	1
GO:0030825	positive regulation of cGMP metabolic process	2	2	2	0.8	1	1	1
GO:2000420	negative regulation of eosinophil extravasation	1	1	1	0.89	1	1	1
GO:0033624	negative regulation of integrin activation	1	1	1	0.89	1	1	1
GO:0009612	response to mechanical stimulus	2	2	2	0.8	1	1	1
GO:0004955	prostaglandin receptor activity	2	2	2	0.8	1	1	1
GO:0060545	positive regulation of necroptosis	1	1	1	0.89	1	1	1
GO:0060555	induction of necroptosis by extracellular signals	1	1	1	0.89	1	1	1
GO:0070926	regulation of ATP:ADP antiporter activity	1	1	1	0.89	1	1	1
GO:0010940	positive regulation of necrotic cell death	1	1	1	0.89	1	1	1
GO:0004679	AMP-activated protein kinase activity	2	2	2	0.8	1	1	1
GO:0035174	histone serine kinase activity	2	2	2	0.8	1	1	1
GO:0035404	histone-serine phosphorylation	2	2	2	0.8	1	1	1
GO:0000463	"maturation of LSU-rRNA from tricistronic rRNA transcript (SSU-rRNA, 5.8S rRNA, LSU-rRNA)"	2	2	2	0.8	1	1	1
GO:0030687	"preribosome, large subunit precursor"	2	2	2	0.8	1	1	1
GO:0000466	"maturation of 5.8S rRNA from tricistronic rRNA transcript (SSU-rRNA, 5.8S rRNA, LSU-rRNA)"	2	2	2	0.8	1	1	1
GO:0070545	PeBoW complex	2	2	2	0.8	1	1	1
GO:0019911	structural constituent of myelin sheath	2	2	2	0.8	1	1	1
GO:2001070	starch binding	1	1	1	0.89	1	1	1
GO:0009191	ribonucleoside diphosphate catabolic process	1	1	1	0.89	1	1	1
GO:0019144	ADP-sugar diphosphatase activity	1	1	1	0.89	1	1	1
GO:0005355	glucose transmembrane transporter activity	2	2	2	0.8	1	1	1
GO:0070837	dehydroascorbic acid transport	2	2	2	0.8	1	1	1
GO:0036033	mediator complex binding	1	1	1	0.89	1	1	1
GO:0070318	positive regulation of G0 to G1 transition	2	2	2	0.8	1	1	1
GO:0035729	cellular response to hepatocyte growth factor stimulus	2	2	2	0.8	1	1	1
GO:0042789	mRNA transcription from RNA polymerase II promoter	2	2	2	0.8	1	1	1
GO:2000347	positive regulation of hepatocyte proliferation	2	2	2	0.8	1	1	1
GO:0002154	thyroid hormone mediated signaling pathway	1	1	1	0.89	1	1	1
GO:0035357	peroxisome proliferator activated receptor signaling pathway	2	2	2	0.8	1	1	1
GO:0045618	positive regulation of keratinocyte differentiation	2	2	2	0.8	1	1	1
GO:0060335	positive regulation of interferon-gamma-mediated signaling pathway	2	2	2	0.8	1	1	1
GO:0070562	regulation of vitamin D receptor signaling pathway	2	2	2	0.8	1	1	1
GO:0008444	CDP-diacylglycerol-glycerol-3-phosphate 3-phosphatidyltransferase activity	1	1	1	0.89	1	1	1
GO:0071622	regulation of granulocyte chemotaxis	1	1	1	0.89	1	1	1
GO:0006701	progesterone biosynthetic process	1	1	1	0.89	1	1	1
GO:0004766	spermidine synthase activity	1	1	1	0.89	1	1	1
GO:0046952	ketone body catabolic process	1	1	1	0.89	1	1	1
GO:0008410	CoA-transferase activity	1	1	1	0.89	1	1	1
GO:0004532	exoribonuclease activity	1	1	1	0.89	1	1	1
GO:0071035	nuclear polyadenylation-dependent rRNA catabolic process	1	1	1	0.89	1	1	1
GO:0071028	nuclear mRNA surveillance	2	2	2	0.8	1	1	1
GO:0071048	nuclear retention of unspliced pre-mRNA at the site of transcription	1	1	1	0.89	1	1	1
GO:0090161	Golgi ribbon formation	2	2	2	0.8	1	1	1
GO:0030060	L-malate dehydrogenase activity	2	2	2	0.8	1	1	1
GO:0030888	regulation of B cell proliferation	2	2	2	0.8	1	1	1
GO:0072592	oxygen metabolic process	1	1	1	0.89	1	1	1
GO:0046709	IDP catabolic process	1	1	1	0.89	1	1	1
GO:0046032	ADP catabolic process	1	1	1	0.89	1	1	1
GO:0007339	binding of sperm to zona pellucida	1	1	1	0.89	1	1	1
GO:0004903	growth hormone receptor activity	1	1	1	0.89	1	1	1
GO:0070195	growth hormone receptor complex	1	1	1	0.89	1	1	1
GO:0046898	response to cycloheximide	2	2	2	0.8	1	1	1
GO:0004756	"selenide, water dikinase activity"	2	2	2	0.8	1	1	1
GO:0004421	hydroxymethylglutaryl-CoA synthase activity	1	1	1	0.89	1	1	1
GO:0031053	primary miRNA processing	1	1	1	0.89	1	1	1
GO:0010424	DNA methylation on cytosine within a CG sequence	1	1	1	0.89	1	1	1
GO:0043331	response to dsRNA	1	1	1	0.89	1	1	1
GO:0034141	positive regulation of toll-like receptor 3 signaling pathway	2	2	2	0.8	1	1	1
GO:0051984	positive regulation of chromosome segregation	1	1	1	0.89	1	1	1
GO:0072487	MSL complex	2	2	2	0.8	1	1	1
GO:0008298	intracellular mRNA localization	2	2	2	0.8	1	1	1
GO:0008750	NAD(P)+ transhydrogenase (AB-specific) activity	1	1	1	0.89	1	1	1
GO:0008746	NAD(P)+ transhydrogenase activity	1	1	1	0.89	1	1	1
GO:0042371	vitamin K biosynthetic process	1	1	1	0.89	1	1	1
GO:0009181	purine ribonucleoside diphosphate catabolic process	1	1	1	0.89	1	1	1
GO:0050674	urothelial cell proliferation	1	1	1	0.89	1	1	1
GO:0050677	positive regulation of urothelial cell proliferation	1	1	1	0.89	1	1	1
GO:0071338	positive regulation of hair follicle cell proliferation	1	1	1	0.89	1	1	1
GO:0070352	positive regulation of white fat cell proliferation	1	1	1	0.89	1	1	1
GO:0046877	regulation of saliva secretion	1	1	1	0.89	1	1	1
GO:0060019	radial glial cell differentiation	2	2	2	0.8	1	1	1
GO:0016035	zeta DNA polymerase complex	2	2	2	0.8	1	1	1
GO:0042772	"DNA damage response, signal transduction resulting in transcription"	1	1	1	0.89	1	1	1
GO:0033206	cytokinesis after meiosis	2	2	2	0.8	1	1	1
GO:0008356	asymmetric cell division	2	2	2	0.8	1	1	1
GO:0046974	histone methyltransferase activity (H3-K9 specific)	2	2	2	0.8	1	1	1
GO:0044342	type B pancreatic cell proliferation	2	2	2	0.8	1	1	1
GO:0034332	adherens junction organization	1	1	1	0.89	1	1	1
GO:0004489	methylenetetrahydrofolate reductase (NADPH) activity	2	2	2	0.8	1	1	1
GO:0050778	positive regulation of immune response	1	1	1	0.89	1	1	1
GO:0001866	NK T cell proliferation	1	1	1	0.89	1	1	1
GO:0045123	cellular extravasation	1	1	1	0.89	1	1	1
GO:0045178	basal part of cell	1	1	1	0.89	1	1	1
GO:0043540	"6-phosphofructo-2-kinase/fructose-2,6-biphosphatase 1 complex"	1	1	1	0.89	1	1	1
GO:0008521	acetyl-CoA transporter activity	2	2	2	0.8	1	1	1
GO:0015876	acetyl-CoA transport	2	2	2	0.8	1	1	1
GO:0001641	group II metabotropic glutamate receptor activity	2	2	2	0.8	1	1	1
GO:0034230	enkephalin processing	1	1	1	0.89	1	1	1
GO:0030070	insulin processing	2	2	2	0.8	1	1	1
GO:0031213	RSF complex	1	1	1	0.89	1	1	1
GO:0016589	NURF complex	2	2	2	0.8	1	1	1
GO:0016584	nucleosome positioning	2	2	2	0.8	1	1	1
GO:0002159	desmosome assembly	1	1	1	0.89	1	1	1
GO:0071665	gamma-catenin-TCF7L2 complex	1	1	1	0.89	1	1	1
GO:0050982	detection of mechanical stimulus	2	2	2	0.8	1	1	1
GO:0002522	leukocyte migration involved in immune response	1	1	1	0.89	1	1	1
GO:0030366	Mo-molybdopterin synthase activity	1	1	1	0.89	1	1	1
GO:0019008	molybdopterin synthase complex	2	2	2	0.8	1	1	1
GO:0046625	sphingolipid binding	1	1	1	0.89	1	1	1
GO:0005968	Rab-protein geranylgeranyltransferase complex	2	2	2	0.8	1	1	1
GO:0007420	brain development	1	1	1	0.89	1	1	1
GO:0051591	response to cAMP	1	1	1	0.89	1	1	1
GO:0003878	ATP citrate synthase activity	2	2	2	0.8	1	1	1
GO:0004775	succinate-CoA ligase (ADP-forming) activity	2	2	2	0.8	1	1	1
GO:0046912	"transferase activity, transferring acyl groups, acyl groups converted into alkyl on transfer"	1	1	1	0.89	1	1	1
GO:0032078	negative regulation of endodeoxyribonuclease activity	1	1	1	0.89	1	1	1
GO:0051354	negative regulation of oxidoreductase activity	2	2	2	0.8	1	1	1
GO:0050779	RNA destabilization	1	1	1	0.89	1	1	1
GO:2000984	negative regulation of ATP citrate synthase activity	1	1	1	0.89	1	1	1
GO:0051350	negative regulation of lyase activity	1	1	1	0.89	1	1	1
GO:0035971	peptidyl-histidine dephosphorylation	1	1	1	0.89	1	1	1
GO:0008969	phosphohistidine phosphatase activity	1	1	1	0.89	1	1	1
GO:0019855	calcium channel inhibitor activity	2	2	2	0.8	1	1	1
GO:0004113	"2',3'-cyclic-nucleotide 3'-phosphodiesterase activity"	1	1	1	0.89	1	1	1
GO:0009214	cyclic nucleotide catabolic process	1	1	1	0.89	1	1	1
GO:0039534	negative regulation of MDA-5 signaling pathway	1	1	1	0.89	1	1	1
GO:1900245	positive regulation of MDA-5 signaling pathway	1	1	1	0.89	1	1	1
GO:0039536	negative regulation of RIG-I signaling pathway	1	1	1	0.89	1	1	1
GO:1900246	positive regulation of RIG-I signaling pathway	1	1	1	0.89	1	1	1
GO:0032480	negative regulation of type I interferon production	1	1	1	0.89	1	1	1
GO:0005522	profilin binding	1	1	1	0.89	1	1	1
GO:0045616	regulation of keratinocyte differentiation	2	2	2	0.8	1	1	1
GO:0043997	histone acetyltransferase activity (H4-K12 specific)	1	1	1	0.89	1	1	1
GO:0010484	H3 histone acetyltransferase activity	2	2	2	0.8	1	1	1
GO:0004747	ribokinase activity	1	1	1	0.89	1	1	1
GO:0006014	D-ribose metabolic process	1	1	1	0.89	1	1	1
GO:0006643	membrane lipid metabolic process	1	1	1	0.89	1	1	1
GO:0050479	glyceryl-ether monooxygenase activity	1	1	1	0.89	1	1	1
GO:0046485	ether lipid metabolic process	1	1	1	0.89	1	1	1
GO:0000152	nuclear ubiquitin ligase complex	1	1	1	0.89	1	1	1
GO:0070552	BRISC complex	1	1	1	0.89	1	1	1
GO:0009124	nucleoside monophosphate biosynthetic process	1	1	1	0.89	1	1	1
GO:0009133	nucleoside diphosphate biosynthetic process	1	1	1	0.89	1	1	1
GO:0050905	neuromuscular process	1	1	1	0.89	1	1	1
GO:0060179	male mating behavior	1	1	1	0.89	1	1	1
GO:0010646	regulation of cell communication	1	1	1	0.89	1	1	1
GO:0019233	sensory perception of pain	2	2	2	0.8	1	1	1
GO:0001964	startle response	1	1	1	0.89	1	1	1
GO:0021987	cerebral cortex development	1	1	1	0.89	1	1	1
GO:0035176	social behavior	1	1	1	0.89	1	1	1
GO:0051963	regulation of synapse assembly	1	1	1	0.89	1	1	1
GO:0001967	suckling behavior	1	1	1	0.89	1	1	1
GO:0048814	regulation of dendrite morphogenesis	1	1	1	0.89	1	1	1
GO:0008355	olfactory learning	1	1	1	0.89	1	1	1
GO:0060134	prepulse inhibition	1	1	1	0.89	1	1	1
GO:0007585	respiratory gaseous exchange	1	1	1	0.89	1	1	1
GO:0021586	pons maturation	1	1	1	0.89	1	1	1
GO:0050770	regulation of axonogenesis	1	1	1	0.89	1	1	1
GO:0035249	"synaptic transmission, glutamatergic"	2	2	2	0.8	1	1	1
GO:0019981	interleukin-6 binding	1	1	1	0.89	1	1	1
GO:0004921	interleukin-11 receptor activity	1	1	1	0.89	1	1	1
GO:0004915	interleukin-6 receptor activity	1	1	1	0.89	1	1	1
GO:0019970	interleukin-11 binding	1	1	1	0.89	1	1	1
GO:0005896	interleukin-6 receptor complex	1	1	1	0.89	1	1	1
GO:0070104	negative regulation of interleukin-6-mediated signaling pathway	1	1	1	0.89	1	1	1
GO:0004923	leukemia inhibitory factor receptor activity	1	1	1	0.89	1	1	1
GO:0070110	ciliary neurotrophic factor receptor complex	1	1	1	0.89	1	1	1
GO:0002162	dystroglycan binding	2	2	2	0.8	1	1	1
GO:0045899	positive regulation of RNA polymerase II transcriptional preinitiation complex assembly	1	1	1	0.89	1	1	1
GO:0051322	anaphase	2	2	2	0.8	1	1	1
GO:0005827	polar microtubule	1	1	1	0.89	1	1	1
GO:0008545	JUN kinase kinase activity	1	1	1	0.89	1	1	1
GO:0008527	taste receptor activity	2	2	2	0.8	1	1	1
GO:0033041	sweet taste receptor activity	2	2	2	0.8	1	1	1
GO:0060397	JAK-STAT cascade involved in growth hormone signaling pathway	1	1	1	0.89	1	1	1
GO:0004655	porphobilinogen synthase activity	2	2	2	0.8	1	1	1
GO:0051153	regulation of striated muscle cell differentiation	2	2	2	0.8	1	1	1
GO:0009794	"regulation of mitotic cell cycle, embryonic"	1	1	1	0.89	1	1	1
GO:0045039	protein import into mitochondrial inner membrane	2	2	2	0.8	1	1	1
GO:0042719	mitochondrial intermembrane space protein transporter complex	2	2	2	0.8	1	1	1
GO:0006481	C-terminal protein methylation	2	2	2	0.8	1	1	1
GO:0004671	protein C-terminal S-isoprenylcysteine carboxyl O-methyltransferase activity	1	1	1	0.89	1	1	1
GO:0071001	U4/U6 snRNP	2	2	2	0.8	1	1	1
GO:0030552	cAMP binding	1	1	1	0.89	1	1	1
GO:0002046	opsin binding	2	2	2	0.8	1	1	1
GO:0035434	copper ion transmembrane transport	2	2	2	0.8	1	1	1
GO:0005375	copper ion transmembrane transporter activity	2	2	2	0.8	1	1	1
GO:0035359	negative regulation of peroxisome proliferator activated receptor signaling pathway	2	2	2	0.8	1	1	1
GO:2000802	positive regulation of endocardial cushion to mesenchymal transition involved in heart valve formation	1	1	1	0.89	1	1	1
GO:0044092	negative regulation of molecular function	2	2	2	0.8	1	1	1
GO:2000780	negative regulation of double-strand break repair	2	2	2	0.8	1	1	1
GO:2000276	negative regulation of oxidative phosphorylation uncoupler activity	1	1	1	0.89	1	1	1
GO:0015197	peptide transporter activity	1	1	1	0.89	1	1	1
GO:0015833	peptide transport	2	2	2	0.8	1	1	1
GO:0007225	patched ligand maturation	1	1	1	0.89	1	1	1
GO:0042134	rRNA primary transcript binding	1	1	1	0.89	1	1	1
GO:0006363	termination of RNA polymerase I transcription	2	2	2	0.8	1	1	1
GO:0070086	ubiquitin-dependent endocytosis	1	1	1	0.89	1	1	1
GO:0044425	membrane part	1	1	1	0.89	1	1	1
GO:0046755	non-lytic virus budding	1	1	1	0.89	1	1	1
GO:0045030	UTP-activated nucleotide receptor activity	1	1	1	0.89	1	1	1
GO:0031697	beta-1 adrenergic receptor binding	1	1	1	0.89	1	1	1
GO:0042592	homeostatic process	2	2	2	0.8	1	1	1
GO:0004595	pantetheine-phosphate adenylyltransferase activity	1	1	1	0.89	1	1	1
GO:0000109	nucleotide-excision repair complex	2	2	2	0.8	1	1	1
GO:0002819	regulation of adaptive immune response	1	1	1	0.89	1	1	1
GO:0060266	negative regulation of respiratory burst involved in inflammatory response	1	1	1	0.89	1	1	1
GO:0030151	molybdenum ion binding	2	2	2	0.8	1	1	1
GO:0097108	hedgehog family protein binding	1	1	1	0.89	1	1	1
GO:0030263	apoptotic chromosome condensation	1	1	1	0.89	1	1	1
GO:0070300	phosphatidic acid binding	2	2	2	0.8	1	1	1
GO:0070091	glucagon secretion	1	1	1	0.89	1	1	1
GO:0001781	neutrophil apoptotic process	2	2	2	0.8	1	1	1
GO:0034205	beta-amyloid formation	2	2	2	0.8	1	1	1
GO:0016433	rRNA (adenine) methyltransferase activity	2	2	2	0.8	1	1	1
GO:0031915	positive regulation of synaptic plasticity	2	2	2	0.8	1	1	1
GO:0006610	ribosomal protein import into nucleus	2	2	2	0.8	1	1	1
GO:0060571	morphogenesis of an epithelial fold	1	1	1	0.89	1	1	1
GO:0060749	mammary gland alveolus development	1	1	1	0.89	1	1	1
GO:0048608	reproductive structure development	1	1	1	0.89	1	1	1
GO:0048638	regulation of developmental growth	1	1	1	0.89	1	1	1
GO:0045726	positive regulation of integrin biosynthetic process	2	2	2	0.8	1	1	1
GO:0070974	POU domain binding	1	1	1	0.89	1	1	1
GO:0060742	epithelial cell differentiation involved in prostate gland development	1	1	1	0.89	1	1	1
GO:0048645	organ formation	1	1	1	0.89	1	1	1
GO:0048808	male genitalia morphogenesis	1	1	1	0.89	1	1	1
GO:0060599	lateral sprouting involved in mammary gland duct morphogenesis	1	1	1	0.89	1	1	1
GO:0019102	male somatic sex determination	1	1	1	0.89	1	1	1
GO:0045720	negative regulation of integrin biosynthetic process	1	1	1	0.89	1	1	1
GO:0060736	prostate gland growth	1	1	1	0.89	1	1	1
GO:0060520	activation of prostate induction by androgen receptor signaling pathway	1	1	1	0.89	1	1	1
GO:0060748	tertiary branching involved in mammary gland duct morphogenesis	2	2	2	0.8	1	1	1
GO:0060740	prostate gland epithelium morphogenesis	1	1	1	0.89	1	1	1
GO:0004882	androgen receptor activity	1	1	1	0.89	1	1	1
GO:0008584	male gonad development	1	1	1	0.89	1	1	1
GO:0006428	isoleucyl-tRNA aminoacylation	2	2	2	0.8	1	1	1
GO:0004478	methionine adenosyltransferase activity	2	2	2	0.8	1	1	1
GO:0006556	S-adenosylmethionine biosynthetic process	2	2	2	0.8	1	1	1
GO:0004373	glycogen (starch) synthase activity	2	2	2	0.8	1	1	1
GO:0004687	myosin light chain kinase activity	2	2	2	0.8	1	1	1
GO:0070290	NAPE-specific phospholipase D activity	1	1	1	0.89	1	1	1
GO:0070831	basement membrane assembly	1	1	1	0.89	1	1	1
GO:0090188	negative regulation of pancreatic juice secretion	2	2	2	0.8	1	1	1
GO:0050794	regulation of cellular process	2	2	2	0.8	1	1	1
GO:0004818	glutamate-tRNA ligase activity	2	2	2	0.8	1	1	1
GO:0006424	glutamyl-tRNA aminoacylation	2	2	2	0.8	1	1	1
GO:0070215	MDM2 binding	2	2	2	0.8	1	1	1
GO:0008537	proteasome activator complex	1	1	1	0.89	1	1	1
GO:0032021	NELF complex	2	2	2	0.8	1	1	1
GO:0046822	regulation of nucleocytoplasmic transport	2	2	2	0.8	1	1	1
GO:0009308	amine metabolic process	1	1	1	0.89	1	1	1
GO:0008131	primary amine oxidase activity	1	1	1	0.89	1	1	1
GO:0010936	negative regulation of macrophage cytokine production	2	2	2	0.8	1	1	1
GO:0010693	negative regulation of alkaline phosphatase activity	1	1	1	0.89	1	1	1
GO:0006924	activation-induced cell death of T cells	2	2	2	0.8	1	1	1
GO:0033578	protein glycosylation in Golgi	2	2	2	0.8	1	1	1
GO:0090207	regulation of triglyceride metabolic process	1	1	1	0.89	1	1	1
GO:0051006	positive regulation of lipoprotein lipase activity	2	2	2	0.8	1	1	1
GO:0004768	stearoyl-CoA 9-desaturase activity	2	2	2	0.8	1	1	1
GO:0002161	aminoacyl-tRNA editing activity	2	2	2	0.8	1	1	1
GO:0043716	2-hydroxy-3-keto-5-methylthiopentenyl-1-phosphate phosphatase activity	1	1	1	0.89	1	1	1
GO:0043715	"2,3-diketo-5-methylthiopentyl-1-phosphate enolase activity"	1	1	1	0.89	1	1	1
GO:0043874	acireductone synthase activity	1	1	1	0.89	1	1	1
GO:0019509	L-methionine salvage from methylthioadenosine	1	1	1	0.89	1	1	1
GO:0010972	negative regulation of G2/M transition of mitotic cell cycle	1	1	1	0.89	1	1	1
GO:0045155	"electron transporter, transferring electrons from CoQH2-cytochrome c reductase complex and cytochrome c oxidase complex activity"	1	1	1	0.89	1	1	1
GO:0007098	centrosome cycle	1	1	1	0.89	1	1	1
GO:0043047	single-stranded telomeric DNA binding	2	2	2	0.8	1	1	1
GO:0050658	RNA transport	1	1	1	0.89	1	1	1
GO:0030530	heterogeneous nuclear ribonucleoprotein complex	2	2	2	0.8	1	1	1
GO:0097157	pre-mRNA intronic binding	2	2	2	0.8	1	1	1
GO:0004692	cGMP-dependent protein kinase activity	1	1	1	0.89	1	1	1
GO:0032872	regulation of stress-activated MAPK cascade	2	2	2	0.8	1	1	1
GO:0071578	zinc ion import	2	2	2	0.8	1	1	1
GO:0035021	negative regulation of Rac protein signal transduction	1	1	1	0.89	1	1	1
GO:0070168	negative regulation of biomineral tissue development	2	2	2	0.8	1	1	1
GO:2000020	positive regulation of male gonad development	2	2	2	0.8	1	1	1
GO:0072034	renal vesicle induction	2	2	2	0.8	1	1	1
GO:0034236	protein kinase A catalytic subunit binding	2	2	2	0.8	1	1	1
GO:2000138	positive regulation of cell proliferation involved in heart morphogenesis	1	1	1	0.89	1	1	1
GO:0002683	negative regulation of immune system process	1	1	1	0.89	1	1	1
GO:0046826	negative regulation of protein export from nucleus	1	1	1	0.89	1	1	1
GO:0031436	BRCA1-BARD1 complex	1	1	1	0.89	1	1	1
GO:0015319	sodium:inorganic phosphate symporter activity	1	1	1	0.89	1	1	1
GO:0031314	extrinsic to mitochondrial inner membrane	1	1	1	0.89	1	1	1
GO:0031117	positive regulation of microtubule depolymerization	1	1	1	0.89	1	1	1
GO:0006573	valine metabolic process	1	1	1	0.89	1	1	1
GO:0008442	3-hydroxyisobutyrate dehydrogenase activity	1	1	1	0.89	1	1	1
GO:0035063	nuclear speck organization	1	1	1	0.89	1	1	1
GO:0004643	phosphoribosylaminoimidazolecarboxamide formyltransferase activity	1	1	1	0.89	1	1	1
GO:0003937	IMP cyclohydrolase activity	1	1	1	0.89	1	1	1
GO:0046811	histone deacetylase inhibitor activity	1	1	1	0.89	1	1	1
GO:0031064	negative regulation of histone deacetylation	1	1	1	0.89	1	1	1
GO:2000054	negative regulation of Wnt receptor signaling pathway involved in dorsal/ventral axis specification	2	2	2	0.8	1	1	1
GO:0033549	MAP kinase phosphatase activity	1	1	1	0.89	1	1	1
GO:0002502	peptide antigen assembly with MHC class I protein complex	1	1	1	0.89	1	1	1
GO:0042824	MHC class I peptide loading complex	1	1	1	0.89	1	1	1
GO:0035608	protein deglutamylation	1	1	1	0.89	1	1	1
GO:0035611	protein branching point deglutamylation	1	1	1	0.89	1	1	1
GO:0043023	ribosomal large subunit binding	1	1	1	0.89	1	1	1
GO:0032071	regulation of endodeoxyribonuclease activity	2	2	2	0.8	1	1	1
GO:0010826	negative regulation of centrosome duplication	2	2	2	0.8	1	1	1
GO:0060699	regulation of endoribonuclease activity	1	1	1	0.89	1	1	1
GO:0043024	ribosomal small subunit binding	1	1	1	0.89	1	1	1
GO:0045621	positive regulation of lymphocyte differentiation	2	2	2	0.8	1	1	1
GO:0043372	"positive regulation of CD4-positive, alpha-beta T cell differentiation"	2	2	2	0.8	1	1	1
GO:0035509	negative regulation of myosin-light-chain-phosphatase activity	1	1	1	0.89	1	1	1
GO:0043378	"positive regulation of CD8-positive, alpha-beta T cell differentiation"	1	1	1	0.89	1	1	1
GO:0060100	"positive regulation of phagocytosis, engulfment"	2	2	2	0.8	1	1	1
GO:0070358	actin polymerization-dependent cell motility	2	2	2	0.8	1	1	1
GO:0046040	IMP metabolic process	1	1	1	0.89	1	1	1
GO:0043103	hypoxanthine salvage	1	1	1	0.89	1	1	1
GO:0045964	positive regulation of dopamine metabolic process	1	1	1	0.89	1	1	1
GO:0006178	guanine salvage	1	1	1	0.89	1	1	1
GO:0006168	adenine salvage	2	2	2	0.8	1	1	1
GO:0046100	hypoxanthine metabolic process	1	1	1	0.89	1	1	1
GO:0046083	adenine metabolic process	1	1	1	0.89	1	1	1
GO:0052657	guanine phosphoribosyltransferase activity	1	1	1	0.89	1	1	1
GO:0046038	GMP catabolic process	1	1	1	0.89	1	1	1
GO:0045179	apical cortex	2	2	2	0.8	1	1	1
GO:2001181	positive regulation of interleukin-10 secretion	1	1	1	0.89	1	1	1
GO:2000553	positive regulation of T-helper 2 cell cytokine production	2	2	2	0.8	1	1	1
GO:0002194	hepatocyte cell migration	1	1	1	0.89	1	1	1
GO:0060298	positive regulation of sarcomere organization	2	2	2	0.8	1	1	1
GO:2001052	positive regulation of G1/S transition checkpoint	1	1	1	0.89	1	1	1
GO:0070858	negative regulation of bile acid biosynthetic process	2	2	2	0.8	1	1	1
GO:0060421	positive regulation of heart growth	1	1	1	0.89	1	1	1
GO:0050692	DBD domain binding	1	1	1	0.89	1	1	1
GO:0007161	calcium-independent cell-matrix adhesion	1	1	1	0.89	1	1	1
GO:0051531	NFAT protein import into nucleus	1	1	1	0.89	1	1	1
GO:0010592	positive regulation of lamellipodium assembly	2	2	2	0.8	1	1	1
GO:2000002	negative regulation of DNA damage checkpoint	1	1	1	0.89	1	1	1
GO:0044336	canonical Wnt receptor signaling pathway involved in negative regulation of apoptotic process	2	2	2	0.8	1	1	1
GO:2000059	negative regulation of protein ubiquitination involved in ubiquitin-dependent protein catabolic process	1	1	1	0.89	1	1	1
GO:0051050	positive regulation of transport	1	1	1	0.89	1	1	1
GO:0001824	blastocyst development	1	1	1	0.89	1	1	1
GO:0006534	cysteine metabolic process	2	2	2	0.8	1	1	1
GO:0031071	cysteine desulfurase activity	1	1	1	0.89	1	1	1
GO:0018283	iron incorporation into metallo-sulfur cluster	2	2	2	0.8	1	1	1
GO:0097037	heme export	1	1	1	0.89	1	1	1
GO:0061097	regulation of protein tyrosine kinase activity	1	1	1	0.89	1	1	1
GO:0001030	RNA polymerase III type 1 promoter DNA binding	1	1	1	0.89	1	1	1
GO:0001032	RNA polymerase III type 3 promoter DNA binding	1	1	1	0.89	1	1	1
GO:0001031	RNA polymerase III type 2 promoter DNA binding	1	1	1	0.89	1	1	1
GO:0001156	TFIIIC-class transcription factor binding	1	1	1	0.89	1	1	1
GO:0031931	TORC1 complex	1	1	1	0.89	1	1	1
GO:0048659	smooth muscle cell proliferation	2	2	2	0.8	1	1	1
GO:0047280	nicotinamide phosphoribosyltransferase activity	1	1	1	0.89	1	1	1
GO:0016830	carbon-carbon lyase activity	2	2	2	0.8	1	1	1
GO:0045077	negative regulation of interferon-gamma biosynthetic process	1	1	1	0.89	1	1	1
GO:0030729	acetoacetate-CoA ligase activity	2	2	2	0.8	1	1	1
GO:0090219	negative regulation of lipid kinase activity	1	1	1	0.89	1	1	1
GO:0070495	negative regulation of thrombin receptor signaling pathway	1	1	1	0.89	1	1	1
GO:0051622	negative regulation of norepinephrine uptake	1	1	1	0.89	1	1	1
GO:0060732	positive regulation of inositol phosphate biosynthetic process	1	1	1	0.89	1	1	1
GO:0031092	platelet alpha granule membrane	1	1	1	0.89	1	1	1
GO:0051585	negative regulation of dopamine uptake involved in synaptic transmission	1	1	1	0.89	1	1	1
GO:0051612	negative regulation of serotonin uptake	1	1	1	0.89	1	1	1
GO:0032769	negative regulation of monooxygenase activity	1	1	1	0.89	1	1	1
GO:0032026	response to magnesium ion	1	1	1	0.89	1	1	1
GO:0045920	negative regulation of exocytosis	2	2	2	0.8	1	1	1
GO:0042775	mitochondrial ATP synthesis coupled electron transport	2	2	2	0.8	1	1	1
GO:0010517	regulation of phospholipase activity	1	1	1	0.89	1	1	1
GO:0043030	regulation of macrophage activation	2	2	2	0.8	1	1	1
GO:0048488	synaptic vesicle endocytosis	2	2	2	0.8	1	1	1
GO:0048156	tau protein binding	2	2	2	0.8	1	1	1
GO:0014048	regulation of glutamate secretion	1	1	1	0.89	1	1	1
GO:0001956	positive regulation of neurotransmitter secretion	1	1	1	0.89	1	1	1
GO:0048489	synaptic vesicle transport	1	1	1	0.89	1	1	1
GO:0050544	arachidonic acid binding	2	2	2	0.8	1	1	1
GO:0050812	regulation of acyl-CoA biosynthetic process	1	1	1	0.89	1	1	1
GO:0006638	neutral lipid metabolic process	1	1	1	0.89	1	1	1
GO:0001774	microglial cell activation	2	2	2	0.8	1	1	1
GO:0043297	apical junction assembly	2	2	2	0.8	1	1	1
GO:0005915	zonula adherens	1	1	1	0.89	1	1	1
GO:0043008	ATP-dependent protein binding	1	1	1	0.89	1	1	1
GO:0019948	SUMO activating enzyme activity	1	1	1	0.89	1	1	1
GO:0010255	glucose mediated signaling pathway	1	1	1	0.89	1	1	1
GO:0045723	positive regulation of fatty acid biosynthetic process	2	2	2	0.8	1	1	1
GO:0060175	brain-derived neurotrophic factor-activated receptor activity	1	1	1	0.89	1	1	1
GO:0048403	brain-derived neurotrophic factor binding	1	1	1	0.89	1	1	1
GO:0005030	neurotrophin receptor activity	2	2	2	0.8	1	1	1
GO:0031547	brain-derived neurotrophic factor receptor signaling pathway	1	1	1	0.89	1	1	1
GO:0035584	calcium-mediated signaling using intracellular calcium source	2	2	2	0.8	1	1	1
GO:0006994	positive regulation of transcription via sterol regulatory element binding involved in ER-nuclear sterol response pathway	1	1	1	0.89	1	1	1
GO:0042304	regulation of fatty acid biosynthetic process	1	1	1	0.89	1	1	1
GO:0035173	histone kinase activity	1	1	1	0.89	1	1	1
GO:0071884	vitamin D receptor activator activity	1	1	1	0.89	1	1	1
GO:0016572	histone phosphorylation	1	1	1	0.89	1	1	1
GO:0034725	DNA replication-dependent nucleosome disassembly	1	1	1	0.89	1	1	1
GO:0007172	signal complex assembly	2	2	2	0.8	1	1	1
GO:0018208	peptidyl-proline modification	1	1	1	0.89	1	1	1
GO:0043181	vacuolar sequestering	1	1	1	0.89	1	1	1
GO:0005980	glycogen catabolic process	2	2	2	0.8	1	1	1
GO:0032229	"negative regulation of synaptic transmission, GABAergic"	1	1	1	0.89	1	1	1
GO:0045956	positive regulation of calcium ion-dependent exocytosis	2	2	2	0.8	1	1	1
GO:0002576	platelet degranulation	2	2	2	0.8	1	1	1
GO:0071133	alpha9-beta1 integrin-ADAM8 complex	2	2	2	0.8	1	1	1
GO:0051304	chromosome separation	1	1	1	0.89	1	1	1
GO:0000018	regulation of DNA recombination	1	1	1	0.89	1	1	1
GO:0010988	regulation of low-density lipoprotein particle clearance	1	1	1	0.89	1	1	1
GO:0072369	regulation of lipid transport by positive regulation of transcription from RNA polymerase II promoter	2	2	2	0.8	1	1	1
GO:0045716	positive regulation of low-density lipoprotein particle receptor biosynthetic process	1	1	1	0.89	1	1	1
GO:0051250	negative regulation of lymphocyte activation	2	2	2	0.8	1	1	1
GO:0004667	prostaglandin-D synthase activity	1	1	1	0.89	1	1	1
GO:0045836	positive regulation of meiosis	2	2	2	0.8	1	1	1
GO:0050080	malonyl-CoA decarboxylase activity	2	2	2	0.8	1	1	1
GO:0005790	smooth endoplasmic reticulum	2	2	2	0.8	1	1	1
GO:0005025	"transforming growth factor beta receptor activity, type I"	2	2	2	0.8	1	1	1
GO:0090281	negative regulation of calcium ion import	1	1	1	0.89	1	1	1
GO:0071584	negative regulation of zinc ion import	1	1	1	0.89	1	1	1
GO:0033925	mannosyl-glycoprotein endo-beta-N-acetylglucosaminidase activity	1	1	1	0.89	1	1	1
GO:0015229	L-ascorbic acid transporter activity	1	1	1	0.89	1	1	1
GO:0015882	L-ascorbic acid transport	1	1	1	0.89	1	1	1
GO:0010882	regulation of cardiac muscle contraction by calcium ion signaling	1	1	1	0.89	1	1	1
GO:0014894	response to denervation involved in regulation of muscle adaptation	1	1	1	0.89	1	1	1
GO:0060004	reflex	1	1	1	0.89	1	1	1
GO:0050798	activated T cell proliferation	2	2	2	0.8	1	1	1
GO:0010638	positive regulation of organelle organization	1	1	1	0.89	1	1	1
GO:0038007	netrin-activated signaling pathway	1	1	1	0.89	1	1	1
GO:0005042	netrin receptor activity	1	1	1	0.89	1	1	1
GO:0004070	aspartate carbamoyltransferase activity	1	1	1	0.89	1	1	1
GO:0035360	positive regulation of peroxisome proliferator activated receptor signaling pathway	2	2	2	0.8	1	1	1
GO:0030947	regulation of vascular endothelial growth factor receptor signaling pathway	2	2	2	0.8	1	1	1
GO:0004148	dihydrolipoyl dehydrogenase activity	1	1	1	0.89	1	1	1
GO:0043159	acrosomal matrix	1	1	1	0.89	1	1	1
GO:0042586	peptide deformylase activity	1	1	1	0.89	1	1	1
GO:0031365	N-terminal protein amino acid modification	2	2	2	0.8	1	1	1
GO:0018206	peptidyl-methionine modification	2	2	2	0.8	1	1	1
GO:0016509	long-chain-3-hydroxyacyl-CoA dehydrogenase activity	1	1	1	0.89	1	1	1
GO:0016507	mitochondrial fatty acid beta-oxidation multienzyme complex	1	1	1	0.89	1	1	1
GO:0005682	U5 snRNP	2	2	2	0.8	1	1	1
GO:0004468	lysine N-acetyltransferase activity	1	1	1	0.89	1	1	1
GO:0018394	peptidyl-lysine acetylation	2	2	2	0.8	1	1	1
GO:0018076	N-terminal peptidyl-lysine acetylation	2	2	2	0.8	1	1	1
GO:0018393	internal peptidyl-lysine acetylation	2	2	2	0.8	1	1	1
GO:0008448	N-acetylglucosamine-6-phosphate deacetylase activity	1	1	1	0.89	1	1	1
GO:0034711	inhibin binding	2	2	2	0.8	1	1	1
GO:0004449	isocitrate dehydrogenase (NAD+) activity	2	2	2	0.8	1	1	1
GO:0043208	glycosphingolipid binding	1	1	1	0.89	1	1	1
GO:0043259	laminin-10 complex	2	2	2	0.8	1	1	1
GO:0043256	laminin complex	2	2	2	0.8	1	1	1
GO:0019885	antigen processing and presentation of endogenous peptide antigen via MHC class I	1	1	1	0.89	1	1	1
GO:0046967	cytosol to ER transport	1	1	1	0.89	1	1	1
GO:0006342	chromatin silencing	2	2	2	0.8	1	1	1
GO:0071233	cellular response to leucine	2	2	2	0.8	1	1	1
GO:0070728	leucine binding	2	2	2	0.8	1	1	1
GO:0045602	negative regulation of endothelial cell differentiation	2	2	2	0.8	1	1	1
GO:0072384	organelle transport along microtubule	1	1	1	0.89	1	1	1
GO:0004053	arginase activity	2	2	2	0.8	1	1	1
GO:0006525	arginine metabolic process	2	2	2	0.8	1	1	1
GO:0010457	centriole-centriole cohesion	1	1	1	0.89	1	1	1
GO:0000779	"condensed chromosome, centromeric region"	2	2	2	0.8	1	1	1
GO:0016929	SUMO-specific protease activity	2	2	2	0.8	1	1	1
GO:0016926	protein desumoylation	2	2	2	0.8	1	1	1
GO:0034602	oxoglutarate dehydrogenase (NAD+) activity	1	1	1	0.89	1	1	1
GO:0001682	tRNA 5'-leader removal	2	2	2	0.8	1	1	1
GO:0030160	GKAP/Homer scaffold activity	1	1	1	0.89	1	1	1
GO:0032786	"positive regulation of transcription elongation, DNA-dependent"	2	2	2	0.8	1	1	1
GO:0032044	DSIF complex	1	1	1	0.89	1	1	1
GO:0032785	"negative regulation of transcription elongation, DNA-dependent"	1	1	1	0.89	1	1	1
GO:0009051	"pentose-phosphate shunt, oxidative branch"	1	1	1	0.89	1	1	1
GO:0019322	pentose biosynthetic process	1	1	1	0.89	1	1	1
GO:0030705	cytoskeleton-dependent intracellular transport	1	1	1	0.89	1	1	1
GO:0080182	histone H3-K4 trimethylation	2	2	2	0.8	1	1	1
GO:2001162	positive regulation of histone H3-K79 methylation	1	1	1	0.89	1	1	1
GO:0055087	Ski complex	1	1	1	0.89	1	1	1
GO:0005863	striated muscle myosin thick filament	1	1	1	0.89	1	1	1
GO:0006782	protoporphyrinogen IX biosynthetic process	1	1	1	0.89	1	1	1
GO:0004022	alcohol dehydrogenase (NAD) activity	1	1	1	0.89	1	1	1
GO:0046294	formaldehyde catabolic process	1	1	1	0.89	1	1	1
GO:0051903	S-(hydroxymethyl)glutathione dehydrogenase activity	1	1	1	0.89	1	1	1
GO:0001523	retinoid metabolic process	2	2	2	0.8	1	1	1
GO:0006069	ethanol oxidation	1	1	1	0.89	1	1	1
GO:0051409	response to nitrosative stress	2	2	2	0.8	1	1	1
GO:0097208	alveolar lamellar body	1	1	1	0.89	1	1	1
GO:0048312	intracellular distribution of mitochondria	1	1	1	0.89	1	1	1
GO:0032473	external side of mitochondrial outer membrane	1	1	1	0.89	1	1	1
GO:0034211	GTP-dependent protein kinase activity	1	1	1	0.89	1	1	1
GO:2000173	negative regulation of branching morphogenesis of a nerve	1	1	1	0.89	1	1	1
GO:0070164	negative regulation of adiponectin secretion	1	1	1	0.89	1	1	1
GO:0032308	positive regulation of prostaglandin secretion	1	1	1	0.89	1	1	1
GO:0034116	positive regulation of heterotypic cell-cell adhesion	2	2	2	0.8	1	1	1
GO:0010829	negative regulation of glucose transport	2	2	2	0.8	1	1	1
GO:0045833	negative regulation of lipid metabolic process	1	1	1	0.89	1	1	1
GO:0031622	positive regulation of fever generation	2	2	2	0.8	1	1	1
GO:0050996	positive regulation of lipid catabolic process	2	2	2	0.8	1	1	1
GO:0035505	positive regulation of myosin light chain kinase activity	1	1	1	0.89	1	1	1
GO:0060559	positive regulation of calcidiol 1-monooxygenase activity	2	2	2	0.8	1	1	1
GO:0030213	hyaluronan biosynthetic process	1	1	1	0.89	1	1	1
GO:0070487	monocyte aggregation	2	2	2	0.8	1	1	1
GO:0030730	sequestering of triglyceride	2	2	2	0.8	1	1	1
GO:0004648	O-phospho-L-serine:2-oxoglutarate aminotransferase activity	1	1	1	0.89	1	1	1
GO:0006564	L-serine biosynthetic process	2	2	2	0.8	1	1	1
GO:0042997	negative regulation of Golgi to plasma membrane protein transport	1	1	1	0.89	1	1	1
GO:0051444	negative regulation of ubiquitin-protein ligase activity	1	1	1	0.89	1	1	1
GO:0004968	gonadotropin-releasing hormone receptor activity	1	1	1	0.89	1	1	1
GO:0097211	cellular response to gonadotropin-releasing hormone	2	2	2	0.8	1	1	1
GO:0005583	fibrillar collagen	2	2	2	0.8	1	1	1
GO:0050379	UDP-glucuronate 5'-epimerase activity	1	1	1	0.89	1	1	1
GO:0016857	"racemase and epimerase activity, acting on carbohydrates and derivatives"	1	1	1	0.89	1	1	1
GO:0046456	icosanoid biosynthetic process	1	1	1	0.89	1	1	1
GO:0004170	dUTP diphosphatase activity	1	1	1	0.89	1	1	1
GO:0030412	formimidoyltetrahydrofolate cyclodeaminase activity	1	1	1	0.89	1	1	1
GO:0042256	mature ribosome assembly	2	2	2	0.8	1	1	1
GO:0030595	leukocyte chemotaxis	2	2	2	0.8	1	1	1
GO:0043148	mitotic spindle stabilization	1	1	1	0.89	1	1	1
GO:0015291	secondary active transmembrane transporter activity	1	1	1	0.89	1	1	1
GO:0097091	synaptic vesicle clustering	1	1	1	0.89	1	1	1
GO:0097120	receptor localization to synapse	1	1	1	0.89	1	1	1
GO:0072553	terminal button organization	1	1	1	0.89	1	1	1
GO:0097115	neurexin clustering	1	1	1	0.89	1	1	1
GO:1900244	positive regulation of synaptic vesicle endocytosis	1	1	1	0.89	1	1	1
GO:0035418	protein localization to synapse	2	2	2	0.8	1	1	1
GO:0048789	cytoskeletal matrix organization at active zone	1	1	1	0.89	1	1	1
GO:2000302	positive regulation of synaptic vesicle exocytosis	1	1	1	0.89	1	1	1
GO:0097119	postsynaptic density protein 95 clustering	1	1	1	0.89	1	1	1
GO:0060466	activation of meiosis involved in egg activation	2	2	2	0.8	1	1	1
GO:0032222	"regulation of synaptic transmission, cholinergic"	1	1	1	0.89	1	1	1
GO:0002030	inhibitory G-protein coupled receptor phosphorylation	1	1	1	0.89	1	1	1
GO:0019371	cyclooxygenase pathway	2	2	2	0.8	1	1	1
GO:0090336	positive regulation of brown fat cell differentiation	1	1	1	0.89	1	1	1
GO:0004666	prostaglandin-endoperoxide synthase activity	2	2	2	0.8	1	1	1
GO:0014056	regulation of acetylcholine secretion	1	1	1	0.89	1	1	1
GO:2000323	negative regulation of glucocorticoid receptor signaling pathway	1	1	1	0.89	1	1	1
GO:0071897	DNA biosynthetic process	1	1	1	0.89	1	1	1
GO:2000480	negative regulation of cAMP-dependent protein kinase activity	1	1	1	0.89	1	1	1
GO:2000655	negative regulation of cellular response to testosterone stimulus	1	1	1	0.89	1	1	1
GO:0006343	establishment of chromatin silencing	1	1	1	0.89	1	1	1
GO:0031937	positive regulation of chromatin silencing	2	2	2	0.8	1	1	1
GO:0046628	positive regulation of insulin receptor signaling pathway	2	2	2	0.8	1	1	1
GO:0080134	regulation of response to stress	2	2	2	0.8	1	1	1
GO:2000774	positive regulation of cellular senescence	1	1	1	0.89	1	1	1
GO:2000757	negative regulation of peptidyl-lysine acetylation	1	1	1	0.89	1	1	1
GO:0033158	"regulation of protein import into nucleus, translocation"	2	2	2	0.8	1	1	1
GO:2000481	positive regulation of cAMP-dependent protein kinase activity	2	2	2	0.8	1	1	1
GO:0043398	HLH domain binding	2	2	2	0.8	1	1	1
GO:0051097	negative regulation of helicase activity	1	1	1	0.89	1	1	1
GO:0034979	NAD-dependent protein deacetylase activity	1	1	1	0.89	1	1	1
GO:0000720	pyrimidine dimer repair by nucleotide-excision repair	2	2	2	0.8	1	1	1
GO:0002821	positive regulation of adaptive immune response	2	2	2	0.8	1	1	1
GO:0017136	NAD-dependent histone deacetylase activity	1	1	1	0.89	1	1	1
GO:0071986	Ragulator complex	2	2	2	0.8	1	1	1
GO:0019706	protein-cysteine S-palmitoleyltransferase activity	2	2	2	0.8	1	1	1
GO:0006903	vesicle targeting	1	1	1	0.89	1	1	1
GO:0005763	mitochondrial small ribosomal subunit	2	2	2	0.8	1	1	1
GO:0051594	detection of glucose	1	1	1	0.89	1	1	1
GO:0001678	cellular glucose homeostasis	1	1	1	0.89	1	1	1
GO:0006739	NADP metabolic process	2	2	2	0.8	1	1	1
GO:0051156	glucose 6-phosphate metabolic process	1	1	1	0.89	1	1	1
GO:0005536	glucose binding	1	1	1	0.89	1	1	1
GO:0004396	hexokinase activity	2	2	2	0.8	1	1	1
GO:0004340	glucokinase activity	1	1	1	0.89	1	1	1
GO:0043515	kinetochore binding	2	2	2	0.8	1	1	1
GO:0005094	Rho GDP-dissociation inhibitor activity	2	2	2	0.8	1	1	1
GO:0009231	riboflavin biosynthetic process	1	1	1	0.89	1	1	1
GO:0008531	riboflavin kinase activity	1	1	1	0.89	1	1	1
GO:0090085	regulation of protein deubiquitination	1	1	1	0.89	1	1	1
GO:0046642	negative regulation of alpha-beta T cell proliferation	2	2	2	0.8	1	1	1
GO:0045236	CXCR chemokine receptor binding	2	2	2	0.8	1	1	1
GO:0050687	negative regulation of defense response to virus	1	1	1	0.89	1	1	1
GO:0002669	positive regulation of T cell anergy	2	2	2	0.8	1	1	1
GO:0033173	calcineurin-NFAT signaling cascade	1	1	1	0.89	1	1	1
GO:0014883	transition between fast and slow fiber	1	1	1	0.89	1	1	1
GO:0005955	calcineurin complex	2	2	2	0.8	1	1	1
GO:0051790	short-chain fatty acid biosynthetic process	1	1	1	0.89	1	1	1
GO:0051792	medium-chain fatty acid biosynthetic process	1	1	1	0.89	1	1	1
GO:0004315	3-oxoacyl-[acyl-carrier-protein] synthase activity	2	2	2	0.8	1	1	1
GO:0072385	minus-end-directed organelle transport along microtubule	2	2	2	0.8	1	1	1
GO:0072393	microtubule anchoring at microtubule organizing center	2	2	2	0.8	1	1	1
GO:0009059	macromolecule biosynthetic process	2	2	2	0.8	1	1	1
GO:0006677	glycosylceramide metabolic process	2	2	2	0.8	1	1	1
GO:0051451	myoblast migration	2	2	2	0.8	1	1	1
GO:0071603	endothelial cell-cell adhesion	2	2	2	0.8	1	1	1
GO:0004735	pyrroline-5-carboxylate reductase activity	2	2	2	0.8	1	1	1
GO:0005534	galactose binding	2	2	2	0.8	1	1	1
GO:0001300	chronological cell aging	1	1	1	0.89	1	1	1
GO:0070483	detection of hypoxia	2	2	2	0.8	1	1	1
GO:0005072	"transforming growth factor beta receptor, cytoplasmic mediator activity"	1	1	1	0.89	1	1	1
GO:0055075	potassium ion homeostasis	2	2	2	0.8	1	1	1
GO:0060075	regulation of resting membrane potential	1	1	1	0.89	1	1	1
GO:0031090	organelle membrane	2	2	2	0.8	1	1	1
GO:0046901	tetrahydrofolylpolyglutamate biosynthetic process	1	1	1	0.89	1	1	1
GO:0004326	tetrahydrofolylpolyglutamate synthase activity	1	1	1	0.89	1	1	1
GO:0045006	DNA deamination	2	2	2	0.8	1	1	1
GO:0043928	exonucleolytic nuclear-transcribed mRNA catabolic process involved in deadenylation-dependent decay	2	2	2	0.8	1	1	1
GO:0002663	positive regulation of B cell tolerance induction	1	1	1	0.89	1	1	1
GO:0034714	type III transforming growth factor beta receptor binding	1	1	1	0.89	1	1	1
GO:0005026	"transforming growth factor beta receptor activity, type II"	2	2	2	0.8	1	1	1
GO:0002651	positive regulation of tolerance induction to self antigen	1	1	1	0.89	1	1	1
GO:0002666	positive regulation of T cell tolerance induction	1	1	1	0.89	1	1	1
GO:0033617	mitochondrial respiratory chain complex IV assembly	2	2	2	0.8	1	1	1
GO:0001818	negative regulation of cytokine production	2	2	2	0.8	1	1	1
GO:0045083	negative regulation of interleukin-12 biosynthetic process	1	1	1	0.89	1	1	1
GO:0006282	regulation of DNA repair	2	2	2	0.8	1	1	1
GO:0043111	replication fork arrest	1	1	1	0.89	1	1	1
GO:0046324	regulation of glucose import	2	2	2	0.8	1	1	1
GO:0004491	methylmalonate-semialdehyde dehydrogenase (acylating) activity	1	1	1	0.89	1	1	1
GO:0060633	negative regulation of transcription initiation from RNA polymerase II promoter	2	2	2	0.8	1	1	1
GO:0072201	negative regulation of mesenchymal cell proliferation	2	2	2	0.8	1	1	1
GO:0042246	tissue regeneration	2	2	2	0.8	1	1	1
GO:0004567	beta-mannosidase activity	1	1	1	0.89	1	1	1
GO:0051786	"all-trans-retinol 13,14-reductase activity"	1	1	1	0.89	1	1	1
GO:0032513	negative regulation of protein phosphatase type 2B activity	2	2	2	0.8	1	1	1
GO:0070885	negative regulation of calcineurin-NFAT signaling cascade	2	2	2	0.8	1	1	1
GO:0014733	regulation of skeletal muscle adaptation	1	1	1	0.89	1	1	1
GO:0022839	ion gated channel activity	1	1	1	0.89	1	1	1
GO:0046929	negative regulation of neurotransmitter secretion	1	1	1	0.89	1	1	1
GO:0031597	cytosolic proteasome complex	1	1	1	0.89	1	1	1
GO:0031595	nuclear proteasome complex	1	1	1	0.89	1	1	1
GO:0070098	chemokine-mediated signaling pathway	2	2	2	0.8	1	1	1
GO:0010465	nerve growth factor receptor activity	1	1	1	0.89	1	1	1
GO:0032509	endosome transport via multivesicular body sorting pathway	1	1	1	0.89	1	1	1
GO:0048406	nerve growth factor binding	2	2	2	0.8	1	1	1
GO:0030379	"neurotensin receptor activity, non-G-protein coupled"	1	1	1	0.89	1	1	1
GO:0048227	plasma membrane to endosome transport	1	1	1	0.89	1	1	1
GO:0034227	tRNA thio-modification	1	1	1	0.89	1	1	1
GO:0016783	sulfurtransferase activity	2	2	2	0.8	1	1	1
GO:0001676	long-chain fatty acid metabolic process	2	2	2	0.8	1	1	1
GO:0001579	medium-chain fatty acid transport	1	1	1	0.89	1	1	1
GO:0044539	long-chain fatty acid import	1	1	1	0.89	1	1	1
GO:0015909	long-chain fatty acid transport	2	2	2	0.8	1	1	1
GO:0019432	triglyceride biosynthetic process	2	2	2	0.8	1	1	1
GO:0030990	intraflagellar transport particle	1	1	1	0.89	1	1	1
GO:0033829	O-fucosylpeptide 3-beta-N-acetylglucosaminyltransferase activity	1	1	1	0.89	1	1	1
GO:0007389	pattern specification process	1	1	1	0.89	1	1	1
GO:0051016	barbed-end actin filament capping	2	2	2	0.8	1	1	1
GO:0004799	thymidylate synthase activity	2	2	2	0.8	1	1	1
GO:0006231	dTMP biosynthetic process	2	2	2	0.8	1	1	1
GO:0005838	proteasome regulatory particle	2	2	2	0.8	1	1	1
GO:0097227	sperm annulus	1	1	1	0.89	1	1	1
GO:0061188	negative regulation of chromatin silencing at rDNA	1	1	1	0.89	1	1	1
GO:2001257	regulation of cation channel activity	1	1	1	0.89	1	1	1
GO:0032236	positive regulation of calcium ion transport via store-operated calcium channel activity	1	1	1	0.89	1	1	1
GO:0032798	Swi5-Sfr1 complex	1	1	1	0.89	1	1	1
GO:0016295	myristoyl-[acyl-carrier-protein] hydrolase activity	1	1	1	0.89	1	1	1
GO:0042587	glycogen granule	2	2	2	0.8	1	1	1
GO:0004319	"enoyl-[acyl-carrier-protein] reductase (NADPH, B-specific) activity"	1	1	1	0.89	1	1	1
GO:0004312	fatty acid synthase activity	1	1	1	0.89	1	1	1
GO:0004317	3-hydroxypalmitoyl-[acyl-carrier-protein] dehydratase activity	1	1	1	0.89	1	1	1
GO:0016296	palmitoyl-[acyl-carrier-protein] hydrolase activity	1	1	1	0.89	1	1	1
GO:0004316	3-oxoacyl-[acyl-carrier-protein] reductase (NADPH) activity	1	1	1	0.89	1	1	1
GO:0016297	acyl-[acyl-carrier-protein] hydrolase activity	1	1	1	0.89	1	1	1
GO:0004313	[acyl-carrier-protein] S-acetyltransferase activity	1	1	1	0.89	1	1	1
GO:0004314	[acyl-carrier-protein] S-malonyltransferase activity	2	2	2	0.8	1	1	1
GO:0004320	oleoyl-[acyl-carrier-protein] hydrolase activity	1	1	1	0.89	1	1	1
GO:0070060	'de novo' actin filament nucleation	1	1	1	0.89	1	1	1
GO:0034314	Arp2/3 complex-mediated actin nucleation	1	1	1	0.89	1	1	1
GO:0004484	mRNA guanylyltransferase activity	2	2	2	0.8	1	1	1
GO:0019290	siderophore biosynthetic process	1	1	1	0.89	1	1	1
GO:0003858	3-hydroxybutyrate dehydrogenase activity	1	1	1	0.89	1	1	1
GO:0070852	cell body fiber	1	1	1	0.89	1	1	1
GO:0043203	axon hillock	1	1	1	0.89	1	1	1
GO:0008091	spectrin	2	2	2	0.8	1	1	1
GO:0004809	tRNA (guanine-N2-)-methyltransferase activity	1	1	1	0.89	1	1	1
GO:0017057	6-phosphogluconolactonase activity	1	1	1	0.89	1	1	1
GO:0004345	glucose-6-phosphate dehydrogenase activity	1	1	1	0.89	1	1	1
GO:0014719	satellite cell activation	2	2	2	0.8	1	1	1
GO:0035659	"Wnt receptor signaling pathway involved in wound healing, spreading of epidermal cells"	1	1	1	0.89	1	1	1
GO:0045986	negative regulation of smooth muscle contraction	1	1	1	0.89	1	1	1
GO:0050665	hydrogen peroxide biosynthetic process	2	2	2	0.8	1	1	1
GO:0002679	respiratory burst involved in defense response	1	1	1	0.89	1	1	1
GO:0001909	leukocyte mediated cytotoxicity	1	1	1	0.89	1	1	1
GO:0051595	response to methylglyoxal	1	1	1	0.89	1	1	1
GO:0051329	interphase of mitotic cell cycle	2	2	2	0.8	1	1	1
GO:0042984	regulation of amyloid precursor protein biosynthetic process	1	1	1	0.89	1	1	1
GO:0000137	Golgi cis cisterna	2	2	2	0.8	1	1	1
GO:0006636	unsaturated fatty acid biosynthetic process	1	1	1	0.89	1	1	1
GO:0008670	"2,4-dienoyl-CoA reductase (NADPH) activity"	2	2	2	0.8	1	1	1
GO:0001729	ceramide kinase activity	2	2	2	0.8	1	1	1
GO:0004569	"glycoprotein endo-alpha-1,2-mannosidase activity"	1	1	1	0.89	1	1	1
GO:0047865	dimethylglycine dehydrogenase activity	1	1	1	0.89	1	1	1
GO:0042171	lysophosphatidic acid acyltransferase activity	2	2	2	0.8	1	1	1
GO:0032298	positive regulation of DNA-dependent DNA replication initiation	2	2	2	0.8	1	1	1
GO:0051658	maintenance of nucleus location	1	1	1	0.89	1	1	1
GO:2000369	regulation of clathrin-mediated endocytosis	2	2	2	0.8	1	1	1
GO:0032074	negative regulation of nuclease activity	1	1	1	0.89	1	1	1
GO:0042589	zymogen granule membrane	2	2	2	0.8	1	1	1
GO:0051685	maintenance of ER location	1	1	1	0.89	1	1	1
GO:0042629	mast cell granule	1	1	1	0.89	1	1	1
GO:0033373	maintenance of protease location in mast cell secretory granule	1	1	1	0.89	1	1	1
GO:0033371	T cell secretory granule organization	1	1	1	0.89	1	1	1
GO:0033382	maintenance of granzyme B location in T cell secretory granule	1	1	1	0.89	1	1	1
GO:0033364	mast cell secretory granule organization	2	2	2	0.8	1	1	1
GO:0061179	negative regulation of insulin secretion involved in cellular response to glucose stimulus	2	2	2	0.8	1	1	1
GO:0045025	mitochondrial degradosome	2	2	2	0.8	1	1	1
GO:0000958	mitochondrial mRNA catabolic process	2	2	2	0.8	1	1	1
GO:0000962	positive regulation of mitochondrial RNA catabolic process	2	2	2	0.8	1	1	1
GO:0035945	mitochondrial ncRNA surveillance	1	1	1	0.89	1	1	1
GO:0000965	mitochondrial RNA 3'-end processing	2	2	2	0.8	1	1	1
GO:0035946	mitochondrial mRNA surveillance	1	1	1	0.89	1	1	1
GO:2000827	mitochondrial RNA surveillance	1	1	1	0.89	1	1	1
GO:0070827	chromatin maintenance	1	1	1	0.89	1	1	1
GO:0034458	3'-5' RNA helicase activity	1	1	1	0.89	1	1	1
GO:2001031	positive regulation of cellular glucuronidation	1	1	1	0.89	1	1	1
GO:0035669	TRAM-dependent toll-like receptor 4 signaling pathway	1	1	1	0.89	1	1	1
GO:0071361	cellular response to ethanol	1	1	1	0.89	1	1	1
GO:0010763	positive regulation of fibroblast migration	2	2	2	0.8	1	1	1
GO:0070257	positive regulation of mucus secretion	2	2	2	0.8	1	1	1
GO:0004699	calcium-independent protein kinase C activity	1	1	1	0.89	1	1	1
GO:0035276	ethanol binding	1	1	1	0.89	1	1	1
GO:0016973	poly(A)+ mRNA export from nucleus	2	2	2	0.8	1	1	1
GO:0004476	mannose-6-phosphate isomerase activity	1	1	1	0.89	1	1	1
GO:0017101	aminoacyl-tRNA synthetase multienzyme complex	1	1	1	0.89	1	1	1
GO:0003839	gamma-glutamylcyclotransferase activity	2	2	2	0.8	1	1	1
GO:0019966	interleukin-1 binding	1	1	1	0.89	1	1	1
GO:0060330	regulation of response to interferon-gamma	1	1	1	0.89	1	1	1
GO:0042564	NLS-dependent protein nuclear import complex	1	1	1	0.89	1	1	1
GO:0022414	reproductive process	2	2	2	0.8	1	1	1
GO:0004482	mRNA (guanine-N7-)-methyltransferase activity	2	2	2	0.8	1	1	1
GO:0042415	norepinephrine metabolic process	1	1	1	0.89	1	1	1
GO:0032437	cuticular plate	2	2	2	0.8	1	1	1
GO:0071549	cellular response to dexamethasone stimulus	1	1	1	0.89	1	1	1
GO:0004020	adenylylsulfate kinase activity	2	2	2	0.8	1	1	1
GO:0050428	3'-phosphoadenosine 5'-phosphosulfate biosynthetic process	1	1	1	0.89	1	1	1
GO:0000103	sulfate assimilation	2	2	2	0.8	1	1	1
GO:0004781	sulfate adenylyltransferase (ATP) activity	2	2	2	0.8	1	1	1
GO:0002931	response to ischemia	2	2	2	0.8	1	1	1
GO:0047493	ceramide cholinephosphotransferase activity	1	1	1	0.89	1	1	1
GO:0000156	two-component response regulator activity	2	2	2	0.8	1	1	1
GO:0071866	negative regulation of apoptotic process in bone marrow	1	1	1	0.89	1	1	1
GO:0090068	positive regulation of cell cycle process	1	1	1	0.89	1	1	1
GO:0032696	negative regulation of interleukin-13 production	1	1	1	0.89	1	1	1
GO:0030854	positive regulation of granulocyte differentiation	1	1	1	0.89	1	1	1
GO:0032714	negative regulation of interleukin-5 production	1	1	1	0.89	1	1	1
GO:0071899	negative regulation of estrogen receptor binding	1	1	1	0.89	1	1	1
GO:0051325	interphase	1	1	1	0.89	1	1	1
GO:0032139	dinucleotide insertion or deletion binding	2	2	2	0.8	1	1	1
GO:0043626	PCNA complex	1	1	1	0.89	1	1	1
GO:0006287	"base-excision repair, gap-filling"	2	2	2	0.8	1	1	1
GO:0032077	positive regulation of deoxyribonuclease activity	1	1	1	0.89	1	1	1
GO:0005652	nuclear lamina	1	1	1	0.89	1	1	1
GO:0000701	purine-specific mismatch base pair DNA N-glycosylase activity	1	1	1	0.89	1	1	1
GO:0030337	DNA polymerase processivity factor activity	1	1	1	0.89	1	1	1
GO:0070557	PCNA-p21 complex	2	2	2	0.8	1	1	1
GO:0000214	tRNA-intron endonuclease complex	2	2	2	0.8	1	1	1
GO:0000213	tRNA-intron endonuclease activity	1	1	1	0.89	1	1	1
GO:0031581	hemidesmosome assembly	2	2	2	0.8	1	1	1
GO:0030056	hemidesmosome	1	1	1	0.89	1	1	1
GO:0032116	SMC loading complex	1	1	1	0.89	1	1	1
GO:0051459	regulation of corticotropin secretion	1	1	1	0.89	1	1	1
GO:0051424	corticotropin-releasing hormone binding	1	1	1	0.89	1	1	1
GO:0035865	cellular response to potassium ion	2	2	2	0.8	1	1	1
GO:0051460	negative regulation of corticotropin secretion	1	1	1	0.89	1	1	1
GO:1900011	negative regulation of corticotropin-releasing hormone receptor activity	1	1	1	0.89	1	1	1
GO:0005796	Golgi lumen	2	2	2	0.8	1	1	1
GO:0033906	hyaluronoglucuronidase activity	2	2	2	0.8	1	1	1
GO:0005797	Golgi medial cisterna	1	1	1	0.89	1	1	1
GO:0070682	proteasome regulatory particle assembly	1	1	1	0.89	1	1	1
GO:0007253	cytoplasmic sequestering of NF-kappaB	2	2	2	0.8	1	1	1
GO:0008540	"proteasome regulatory particle, base subcomplex"	2	2	2	0.8	1	1	1
GO:0050921	positive regulation of chemotaxis	2	2	2	0.8	1	1	1
GO:0030836	positive regulation of actin filament depolymerization	2	2	2	0.8	1	1	1
GO:0070661	leukocyte proliferation	1	1	1	0.89	1	1	1
GO:0034140	negative regulation of toll-like receptor 3 signaling pathway	2	2	2	0.8	1	1	1
GO:0050927	positive regulation of positive chemotaxis	2	2	2	0.8	1	1	1
GO:1900135	positive regulation of renin secretion into blood stream	1	1	1	0.89	1	1	1
GO:0031681	G-protein beta-subunit binding	2	2	2	0.8	1	1	1
GO:0032930	positive regulation of superoxide anion generation	1	1	1	0.89	1	1	1
GO:0070963	positive regulation of neutrophil mediated killing of gram-negative bacterium	1	1	1	0.89	1	1	1
GO:0002741	positive regulation of cytokine secretion involved in immune response	2	2	2	0.8	1	1	1
GO:0043311	positive regulation of eosinophil degranulation	1	1	1	0.89	1	1	1
GO:0090198	negative regulation of chemokine secretion	1	1	1	0.89	1	1	1
GO:0002635	negative regulation of germinal center formation	2	2	2	0.8	1	1	1
GO:0045623	negative regulation of T-helper cell differentiation	1	1	1	0.89	1	1	1
GO:0032225	"regulation of synaptic transmission, dopaminergic"	2	2	2	0.8	1	1	1
GO:0042166	acetylcholine binding	2	2	2	0.8	1	1	1
GO:0033603	positive regulation of dopamine secretion	1	1	1	0.89	1	1	1
GO:0045759	negative regulation of action potential	1	1	1	0.89	1	1	1
GO:0032226	"positive regulation of synaptic transmission, dopaminergic"	1	1	1	0.89	1	1	1
GO:0005222	intracellular cAMP activated cation channel activity	1	1	1	0.89	1	1	1
GO:0003726	double-stranded RNA adenosine deaminase activity	2	2	2	0.8	1	1	1
GO:0004392	heme oxygenase (decyclizing) activity	2	2	2	0.8	1	1	1
GO:0006788	heme oxidation	2	2	2	0.8	1	1	1
GO:0019867	outer membrane	2	2	2	0.8	1	1	1
GO:0048203	"vesicle targeting, trans-Golgi to endosome"	1	1	1	0.89	1	1	1
GO:2001222	regulation of neuron migration	1	1	1	0.89	1	1	1
GO:0004590	orotidine-5'-phosphate decarboxylase activity	1	1	1	0.89	1	1	1
GO:0044205	'de novo' UMP biosynthetic process	1	1	1	0.89	1	1	1
GO:0004588	orotate phosphoribosyltransferase activity	1	1	1	0.89	1	1	1
GO:0033961	cis-stilbene-oxide hydrolase activity	2	2	2	0.8	1	1	1
GO:0014070	response to organic cyclic compound	2	2	2	0.8	1	1	1
GO:0004301	epoxide hydrolase activity	2	2	2	0.8	1	1	1
GO:0008459	chondroitin 6-sulfotransferase activity	1	1	1	0.89	1	1	1
GO:0050698	proteoglycan sulfotransferase activity	1	1	1	0.89	1	1	1
GO:0032446	protein modification by small protein conjugation	2	2	2	0.8	1	1	1
GO:0031401	positive regulation of protein modification process	2	2	2	0.8	1	1	1
GO:0019778	APG12 activating enzyme activity	1	1	1	0.89	1	1	1
GO:0004839	ubiquitin activating enzyme activity	1	1	1	0.89	1	1	1
GO:0043305	negative regulation of mast cell degranulation	1	1	1	0.89	1	1	1
GO:0014822	detection of wounding	1	1	1	0.89	1	1	1
GO:0051438	regulation of ubiquitin-protein ligase activity	2	2	2	0.8	1	1	1
GO:0030272	5-formyltetrahydrofolate cyclo-ligase activity	2	2	2	0.8	1	1	1
GO:0097195	pilomotor reflex	1	1	1	0.89	1	1	1
GO:0018230	peptidyl-L-cysteine S-palmitoylation	2	2	2	0.8	1	1	1
GO:0032426	stereocilium bundle tip	1	1	1	0.89	1	1	1
GO:0031429	box H/ACA snoRNP complex	1	1	1	0.89	1	1	1
GO:0031120	snRNA pseudouridine synthesis	2	2	2	0.8	1	1	1
GO:0031573	intra-S DNA damage checkpoint	2	2	2	0.8	1	1	1
GO:0001642	group III metabotropic glutamate receptor activity	2	2	2	0.8	1	1	1
GO:0048554	positive regulation of metalloenzyme activity	2	2	2	0.8	1	1	1
GO:0034986	iron chaperone activity	1	1	1	0.89	1	1	1
GO:0006119	oxidative phosphorylation	2	2	2	0.8	1	1	1
GO:0051347	positive regulation of transferase activity	1	1	1	0.89	1	1	1
GO:0004322	ferroxidase activity	2	2	2	0.8	1	1	1
GO:0051349	positive regulation of lyase activity	1	1	1	0.89	1	1	1
GO:0010722	regulation of ferrochelatase activity	1	1	1	0.89	1	1	1
GO:0032423	regulation of mismatch repair	1	1	1	0.89	1	1	1
GO:0043570	maintenance of DNA repeat elements	2	2	2	0.8	1	1	1
GO:0061181	regulation of chondrocyte development	1	1	1	0.89	1	1	1
GO:0070602	regulation of centromeric sister chromatid cohesion	1	1	1	0.89	1	1	1
GO:0003919	FMN adenylyltransferase activity	1	1	1	0.89	1	1	1
GO:0006747	FAD biosynthetic process	1	1	1	0.89	1	1	1
GO:0004165	dodecenoyl-CoA delta-isomerase activity	1	1	1	0.89	1	1	1
GO:0000182	rDNA binding	1	1	1	0.89	1	1	1
GO:0045943	positive regulation of transcription from RNA polymerase I promoter	2	2	2	0.8	1	1	1
GO:0045200	establishment of neuroblast polarity	1	1	1	0.89	1	1	1
GO:0030497	fatty acid elongation	1	1	1	0.89	1	1	1
GO:0051661	maintenance of centrosome location	2	2	2	0.8	1	1	1
GO:0045769	negative regulation of asymmetric cell division	1	1	1	0.89	1	1	1
GO:0004363	glutathione synthase activity	2	2	2	0.8	1	1	1
GO:0004168	dolichol kinase activity	1	1	1	0.89	1	1	1
GO:0043048	dolichyl monophosphate biosynthetic process	1	1	1	0.89	1	1	1
GO:0004698	calcium-dependent protein kinase C activity	1	1	1	0.89	1	1	1
GO:0035403	histone kinase activity (H3-T6 specific)	2	2	2	0.8	1	1	1
GO:0034351	negative regulation of glial cell apoptotic process	2	2	2	0.8	1	1	1
GO:0031666	positive regulation of lipopolysaccharide-mediated signaling pathway	2	2	2	0.8	1	1	1
GO:0035408	histone H3-T6 phosphorylation	2	2	2	0.8	1	1	1
GO:0070212	protein poly-ADP-ribosylation	2	2	2	0.8	1	1	1
GO:0006085	acetyl-CoA biosynthetic process	2	2	2	0.8	1	1	1
GO:0034629	cellular protein complex localization	1	1	1	0.89	1	1	1
GO:0047676	arachidonate-CoA ligase activity	1	1	1	0.89	1	1	1
GO:0042428	serotonin metabolic process	2	2	2	0.8	1	1	1
GO:0046068	cGMP metabolic process	2	2	2	0.8	1	1	1
GO:0030899	calcium-dependent ATPase activity	1	1	1	0.89	1	1	1
GO:0050820	positive regulation of coagulation	1	1	1	0.89	1	1	1
GO:0051248	negative regulation of protein metabolic process	1	1	1	0.89	1	1	1
GO:0070097	delta-catenin binding	2	2	2	0.8	1	1	1
GO:0001012	RNA polymerase II regulatory region DNA binding	1	1	1	0.89	1	1	1
GO:0047874	dolichyldiphosphatase activity	1	1	1	0.89	1	1	1
GO:0055100	adiponectin binding	1	1	1	0.89	1	1	1
GO:0019276	UDP-N-acetylgalactosamine metabolic process	2	2	2	0.8	1	1	1
GO:0050653	"chondroitin sulfate proteoglycan biosynthetic process, polysaccharide chain biosynthetic process"	1	1	1	0.89	1	1	1
GO:0047238	glucuronosyl-N-acetylgalactosaminyl-proteoglycan 4-beta-N-acetylgalactosaminyltransferase activity	2	2	2	0.8	1	1	1
GO:0047237	glucuronylgalactosylproteoglycan 4-beta-N-acetylgalactosaminyltransferase activity	1	1	1	0.89	1	1	1
GO:0046398	UDP-glucuronate metabolic process	1	1	1	0.89	1	1	1
GO:0008955	peptidoglycan glycosyltransferase activity	1	1	1	0.89	1	1	1
GO:0007097	nuclear migration	2	2	2	0.8	1	1	1
GO:0005183	gonadotropin hormone-releasing hormone activity	1	1	1	0.89	1	1	1
GO:0004743	pyruvate kinase activity	1	1	1	0.89	1	1	1
GO:0030119	AP-type membrane coat adaptor complex	1	1	1	0.89	1	1	1
GO:0050294	steroid sulfotransferase activity	1	1	1	0.89	1	1	1
GO:0051923	sulfation	2	2	2	0.8	1	1	1
GO:0047894	flavonol 3-sulfotransferase activity	1	1	1	0.89	1	1	1
GO:0009812	flavonoid metabolic process	1	1	1	0.89	1	1	1
GO:0018958	phenol-containing compound metabolic process	1	1	1	0.89	1	1	1
GO:0008160	protein tyrosine phosphatase activator activity	2	2	2	0.8	1	1	1
GO:0019211	phosphatase activator activity	2	2	2	0.8	1	1	1
GO:0032515	negative regulation of phosphoprotein phosphatase activity	1	1	1	0.89	1	1	1
GO:0060187	cell pole	1	1	1	0.89	1	1	1
GO:0004466	long-chain-acyl-CoA dehydrogenase activity	2	2	2	0.8	1	1	1
GO:0017099	very-long-chain-acyl-CoA dehydrogenase activity	1	1	1	0.89	1	1	1
GO:0070991	medium-chain-acyl-CoA dehydrogenase activity	1	1	1	0.89	1	1	1
GO:0015334	high affinity oligopeptide transporter activity	1	1	1	0.89	1	1	1
GO:0003905	alkylbase DNA N-glycosylase activity	1	1	1	0.89	1	1	1
GO:0006851	mitochondrial calcium ion transport	1	1	1	0.89	1	1	1
GO:0035786	protein complex oligomerization	1	1	1	0.89	1	1	1
GO:0051561	elevation of mitochondrial calcium ion concentration	2	2	2	0.8	1	1	1
GO:0035572	N-terminal peptidyl-serine dimethylation	1	1	1	0.89	1	1	1
GO:0018012	N-terminal peptidyl-alanine trimethylation	1	1	1	0.89	1	1	1
GO:0018016	N-terminal peptidyl-proline dimethylation	1	1	1	0.89	1	1	1
GO:0035573	N-terminal peptidyl-serine trimethylation	1	1	1	0.89	1	1	1
GO:0046425	regulation of JAK-STAT cascade	2	2	2	0.8	1	1	1
GO:0008269	JAK pathway signal transduction adaptor activity	1	1	1	0.89	1	1	1
GO:0005068	transmembrane receptor protein tyrosine kinase adaptor activity	2	2	2	0.8	1	1	1
GO:0050851	antigen receptor-mediated signaling pathway	1	1	1	0.89	1	1	1
GO:0043295	glutathione binding	1	1	1	0.89	1	1	1
GO:2001213	negative regulation of vasculogenesis	1	1	1	0.89	1	1	1
GO:0043546	molybdopterin cofactor binding	1	1	1	0.89	1	1	1
GO:0004854	xanthine dehydrogenase activity	1	1	1	0.89	1	1	1
GO:0009115	xanthine catabolic process	1	1	1	0.89	1	1	1
GO:0004855	xanthine oxidase activity	1	1	1	0.89	1	1	1
GO:0043241	protein complex disassembly	1	1	1	0.89	1	1	1
GO:0008526	phosphatidylinositol transporter activity	1	1	1	0.89	1	1	1
GO:0047130	"saccharopine dehydrogenase (NADP+, L-lysine-forming) activity"	1	1	1	0.89	1	1	1
GO:0019477	L-lysine catabolic process	1	1	1	0.89	1	1	1
GO:0003834	"beta-carotene 15,15'-monooxygenase activity"	1	1	1	0.89	1	1	1
GO:0000395	nuclear mRNA 5'-splice site recognition	2	2	2	0.8	1	1	1
GO:0072383	plus-end-directed vesicle transport along microtubule	1	1	1	0.89	1	1	1
GO:0060077	inhibitory synapse	2	2	2	0.8	1	1	1
GO:0015495	gamma-aminobutyric acid:hydrogen symporter activity	1	1	1	0.89	1	1	1
GO:0044292	dendrite terminus	2	2	2	0.8	1	1	1
GO:0051286	cell tip	1	1	1	0.89	1	1	1
GO:0044316	cone cell pedicle	1	1	1	0.89	1	1	1
GO:0015816	glycine transport	2	2	2	0.8	1	1	1
GO:0015187	glycine transmembrane transporter activity	2	2	2	0.8	1	1	1
GO:0019212	phosphatase inhibitor activity	2	2	2	0.8	1	1	1
GO:0072534	perineuronal net	2	2	2	0.8	1	1	1
GO:0045664	regulation of neuron differentiation	1	1	1	0.89	1	1	1
GO:0035767	endothelial cell chemotaxis	1	1	1	0.89	1	1	1
GO:0032731	positive regulation of interleukin-1 beta production	1	1	1	0.89	1	1	1
GO:0008426	protein kinase C inhibitor activity	1	1	1	0.89	1	1	1
GO:0019464	glycine decarboxylation via glycine cleavage system	1	1	1	0.89	1	1	1
GO:0045927	positive regulation of growth	2	2	2	0.8	1	1	1
GO:0008190	eukaryotic initiation factor 4E binding	2	2	2	0.8	1	1	1
GO:0002474	antigen processing and presentation of peptide antigen via MHC class I	1	1	1	0.89	1	1	1
GO:0002237	response to molecule of bacterial origin	1	1	1	0.89	1	1	1
GO:0033077	T cell differentiation in thymus	1	1	1	0.89	1	1	1
GO:0002481	"antigen processing and presentation of exogenous protein antigen via MHC class Ib, TAP-dependent"	1	1	1	0.89	1	1	1
GO:0009448	gamma-aminobutyric acid metabolic process	2	2	2	0.8	1	1	1
GO:0003867	4-aminobutyrate transaminase activity	1	1	1	0.89	1	1	1
GO:0032144	4-aminobutyrate transaminase complex	1	1	1	0.89	1	1	1
GO:0003724	RNA helicase activity	1	1	1	0.89	1	1	1
GO:0034498	early endosome to Golgi transport	2	2	2	0.8	1	1	1
GO:0006931	"substrate-dependent cell migration, cell attachment to substrate"	1	1	1	0.89	1	1	1
GO:0070201	regulation of establishment of protein localization	1	1	1	0.89	1	1	1
GO:0019215	intermediate filament binding	2	2	2	0.8	1	1	1
GO:0052629	"phosphatidylinositol-3,5-bisphosphate 3-phosphatase activity"	1	1	1	0.89	1	1	1
GO:0044088	regulation of vacuole organization	1	1	1	0.89	1	1	1
GO:2000791	negative regulation of mesenchymal cell proliferation involved in lung development	1	1	1	0.89	1	1	1
GO:2000795	negative regulation of epithelial cell proliferation involved in lung morphogenesis	1	1	1	0.89	1	1	1
GO:0044300	cerebellar mossy fiber	1	1	1	0.89	1	1	1
GO:0090403	oxidative stress-induced premature senescence	2	2	2	0.8	1	1	1
GO:0006027	glycosaminoglycan catabolic process	1	1	1	0.89	1	1	1
GO:0030294	receptor signaling protein tyrosine kinase inhibitor activity	1	1	1	0.89	1	1	1
GO:0001618	viral receptor activity	1	1	1	0.89	1	1	1
GO:0004874	aryl hydrocarbon receptor activity	1	1	1	0.89	1	1	1
GO:0017162	aryl hydrocarbon receptor binding	2	2	2	0.8	1	1	1
GO:0019307	mannose biosynthetic process	2	2	2	0.8	1	1	1
GO:0004615	phosphomannomutase activity	2	2	2	0.8	1	1	1
GO:0004055	argininosuccinate synthase activity	1	1	1	0.89	1	1	1
GO:0006526	arginine biosynthetic process	1	1	1	0.89	1	1	1
GO:0003958	NADPH-hemoprotein reductase activity	1	1	1	0.89	1	1	1
GO:0090346	cellular organofluorine metabolic process	1	1	1	0.89	1	1	1
GO:0051090	regulation of sequence-specific DNA binding transcription factor activity	2	2	2	0.8	1	1	1
GO:0042755	eating behavior	1	1	1	0.89	1	1	1
GO:0007409	axonogenesis	1	1	1	0.89	1	1	1
GO:0001764	neuron migration	1	1	1	0.89	1	1	1
GO:0050811	GABA receptor binding	2	2	2	0.8	1	1	1
GO:0002151	G-quadruplex RNA binding	2	2	2	0.8	1	1	1
GO:0071174	mitotic cell cycle spindle checkpoint	1	1	1	0.89	1	1	1
GO:2001020	regulation of response to DNA damage stimulus	1	1	1	0.89	1	1	1
GO:0048247	lymphocyte chemotaxis	1	1	1	0.89	1	1	1
GO:2000406	positive regulation of T cell migration	1	1	1	0.89	1	1	1
GO:0035419	activation of MAPK activity involved in innate immune response	1	1	1	0.89	1	1	1
GO:2000415	positive regulation of fibronectin-dependent thymocyte migration	1	1	1	0.89	1	1	1
GO:2000309	positive regulation of tumor necrosis factor (ligand) superfamily member 11 production	2	2	2	0.8	1	1	1
GO:0002523	leukocyte migration involved in inflammatory response	1	1	1	0.89	1	1	1
GO:0002675	positive regulation of acute inflammatory response	1	1	1	0.89	1	1	1
GO:0002693	positive regulation of cellular extravasation	1	1	1	0.89	1	1	1
GO:2000418	positive regulation of eosinophil migration	1	1	1	0.89	1	1	1
GO:0070245	positive regulation of thymocyte apoptotic process	2	2	2	0.8	1	1	1
GO:0044351	macropinocytosis	1	1	1	0.89	1	1	1
GO:0051164	L-xylitol metabolic process	1	1	1	0.89	1	1	1
GO:0003939	L-iditol 2-dehydrogenase activity	1	1	1	0.89	1	1	1
GO:0046370	fructose biosynthetic process	1	1	1	0.89	1	1	1
GO:0006060	sorbitol metabolic process	1	1	1	0.89	1	1	1
GO:0051160	L-xylitol catabolic process	1	1	1	0.89	1	1	1
GO:0006062	sorbitol catabolic process	1	1	1	0.89	1	1	1
GO:0030038	contractile actin filament bundle assembly	1	1	1	0.89	1	1	1
GO:0090136	epithelial cell-cell adhesion	2	2	2	0.8	1	1	1
GO:0002085	inhibition of neuroepithelial cell differentiation	1	1	1	0.89	1	1	1
GO:0045666	positive regulation of neuron differentiation	1	1	1	0.89	1	1	1
GO:0021675	nerve development	1	1	1	0.89	1	1	1
GO:0016358	dendrite development	1	1	1	0.89	1	1	1
GO:0001657	ureteric bud development	1	1	1	0.89	1	1	1
GO:0048839	inner ear development	2	2	2	0.8	1	1	1
GO:0007411	axon guidance	1	1	1	0.89	1	1	1
GO:0008038	neuron recognition	1	1	1	0.89	1	1	1
GO:0007406	negative regulation of neuroblast proliferation	1	1	1	0.89	1	1	1
GO:0007412	axon target recognition	1	1	1	0.89	1	1	1
GO:0042596	fear response	1	1	1	0.89	1	1	1
GO:0033058	directional locomotion	2	2	2	0.8	1	1	1
GO:2000798	negative regulation of amniotic stem cell differentiation	1	1	1	0.89	1	1	1
GO:2000740	negative regulation of mesenchymal stem cell differentiation	1	1	1	0.89	1	1	1
GO:0008574	plus-end-directed microtubule motor activity	1	1	1	0.89	1	1	1
GO:0070463	tubulin-dependent ATPase activity	1	1	1	0.89	1	1	1
GO:0032235	negative regulation of calcium ion transport via store-operated calcium channel activity	1	1	1	0.89	1	1	1
GO:0034584	piRNA binding	1	1	1	0.89	1	1	1
GO:0034333	adherens junction assembly	1	1	1	0.89	1	1	1
GO:0044334	canonical Wnt receptor signaling pathway involved in positive regulation of epithelial to mesenchymal transition	1	1	1	0.89	1	1	1
GO:0010909	positive regulation of heparan sulfate proteoglycan biosynthetic process	1	1	1	0.89	1	1	1
GO:0034750	Scrib-APC-beta-catenin complex	1	1	1	0.89	1	1	1
GO:0061047	positive regulation of branching involved in lung morphogenesis	2	2	2	0.8	1	1	1
GO:0048660	regulation of smooth muscle cell proliferation	2	2	2	0.8	1	1	1
GO:0042129	regulation of T cell proliferation	1	1	1	0.89	1	1	1
GO:0030997	regulation of centriole-centriole cohesion	1	1	1	0.89	1	1	1
GO:0045743	positive regulation of fibroblast growth factor receptor signaling pathway	2	2	2	0.8	1	1	1
GO:0031528	microvillus membrane	1	1	1	0.89	1	1	1
GO:0005924	cell-substrate adherens junction	1	1	1	0.89	1	1	1
GO:0070369	beta-catenin-TCF7L2 complex	1	1	1	0.89	1	1	1
GO:2001145	"negative regulation of phosphatidylinositol-3,4,5-trisphosphate 5-phosphatase activity"	1	1	1	0.89	1	1	1
GO:0034259	negative regulation of Rho GTPase activity	1	1	1	0.89	1	1	1
GO:0033588	Elongator holoenzyme complex	1	1	1	0.89	1	1	1
GO:0032212	positive regulation of telomere maintenance via telomerase	1	1	1	0.89	1	1	1
GO:0070213	protein auto-ADP-ribosylation	2	2	2	0.8	1	1	1
GO:0019725	cellular homeostasis	1	1	1	0.89	1	1	1
GO:0042518	negative regulation of tyrosine phosphorylation of Stat3 protein	2	2	2	0.8	1	1	1
GO:0004077	biotin-[acetyl-CoA-carboxylase] ligase activity	2	2	2	0.8	1	1	1
GO:0048378	regulation of lateral mesodermal cell fate specification	1	1	1	0.89	1	1	1
GO:0004375	glycine dehydrogenase (decarboxylating) activity	1	1	1	0.89	1	1	1
GO:0016608	growth hormone-releasing hormone activity	1	1	1	0.89	1	1	1
GO:0031770	growth hormone-releasing hormone receptor binding	1	1	1	0.89	1	1	1
GO:0007283	spermatogenesis	2	2	2	0.8	1	1	1
GO:0033146	regulation of intracellular estrogen receptor signaling pathway	1	1	1	0.89	1	1	1
GO:0090312	positive regulation of protein deacetylation	1	1	1	0.89	1	1	1
GO:0042765	GPI-anchor transamidase complex	2	2	2	0.8	1	1	1
GO:0001739	sex chromatin	2	2	2	0.8	1	1	1
GO:0004535	poly(A)-specific ribonuclease activity	1	1	1	0.89	1	1	1
GO:0000289	nuclear-transcribed mRNA poly(A) tail shortening	2	2	2	0.8	1	1	1
GO:0031658	negative regulation of cyclin-dependent protein kinase activity involved in G1/S	1	1	1	0.89	1	1	1
GO:0060024	rhythmic synaptic transmission	1	1	1	0.89	1	1	1
GO:0002902	regulation of B cell apoptotic process	2	2	2	0.8	1	1	1
GO:0090071	negative regulation of ribosome biogenesis	1	1	1	0.89	1	1	1
GO:0032535	regulation of cellular component size	1	1	1	0.89	1	1	1
GO:2000808	negative regulation of synaptic vesicle clustering	1	1	1	0.89	1	1	1
GO:0016314	"phosphatidylinositol-3,4,5-trisphosphate 3-phosphatase activity"	1	1	1	0.89	1	1	1
GO:0033032	regulation of myeloid cell apoptotic process	1	1	1	0.89	1	1	1
GO:0035749	myelin sheath adaxonal region	2	2	2	0.8	1	1	1
GO:0051800	"phosphatidylinositol-3,4-bisphosphate 3-phosphatase activity"	1	1	1	0.89	1	1	1
GO:0051717	"inositol-1,3,4,5-tetrakisphosphate 3-phosphatase activity"	1	1	1	0.89	1	1	1
GO:0004849	uridine kinase activity	2	2	2	0.8	1	1	1
GO:0030684	preribosome	1	1	1	0.89	1	1	1
GO:0003681	bent DNA binding	1	1	1	0.89	1	1	1
GO:0050567	glutaminyl-tRNA synthase (glutamine-hydrolyzing) activity	2	2	2	0.8	1	1	1
GO:0070681	glutaminyl-tRNAGln biosynthesis via transamidation	2	2	2	0.8	1	1	1
GO:0030956	glutamyl-tRNA(Gln) amidotransferase complex	2	2	2	0.8	1	1	1
GO:0070506	high-density lipoprotein particle receptor activity	1	1	1	0.89	1	1	1
GO:0015920	lipopolysaccharide transport	1	1	1	0.89	1	1	1
GO:0070508	cholesterol import	1	1	1	0.89	1	1	1
GO:0010899	regulation of phosphatidylcholine catabolic process	1	1	1	0.89	1	1	1
GO:0008035	high-density lipoprotein particle binding	1	1	1	0.89	1	1	1
GO:0031233	intrinsic to external side of plasma membrane	1	1	1	0.89	1	1	1
GO:0033631	cell-cell adhesion mediated by integrin	1	1	1	0.89	1	1	1
GO:0033627	cell adhesion mediated by integrin	2	2	2	0.8	1	1	1
GO:0010042	response to manganese ion	1	1	1	0.89	1	1	1
GO:0033306	phytol metabolic process	1	1	1	0.89	1	1	1
GO:0051575	5'-deoxyribose-5-phosphate lyase activity	1	1	1	0.89	1	1	1
GO:0043564	Ku70:Ku80 complex	1	1	1	0.89	1	1	1
GO:0009008	DNA-methyltransferase activity	1	1	1	0.89	1	1	1
GO:0090116	C-5 methylation of cytosine	2	2	2	0.8	1	1	1
GO:0003886	DNA (cytosine-5-)-methyltransferase activity	2	2	2	0.8	1	1	1
GO:0004645	phosphorylase activity	2	2	2	0.8	1	1	1
GO:0032876	negative regulation of DNA endoreduplication	2	2	2	0.8	1	1	1
GO:0017004	cytochrome complex assembly	1	1	1	0.89	1	1	1
GO:0008495	protoheme IX farnesyltransferase activity	1	1	1	0.89	1	1	1
GO:0008535	respiratory chain complex IV assembly	1	1	1	0.89	1	1	1
GO:0048034	heme O biosynthetic process	1	1	1	0.89	1	1	1
GO:0045898	regulation of RNA polymerase II transcriptional preinitiation complex assembly	1	1	1	0.89	1	1	1
GO:0070053	thrombospondin receptor activity	2	2	2	0.8	1	1	1
GO:0004164	diphthine synthase activity	1	1	1	0.89	1	1	1
GO:2000637	positive regulation of gene silencing by miRNA	2	2	2	0.8	1	1	1
GO:0035331	negative regulation of hippo signaling cascade	2	2	2	0.8	1	1	1
GO:0035195	gene silencing by miRNA	2	2	2	0.8	1	1	1
GO:0035401	histone kinase activity (H3-Y41 specific)	1	1	1	0.89	1	1	1
GO:0005143	interleukin-12 receptor binding	2	2	2	0.8	1	1	1
GO:0035409	histone H3-Y41 phosphorylation	1	1	1	0.89	1	1	1
GO:0007260	tyrosine phosphorylation of STAT protein	1	1	1	0.89	1	1	1
GO:0035722	interleukin-12-mediated signaling pathway	1	1	1	0.89	1	1	1
GO:0070671	response to interleukin-12	2	2	2	0.8	1	1	1
GO:0032119	sequestering of zinc ion	1	1	1	0.89	1	1	1
GO:0034417	bisphosphoglycerate 3-phosphatase activity	1	1	1	0.89	1	1	1
GO:0033683	"nucleotide-excision repair, DNA incision"	2	2	2	0.8	1	1	1
GO:0006296	"nucleotide-excision repair, DNA incision, 5'-to lesion"	2	2	2	0.8	1	1	1
GO:0032205	negative regulation of telomere maintenance	2	2	2	0.8	1	1	1
GO:0006295	"nucleotide-excision repair, DNA incision, 3'-to lesion"	1	1	1	0.89	1	1	1
GO:0004520	endodeoxyribonuclease activity	2	2	2	0.8	1	1	1
GO:0000110	nucleotide-excision repair factor 1 complex	1	1	1	0.89	1	1	1
GO:0045217	cell-cell junction maintenance	2	2	2	0.8	1	1	1
GO:0035248	"alpha-1,4-N-acetylgalactosaminyltransferase activity"	1	1	1	0.89	1	1	1
GO:0001888	glucuronyl-galactosyl-proteoglycan 4-alpha-N-acetylglucosaminyltransferase activity	1	1	1	0.89	1	1	1
GO:0032591	dendritic spine membrane	1	1	1	0.89	1	1	1
GO:0004647	phosphoserine phosphatase activity	1	1	1	0.89	1	1	1
GO:0071065	alpha9-beta1 integrin-vascular cell adhesion molecule-1 complex	1	1	1	0.89	1	1	1
GO:0050901	leukocyte tethering or rolling	2	2	2	0.8	1	1	1
GO:0040034	"regulation of development, heterochronic"	1	1	1	0.89	1	1	1
GO:0048597	post-embryonic camera-type eye morphogenesis	1	1	1	0.89	1	1	1
GO:0046949	fatty-acyl-CoA biosynthetic process	2	2	2	0.8	1	1	1
GO:0043754	dihydrolipoyllysine-residue (2-methylpropanoyl)transferase activity	2	2	2	0.8	1	1	1
GO:0051251	positive regulation of lymphocyte activation	1	1	1	0.89	1	1	1
GO:0000824	inositol tetrakisphosphate 3-kinase activity	1	1	1	0.89	1	1	1
GO:0014812	muscle cell migration	1	1	1	0.89	1	1	1
GO:0010828	positive regulation of glucose transport	1	1	1	0.89	1	1	1
GO:0048012	hepatocyte growth factor receptor signaling pathway	1	1	1	0.89	1	1	1
GO:0005008	hepatocyte growth factor-activated receptor activity	1	1	1	0.89	1	1	1
GO:0000309	nicotinamide-nucleotide adenylyltransferase activity	1	1	1	0.89	1	1	1
GO:0004515	nicotinate-nucleotide adenylyltransferase activity	1	1	1	0.89	1	1	1
GO:0051220	cytoplasmic sequestering of protein	1	1	1	0.89	1	1	1
GO:0030852	regulation of granulocyte differentiation	1	1	1	0.89	1	1	1
GO:0033189	response to vitamin A	1	1	1	0.89	1	1	1
GO:0003963	RNA-3'-phosphate cyclase activity	1	1	1	0.89	1	1	1
GO:0046899	nucleoside triphosphate adenylate kinase activity	2	2	2	0.8	1	1	1
GO:0046051	UTP metabolic process	1	1	1	0.89	1	1	1
GO:0046033	AMP metabolic process	2	2	2	0.8	1	1	1
GO:0046041	ITP metabolic process	1	1	1	0.89	1	1	1
GO:0046039	GTP metabolic process	2	2	2	0.8	1	1	1
GO:0004689	phosphorylase kinase activity	1	1	1	0.89	1	1	1
GO:0005964	phosphorylase kinase complex	1	1	1	0.89	1	1	1
GO:0004833	"tryptophan 2,3-dioxygenase activity"	2	2	2	0.8	1	1	1
GO:0033754	"indoleamine 2,3-dioxygenase activity"	1	1	1	0.89	1	1	1
GO:0019441	tryptophan catabolic process to kynurenine	2	2	2	0.8	1	1	1
GO:0070363	mitochondrial light strand promoter sense binding	1	1	1	0.89	1	1	1
GO:0006391	transcription initiation from mitochondrial promoter	2	2	2	0.8	1	1	1
GO:0033108	mitochondrial respiratory chain complex assembly	2	2	2	0.8	1	1	1
GO:0008907	integrase activity	1	1	1	0.89	1	1	1
GO:0070938	contractile ring	1	1	1	0.89	1	1	1
GO:0016011	dystroglycan complex	1	1	1	0.89	1	1	1
GO:0009279	cell outer membrane	2	2	2	0.8	1	1	1
GO:2000052	positive regulation of non-canonical Wnt receptor signaling pathway	1	1	1	0.89	1	1	1
GO:2000117	negative regulation of cysteine-type endopeptidase activity	2	2	2	0.8	1	1	1
GO:0071380	cellular response to prostaglandin E stimulus	2	2	2	0.8	1	1	1
GO:2000080	negative regulation of canonical Wnt receptor signaling pathway involved in controlling type B pancreatic cell proliferation	1	1	1	0.89	1	1	1
GO:0071481	cellular response to X-ray	2	2	2	0.8	1	1	1
GO:2000271	positive regulation of fibroblast apoptotic process	1	1	1	0.89	1	1	1
GO:2000270	negative regulation of fibroblast apoptotic process	2	2	2	0.8	1	1	1
GO:0045578	negative regulation of B cell differentiation	2	2	2	0.8	1	1	1
GO:0071305	cellular response to vitamin D	1	1	1	0.89	1	1	1
GO:2000035	regulation of stem cell division	2	2	2	0.8	1	1	1
GO:0042662	negative regulation of mesodermal cell fate specification	2	2	2	0.8	1	1	1
GO:0061185	negative regulation of dermatome development	1	1	1	0.89	1	1	1
GO:0010577	metalloenzyme activator activity	1	1	1	0.89	1	1	1
GO:0001778	plasma membrane repair	2	2	2	0.8	1	1	1
GO:0006930	"substrate-dependent cell migration, cell extension"	1	1	1	0.89	1	1	1
GO:2000142	"regulation of transcription initiation, DNA-dependent"	1	1	1	0.89	1	1	1
GO:0046111	xanthine biosynthetic process	1	1	1	0.89	1	1	1
GO:0006157	deoxyadenosine catabolic process	1	1	1	0.89	1	1	1
GO:0046101	hypoxanthine biosynthetic process	1	1	1	0.89	1	1	1
GO:0046061	dATP catabolic process	1	1	1	0.89	1	1	1
GO:0033632	regulation of cell-cell adhesion mediated by integrin	2	2	2	0.8	1	1	1
GO:0046103	inosine biosynthetic process	1	1	1	0.89	1	1	1
GO:0002636	positive regulation of germinal center formation	1	1	1	0.89	1	1	1
GO:0060169	negative regulation of adenosine receptor signaling pathway	1	1	1	0.89	1	1	1
GO:0060407	negative regulation of penile erection	1	1	1	0.89	1	1	1
GO:0006154	adenosine catabolic process	2	2	2	0.8	1	1	1
GO:0032261	purine nucleotide salvage	1	1	1	0.89	1	1	1
GO:0046500	S-adenosylmethionine metabolic process	1	1	1	0.89	1	1	1
GO:0017174	glycine N-methyltransferase activity	1	1	1	0.89	1	1	1
GO:0046339	diacylglycerol metabolic process	2	2	2	0.8	1	1	1
GO:0015501	glutamate:sodium symporter activity	1	1	1	0.89	1	1	1
GO:0004825	methionine-tRNA ligase activity	1	1	1	0.89	1	1	1
GO:0006431	methionyl-tRNA aminoacylation	1	1	1	0.89	1	1	1
GO:0005736	DNA-directed RNA polymerase I complex	2	2	2	0.8	1	1	1
GO:0017126	nucleologenesis	1	1	1	0.89	1	1	1
GO:0008418	protein-N-terminal asparagine amidohydrolase activity	1	1	1	0.89	1	1	1
GO:0070836	caveola assembly	2	2	2	0.8	1	1	1
GO:0071455	cellular response to hyperoxia	1	1	1	0.89	1	1	1
GO:0072584	caveolin-mediated endocytosis	1	1	1	0.89	1	1	1
GO:0045907	positive regulation of vasoconstriction	2	2	2	0.8	1	1	1
GO:0033484	nitric oxide homeostasis	1	1	1	0.89	1	1	1
GO:0052547	regulation of peptidase activity	1	1	1	0.89	1	1	1
GO:0042524	negative regulation of tyrosine phosphorylation of Stat5 protein	2	2	2	0.8	1	1	1
GO:0047598	7-dehydrocholesterol reductase activity	1	1	1	0.89	1	1	1
GO:0031748	D1 dopamine receptor binding	1	1	1	0.89	1	1	1
GO:0048278	vesicle docking	2	2	2	0.8	1	1	1
GO:0007088	regulation of mitosis	1	1	1	0.89	1	1	1
GO:0008536	Ran GTPase binding	1	1	1	0.89	1	1	1
GO:0005087	Ran guanyl-nucleotide exchange factor activity	1	1	1	0.89	1	1	1
GO:0007624	ultradian rhythm	1	1	1	0.89	1	1	1
GO:0042985	negative regulation of amyloid precursor protein biosynthetic process	2	2	2	0.8	1	1	1
GO:0004566	beta-glucuronidase activity	1	1	1	0.89	1	1	1
GO:0003952	NAD+ synthase (glutamine-hydrolyzing) activity	1	1	1	0.89	1	1	1
GO:0007099	centriole replication	1	1	1	0.89	1	1	1
GO:0000439	core TFIIH complex	1	1	1	0.89	1	1	1
GO:0060014	granulosa cell differentiation	1	1	1	0.89	1	1	1
GO:0043028	cysteine-type endopeptidase regulator activity involved in apoptotic process	1	1	1	0.89	1	1	1
GO:0046934	"phosphatidylinositol-4,5-bisphosphate 3-kinase activity"	2	2	2	0.8	1	1	1
GO:2000078	positive regulation of type B pancreatic cell development	1	1	1	0.89	1	1	1
GO:0043091	L-arginine import	1	1	1	0.89	1	1	1
GO:0070821	tertiary granule membrane	1	1	1	0.89	1	1	1
GO:0045342	MHC class II biosynthetic process	1	1	1	0.89	1	1	1
GO:0048002	antigen processing and presentation of peptide antigen	1	1	1	0.89	1	1	1
GO:0051139	metal ion:hydrogen antiporter activity	1	1	1	0.89	1	1	1
GO:0070839	divalent metal ion export	1	1	1	0.89	1	1	1
GO:0071421	manganese ion transmembrane transport	2	2	2	0.8	1	1	1
GO:0070574	cadmium ion transmembrane transport	1	1	1	0.89	1	1	1
GO:0030670	phagocytic vesicle membrane	1	1	1	0.89	1	1	1
GO:0015707	nitrite transport	1	1	1	0.89	1	1	1
GO:0007035	vacuolar acidification	1	1	1	0.89	1	1	1
GO:0002309	T cell proliferation involved in immune response	1	1	1	0.89	1	1	1
GO:0046915	transition metal ion transmembrane transporter activity	1	1	1	0.89	1	1	1
GO:0006876	cellular cadmium ion homeostasis	1	1	1	0.89	1	1	1
GO:0002827	positive regulation of T-helper 1 type immune response	2	2	2	0.8	1	1	1
GO:0005384	manganese ion transmembrane transporter activity	2	2	2	0.8	1	1	1
GO:0006776	vitamin A metabolic process	1	1	1	0.89	1	1	1
GO:0050434	positive regulation of viral transcription	1	1	1	0.89	1	1	1
GO:0009791	post-embryonic development	2	2	2	0.8	1	1	1
GO:0007519	skeletal muscle tissue development	2	2	2	0.8	1	1	1
GO:0048745	smooth muscle tissue development	2	2	2	0.8	1	1	1
GO:0043010	camera-type eye development	1	1	1	0.89	1	1	1
GO:0048286	lung alveolus development	1	1	1	0.89	1	1	1
GO:0042297	vocal learning	1	1	1	0.89	1	1	1
GO:0021757	caudate nucleus development	1	1	1	0.89	1	1	1
GO:0021758	putamen development	1	1	1	0.89	1	1	1
GO:0060393	regulation of pathway-restricted SMAD protein phosphorylation	2	2	2	0.8	1	1	1
GO:0042118	endothelial cell activation	1	1	1	0.89	1	1	1
GO:0035356	cellular triglyceride homeostasis	2	2	2	0.8	1	1	1
GO:0010866	regulation of triglyceride biosynthetic process	1	1	1	0.89	1	1	1
GO:0034389	lipid particle organization	2	2	2	0.8	1	1	1
GO:0072345	NAADP-sensitive calcium-release channel activity	1	1	1	0.89	1	1	1
GO:0004134	4-alpha-glucanotransferase activity	1	1	1	0.89	1	1	1
GO:0004133	glycogen debranching enzyme activity	1	1	1	0.89	1	1	1
GO:0004135	"amylo-alpha-1,6-glucosidase activity"	1	1	1	0.89	1	1	1
GO:0052746	inositol phosphorylation	1	1	1	0.89	1	1	1
GO:0035299	inositol pentakisphosphate 2-kinase activity	1	1	1	0.89	1	1	1
GO:0034260	negative regulation of GTPase activity	2	2	2	0.8	1	1	1
GO:0055024	regulation of cardiac muscle tissue development	1	1	1	0.89	1	1	1
GO:0030314	junctional membrane complex	2	2	2	0.8	1	1	1
GO:0060316	positive regulation of ryanodine-sensitive calcium-release channel activity	1	1	1	0.89	1	1	1
GO:0015278	calcium-release channel activity	2	2	2	0.8	1	1	1
GO:0001635	calcitonin gene-related polypeptide receptor activity	2	2	2	0.8	1	1	1
GO:0090290	positive regulation of osteoclast proliferation	1	1	1	0.89	1	1	1
GO:0031023	microtubule organizing center organization	2	2	2	0.8	1	1	1
GO:0015362	high affinity sodium:dicarboxylate symporter activity	1	1	1	0.89	1	1	1
GO:0061041	regulation of wound healing	1	1	1	0.89	1	1	1
GO:2000392	regulation of lamellipodium morphogenesis	1	1	1	0.89	1	1	1
GO:0032433	filopodium tip	1	1	1	0.89	1	1	1
GO:0018026	peptidyl-lysine monomethylation	2	2	2	0.8	1	1	1
GO:0016279	protein-lysine N-methyltransferase activity	2	2	2	0.8	1	1	1
GO:0043516	"regulation of DNA damage response, signal transduction by p53 class mediator"	1	1	1	0.89	1	1	1
GO:0005859	muscle myosin complex	1	1	1	0.89	1	1	1
GO:0034437	glycoprotein transporter activity	1	1	1	0.89	1	1	1
GO:0034189	very-low-density lipoprotein particle binding	1	1	1	0.89	1	1	1
GO:0038025	reelin receptor activity	1	1	1	0.89	1	1	1
GO:0030229	very-low-density lipoprotein particle receptor activity	2	2	2	0.8	1	1	1
GO:0034436	glycoprotein transport	1	1	1	0.89	1	1	1
GO:0038026	reelin-mediated signaling pathway	1	1	1	0.89	1	1	1
GO:0050353	trimethyllysine dioxygenase activity	1	1	1	0.89	1	1	1
GO:0045329	carnitine biosynthetic process	2	2	2	0.8	1	1	1
GO:0051057	positive regulation of small GTPase mediated signal transduction	1	1	1	0.89	1	1	1
GO:0045309	protein phosphorylated amino acid binding	1	1	1	0.89	1	1	1
GO:0012502	induction of programmed cell death	1	1	1	0.89	1	1	1
GO:0051123	RNA polymerase II transcriptional preinitiation complex assembly	2	2	2	0.8	1	1	1
GO:0060340	positive regulation of type I interferon-mediated signaling pathway	2	2	2	0.8	1	1	1
GO:0070265	necrotic cell death	1	1	1	0.89	1	1	1
GO:0031265	CD95 death-inducing signaling complex	1	1	1	0.89	1	1	1
GO:0003835	"beta-galactoside alpha-2,6-sialyltransferase activity"	2	2	2	0.8	1	1	1
GO:0016933	extracellular-glycine-gated ion channel activity	1	1	1	0.89	1	1	1
GO:0031639	plasminogen activation	2	2	2	0.8	1	1	1
GO:0033691	sialic acid binding	1	1	1	0.89	1	1	1
GO:0090317	negative regulation of intracellular protein transport	1	1	1	0.89	1	1	1
GO:2000534	positive regulation of renal albumin absorption	1	1	1	0.89	1	1	1
GO:0045650	negative regulation of macrophage differentiation	2	2	2	0.8	1	1	1
GO:0045923	positive regulation of fatty acid metabolic process	1	1	1	0.89	1	1	1
GO:0034115	negative regulation of heterotypic cell-cell adhesion	2	2	2	0.8	1	1	1
GO:2000461	negative regulation of eukaryotic cell surface binding	1	1	1	0.89	1	1	1
GO:0033034	positive regulation of myeloid cell apoptotic process	1	1	1	0.89	1	1	1
GO:0050805	negative regulation of synaptic transmission	2	2	2	0.8	1	1	1
GO:0045715	negative regulation of low-density lipoprotein particle receptor biosynthetic process	2	2	2	0.8	1	1	1
GO:0031515	tRNA (m1A) methyltransferase complex	2	2	2	0.8	1	1	1
GO:0016429	tRNA (adenine-N1-)-methyltransferase activity	2	2	2	0.8	1	1	1
GO:0004158	dihydroorotate oxidase activity	1	1	1	0.89	1	1	1
GO:0006210	thymine catabolic process	1	1	1	0.89	1	1	1
GO:0006145	purine base catabolic process	1	1	1	0.89	1	1	1
GO:0004152	dihydroorotate dehydrogenase activity	2	2	2	0.8	1	1	1
GO:0006214	thymidine catabolic process	1	1	1	0.89	1	1	1
GO:0019724	B cell mediated immunity	1	1	1	0.89	1	1	1
GO:0032143	single thymine insertion binding	2	2	2	0.8	1	1	1
GO:0032302	MutSbeta complex	1	1	1	0.89	1	1	1
GO:0032301	MutSalpha complex	2	2	2	0.8	1	1	1
GO:0000400	four-way junction DNA binding	2	2	2	0.8	1	1	1
GO:0032142	single guanine insertion binding	2	2	2	0.8	1	1	1
GO:0032181	dinucleotide repeat insertion binding	1	1	1	0.89	1	1	1
GO:0032357	oxidized purine DNA binding	2	2	2	0.8	1	1	1
GO:0019237	centromeric DNA binding	1	1	1	0.89	1	1	1
GO:0008653	lipopolysaccharide metabolic process	1	1	1	0.89	1	1	1
GO:0050528	acyloxyacyl hydrolase activity	1	1	1	0.89	1	1	1
GO:0090107	regulation of high-density lipoprotein particle assembly	1	1	1	0.89	1	1	1
GO:0034435	cholesterol esterification	1	1	1	0.89	1	1	1
GO:0004607	phosphatidylcholine-sterol O-acyltransferase activity	1	1	1	0.89	1	1	1
GO:0046415	urate metabolic process	1	1	1	0.89	1	1	1
GO:0015440	peptide-transporting ATPase activity	1	1	1	0.89	1	1	1
GO:0030029	actin filament-based process	1	1	1	0.89	1	1	1
GO:0034551	mitochondrial respiratory chain complex III assembly	2	2	2	0.8	1	1	1
GO:0015144	carbohydrate transmembrane transporter activity	1	1	1	0.89	1	1	1
GO:0034219	carbohydrate transmembrane transport	1	1	1	0.89	1	1	1
GO:0035246	peptidyl-arginine N-methylation	1	1	1	0.89	1	1	1
GO:0016274	protein-arginine N-methyltransferase activity	1	1	1	0.89	1	1	1
GO:0017108	5'-flap endonuclease activity	2	2	2	0.8	1	1	1
GO:0050801	ion homeostasis	2	2	2	0.8	1	1	1
GO:0004408	holocytochrome-c synthase activity	1	1	1	0.89	1	1	1
GO:0042720	mitochondrial inner membrane peptidase complex	1	1	1	0.89	1	1	1
GO:0006627	protein processing involved in protein targeting to mitochondrion	1	1	1	0.89	1	1	1
GO:0043035	chromatin insulator sequence binding	1	1	1	0.89	1	1	1
GO:0031060	regulation of histone methylation	1	1	1	0.89	1	1	1
GO:0004174	electron-transferring-flavoprotein dehydrogenase activity	1	1	1	0.89	1	1	1
GO:0048039	ubiquinone binding	1	1	1	0.89	1	1	1
GO:2000119	negative regulation of sodium-dependent phosphate transport	1	1	1	0.89	1	1	1
GO:0045606	positive regulation of epidermal cell differentiation	1	1	1	0.89	1	1	1
GO:0042420	dopamine catabolic process	1	1	1	0.89	1	1	1
GO:0002443	leukocyte mediated immunity	1	1	1	0.89	1	1	1
GO:0004500	dopamine beta-monooxygenase activity	2	2	2	0.8	1	1	1
GO:0030055	cell-substrate junction	1	1	1	0.89	1	1	1
GO:0010641	positive regulation of platelet-derived growth factor receptor signaling pathway	1	1	1	0.89	1	1	1
GO:0002541	activation of plasma proteins involved in acute inflammatory response	1	1	1	0.89	1	1	1
GO:0060053	neurofilament cytoskeleton	2	2	2	0.8	1	1	1
GO:0032864	activation of Cdc42 GTPase activity	2	2	2	0.8	1	1	1
GO:0001825	blastocyst formation	1	1	1	0.89	1	1	1
GO:0005712	chiasma	1	1	1	0.89	1	1	1
GO:0045132	meiotic chromosome segregation	2	2	2	0.8	1	1	1
GO:0051257	spindle midzone assembly involved in meiosis	1	1	1	0.89	1	1	1
GO:0007060	male meiosis chromosome segregation	2	2	2	0.8	1	1	1
GO:0045950	negative regulation of mitotic recombination	2	2	2	0.8	1	1	1
GO:0043060	meiotic metaphase I plate congression	1	1	1	0.89	1	1	1
GO:0045875	negative regulation of sister chromatid cohesion	1	1	1	0.89	1	1	1
GO:0071922	regulation of cohesin localization to chromatin	2	2	2	0.8	1	1	1
GO:0035562	negative regulation of chromatin binding	2	2	2	0.8	1	1	1
GO:0008278	cohesin complex	1	1	1	0.89	1	1	1
GO:0070172	positive regulation of tooth mineralization	1	1	1	0.89	1	1	1
GO:0070085	glycosylation	1	1	1	0.89	1	1	1
GO:0061162	establishment of monopolar cell polarity	1	1	1	0.89	1	1	1
GO:0090030	regulation of steroid hormone biosynthetic process	1	1	1	0.89	1	1	1
GO:0004964	luteinizing hormone receptor activity	1	1	1	0.89	1	1	1
GO:0042700	luteinizing hormone signaling pathway	1	1	1	0.89	1	1	1
GO:0038106	choriogonadotropin hormone binding	1	1	1	0.89	1	1	1
GO:0035472	choriogonadotropin hormone receptor activity	1	1	1	0.89	1	1	1
GO:0060381	positive regulation of single-stranded telomeric DNA binding	1	1	1	0.89	1	1	1
GO:0070182	DNA polymerase binding	1	1	1	0.89	1	1	1
GO:0032202	telomere assembly	1	1	1	0.89	1	1	1
GO:0034620	cellular response to unfolded protein	2	2	2	0.8	1	1	1
GO:0004963	follicle-stimulating hormone receptor activity	1	1	1	0.89	1	1	1
GO:0033044	regulation of chromosome organization	2	2	2	0.8	1	1	1
GO:0042699	follicle-stimulating hormone signaling pathway	1	1	1	0.89	1	1	1
GO:0048074	negative regulation of eye pigmentation	1	1	1	0.89	1	1	1
GO:0035988	chondrocyte proliferation	1	1	1	0.89	1	1	1
GO:0050684	regulation of mRNA processing	1	1	1	0.89	1	1	1
GO:0071711	basement membrane organization	2	2	2	0.8	1	1	1
GO:0004096	catalase activity	1	1	1	0.89	1	1	1
GO:0016684	"oxidoreductase activity, acting on peroxide as acceptor"	1	1	1	0.89	1	1	1
GO:0004046	aminoacylase activity	2	2	2	0.8	1	1	1
GO:0006984	ER-nucleus signaling pathway	1	1	1	0.89	1	1	1
GO:0010757	negative regulation of plasminogen activation	2	2	2	0.8	1	1	1
GO:0004353	glutamate dehydrogenase [NAD(P)+] activity	1	1	1	0.89	1	1	1
GO:0016639	"oxidoreductase activity, acting on the CH-NH2 group of donors, NAD or NADP as acceptor"	1	1	1	0.89	1	1	1
GO:0015562	efflux transmembrane transporter activity	1	1	1	0.89	1	1	1
GO:0015439	heme-transporting ATPase activity	1	1	1	0.89	1	1	1
GO:0019478	D-amino acid catabolic process	2	2	2	0.8	1	1	1
GO:0010324	membrane invagination	2	2	2	0.8	1	1	1
GO:0001560	regulation of cell growth by extracellular stimulus	2	2	2	0.8	1	1	1
GO:0071956	cellular component maintenance at cellular level	1	1	1	0.89	1	1	1
GO:2001015	negative regulation of skeletal muscle cell differentiation	1	1	1	0.89	1	1	1
GO:0051152	positive regulation of smooth muscle cell differentiation	2	2	2	0.8	1	1	1
GO:0045661	regulation of myoblast differentiation	2	2	2	0.8	1	1	1
GO:0006535	cysteine biosynthetic process from serine	1	1	1	0.89	1	1	1
GO:0019343	cysteine biosynthetic process via cystathionine	1	1	1	0.89	1	1	1
GO:0004122	cystathionine beta-synthase activity	1	1	1	0.89	1	1	1
GO:0005732	small nucleolar ribonucleoprotein complex	2	2	2	0.8	1	1	1
GO:0060816	random inactivation of X chromosome	1	1	1	0.89	1	1	1
GO:0070644	vitamin D response element binding	1	1	1	0.89	1	1	1
GO:0044323	retinoic acid-responsive element binding	2	2	2	0.8	1	1	1
GO:0004886	9-cis retinoic acid receptor activity	1	1	1	0.89	1	1	1
GO:0016266	O-glycan processing	1	1	1	0.89	1	1	1
GO:0035252	UDP-xylosyltransferase activity	2	2	2	0.8	1	1	1
GO:0048304	positive regulation of isotype switching to IgG isotypes	2	2	2	0.8	1	1	1
GO:0002768	immune response-regulating cell surface receptor signaling pathway	2	2	2	0.8	1	1	1
GO:0043089	positive regulation of Cdc42 GTPase activity	2	2	2	0.8	1	1	1
GO:0002495	antigen processing and presentation of peptide antigen via MHC class II	2	2	2	0.8	1	1	1
GO:0042287	MHC protein binding	1	1	1	0.89	1	1	1
GO:2001271	negative regulation of cysteine-type endopeptidase activity involved in execution phase of apoptosis	1	1	1	0.89	1	1	1
GO:0051771	negative regulation of nitric-oxide synthase biosynthetic process	1	1	1	0.89	1	1	1
GO:0032269	negative regulation of cellular protein metabolic process	2	2	2	0.8	1	1	1
GO:0031708	endothelin B receptor binding	1	1	1	0.89	1	1	1
GO:0031707	endothelin A receptor binding	1	1	1	0.89	1	1	1
GO:0030185	nitric oxide transport	1	1	1	0.89	1	1	1
GO:0042313	protein kinase C deactivation	1	1	1	0.89	1	1	1
GO:0043179	rhythmic excitation	2	2	2	0.8	1	1	1
GO:0031583	phospholipase D-activating G-protein coupled receptor signaling pathway	1	1	1	0.89	1	1	1
GO:0004649	poly(ADP-ribose) glycohydrolase activity	1	1	1	0.89	1	1	1
GO:0014061	regulation of norepinephrine secretion	1	1	1	0.89	1	1	1
GO:2000691	negative regulation of cardiac muscle cell myoblast differentiation	1	1	1	0.89	1	1	1
GO:0030158	protein xylosyltransferase activity	2	2	2	0.8	1	1	1
GO:0051900	regulation of mitochondrial depolarization	2	2	2	0.8	1	1	1
GO:0035229	positive regulation of glutamate-cysteine ligase activity	1	1	1	0.89	1	1	1
GO:0004357	glutamate-cysteine ligase activity	2	2	2	0.8	1	1	1
GO:0017109	glutamate-cysteine ligase complex	2	2	2	0.8	1	1	1
GO:0035226	glutamate-cysteine ligase catalytic subunit binding	1	1	1	0.89	1	1	1
GO:0018114	threonine racemase activity	1	1	1	0.89	1	1	1
GO:0003941	L-serine ammonia-lyase activity	1	1	1	0.89	1	1	1
GO:0070178	D-serine metabolic process	2	2	2	0.8	1	1	1
GO:0070179	D-serine biosynthetic process	1	1	1	0.89	1	1	1
GO:0009069	serine family amino acid metabolic process	1	1	1	0.89	1	1	1
GO:0030378	serine racemase activity	1	1	1	0.89	1	1	1
GO:0042866	pyruvate biosynthetic process	1	1	1	0.89	1	1	1
GO:0070535	histone H2A K63-linked ubiquitination	1	1	1	0.89	1	1	1
GO:0019866	organelle inner membrane	1	1	1	0.89	1	1	1
GO:0022402	cell cycle process	1	1	1	0.89	1	1	1
GO:0030050	vesicle transport along actin filament	1	1	1	0.89	1	1	1
GO:0072583	clathrin-mediated endocytosis	1	1	1	0.89	1	1	1
GO:0006900	membrane budding	1	1	1	0.89	1	1	1
GO:0009249	protein lipoylation	2	2	2	0.8	1	1	1
GO:0060259	regulation of feeding behavior	1	1	1	0.89	1	1	1
GO:0070685	macropinocytic cup	1	1	1	0.89	1	1	1
GO:0051635	bacterial cell surface binding	1	1	1	0.89	1	1	1
GO:0030688	"preribosome, small subunit precursor"	1	1	1	0.89	1	1	1
GO:0004303	estradiol 17-beta-dehydrogenase activity	1	1	1	0.89	1	1	1
GO:0006703	estrogen biosynthetic process	1	1	1	0.89	1	1	1
GO:0004798	thymidylate kinase activity	2	2	2	0.8	1	1	1
GO:0006233	dTDP biosynthetic process	2	2	2	0.8	1	1	1
GO:0072657	protein localization in membrane	2	2	2	0.8	1	1	1
GO:0090086	negative regulation of protein deubiquitination	1	1	1	0.89	1	1	1
GO:0090084	negative regulation of inclusion body assembly	2	2	2	0.8	1	1	1
GO:0031403	lithium ion binding	1	1	1	0.89	1	1	1
GO:0031402	sodium ion binding	2	2	2	0.8	1	1	1
GO:0009443	pyridoxal 5'-phosphate salvage	1	1	1	0.89	1	1	1
GO:0042823	pyridoxal phosphate biosynthetic process	1	1	1	0.89	1	1	1
GO:0008478	pyridoxal kinase activity	1	1	1	0.89	1	1	1
GO:0043538	regulation of actin phosphorylation	1	1	1	0.89	1	1	1
GO:0030203	glycosaminoglycan metabolic process	2	2	2	0.8	1	1	1
GO:0031323	regulation of cellular metabolic process	1	1	1	0.89	1	1	1
GO:0007338	single fertilization	2	2	2	0.8	1	1	1
GO:0031315	extrinsic to mitochondrial outer membrane	2	2	2	0.8	1	1	1
GO:0015817	histidine transport	2	2	2	0.8	1	1	1
GO:0006867	asparagine transport	1	1	1	0.89	1	1	1
GO:0015182	L-asparagine transmembrane transporter activity	1	1	1	0.89	1	1	1
GO:0015825	L-serine transport	1	1	1	0.89	1	1	1
GO:0015191	L-methionine transmembrane transporter activity	1	1	1	0.89	1	1	1
GO:0015190	L-leucine transmembrane transporter activity	1	1	1	0.89	1	1	1
GO:0015820	leucine transport	2	2	2	0.8	1	1	1
GO:0005290	L-histidine transmembrane transporter activity	2	2	2	0.8	1	1	1
GO:0015808	L-alanine transport	1	1	1	0.89	1	1	1
GO:0015180	L-alanine transmembrane transporter activity	1	1	1	0.89	1	1	1
GO:0015194	L-serine transmembrane transporter activity	1	1	1	0.89	1	1	1
GO:0004102	choline O-acetyltransferase activity	1	1	1	0.89	1	1	1
GO:0033194	response to hydroperoxide	2	2	2	0.8	1	1	1
GO:0008517	folic acid transporter activity	1	1	1	0.89	1	1	1
GO:0015884	folic acid transport	1	1	1	0.89	1	1	1
GO:0080130	L-phenylalanine:2-oxoglutarate aminotransferase activity	2	2	2	0.8	1	1	1
GO:0004069	L-aspartate:2-oxoglutarate aminotransferase activity	2	2	2	0.8	1	1	1
GO:0006107	oxaloacetate metabolic process	2	2	2	0.8	1	1	1
GO:0006532	aspartate biosynthetic process	2	2	2	0.8	1	1	1
GO:0019550	glutamate catabolic process to aspartate	2	2	2	0.8	1	1	1
GO:0019551	glutamate catabolic process to 2-oxoglutarate	2	2	2	0.8	1	1	1
GO:0045322	unmethylated CpG binding	1	1	1	0.89	1	1	1
GO:0010389	regulation of G2/M transition of mitotic cell cycle	1	1	1	0.89	1	1	1
GO:0032790	ribosome disassembly	1	1	1	0.89	1	1	1
GO:0042272	nuclear RNA export factor complex	1	1	1	0.89	1	1	1
GO:0008097	5S rRNA binding	2	2	2	0.8	1	1	1
GO:0003920	GMP reductase activity	1	1	1	0.89	1	1	1
GO:0043462	regulation of ATPase activity	1	1	1	0.89	1	1	1
GO:0005861	troponin complex	2	2	2	0.8	1	1	1
GO:0031014	troponin T binding	1	1	1	0.89	1	1	1
GO:0032972	regulation of muscle filament sliding speed	1	1	1	0.89	1	1	1
GO:0045988	negative regulation of striated muscle contraction	1	1	1	0.89	1	1	1
GO:0003108	negative regulation of the force of heart contraction by chemical signal	1	1	1	0.89	1	1	1
GO:0002029	desensitization of G-protein coupled receptor protein signaling pathway	1	1	1	0.89	1	1	1
GO:0003923	GPI-anchor transamidase activity	2	2	2	0.8	1	1	1
GO:0002543	activation of blood coagulation via clotting cascade	1	1	1	0.89	1	1	1
GO:0097045	phosphatidylserine exposure on blood platelet	1	1	1	0.89	1	1	1
GO:0010989	negative regulation of low-density lipoprotein particle clearance	2	2	2	0.8	1	1	1
GO:0032803	regulation of low-density lipoprotein particle receptor catabolic process	2	2	2	0.8	1	1	1
GO:0016528	sarcoplasm	1	1	1	0.89	1	1	1
GO:0010189	vitamin E biosynthetic process	1	1	1	0.89	1	1	1
GO:0004618	phosphoglycerate kinase activity	1	1	1	0.89	1	1	1
GO:0051574	positive regulation of histone H3-K9 methylation	1	1	1	0.89	1	1	1
GO:0031061	negative regulation of histone methylation	1	1	1	0.89	1	1	1
GO:0016844	strictosidine synthase activity	1	1	1	0.89	1	1	1
GO:0003870	5-aminolevulinate synthase activity	1	1	1	0.89	1	1	1
GO:0006778	porphyrin-containing compound metabolic process	1	1	1	0.89	1	1	1
GO:0061419	positive regulation of transcription from RNA polymerase II promoter in response to hypoxia	1	1	1	0.89	1	1	1
GO:2000974	negative regulation of pro-B cell differentiation	2	2	2	0.8	1	1	1
GO:0050793	regulation of developmental process	1	1	1	0.89	1	1	1
GO:0005157	macrophage colony-stimulating factor receptor binding	1	1	1	0.89	1	1	1
GO:0051089	constitutive protein ectodomain proteolysis	1	1	1	0.89	1	1	1
GO:0051088	PMA-inducible membrane protein ectodomain proteolysis	2	2	2	0.8	1	1	1
GO:0015936	coenzyme A metabolic process	1	1	1	0.89	1	1	1
GO:0004420	hydroxymethylglutaryl-CoA reductase (NADPH) activity	1	1	1	0.89	1	1	1
GO:0003955	NAD(P)H dehydrogenase (quinone) activity	1	1	1	0.89	1	1	1
GO:0044598	doxorubicin metabolic process	1	1	1	0.89	1	1	1
GO:0044597	daunorubicin metabolic process	1	1	1	0.89	1	1	1
GO:0005171	hepatocyte growth factor receptor binding	1	1	1	0.89	1	1	1
GO:0003365	establishment of cell polarity involved in ameboidal cell migration	1	1	1	0.89	1	1	1
GO:0048213	Golgi vesicle prefusion complex stabilization	1	1	1	0.89	1	1	1
GO:0038108	negative regulation of appetite by leptin-mediated signaling pathway	2	2	2	0.8	1	1	1
GO:0033210	leptin-mediated signaling pathway	2	2	2	0.8	1	1	1
GO:0060296	regulation of cilium beat frequency involved in ciliary motility	2	2	2	0.8	1	1	1
GO:0044321	response to leptin stimulus	2	2	2	0.8	1	1	1
GO:0009296	flagellum assembly	1	1	1	0.89	1	1	1
GO:0036049	peptidyl-lysine desuccinylation	1	1	1	0.89	1	1	1
GO:0036055	protein-succinyllysine desuccinylase activity	1	1	1	0.89	1	1	1
GO:0036047	peptidyl-lysine demalonylation	1	1	1	0.89	1	1	1
GO:0036054	protein-malonyllysine demalonylase activity	1	1	1	0.89	1	1	1
GO:0008887	glycerate kinase activity	1	1	1	0.89	1	1	1
GO:0070032	synaptobrevin 2-SNAP-25-syntaxin-1a-complexin I complex	1	1	1	0.89	1	1	1
GO:0097001	ceramide binding	1	1	1	0.89	1	1	1
GO:0035621	ER to Golgi ceramide transport	1	1	1	0.89	1	1	1
GO:0030891	VCB complex	1	1	1	0.89	1	1	1
GO:0033261	regulation of S phase	1	1	1	0.89	1	1	1
GO:0015855	pyrimidine base transport	1	1	1	0.89	1	1	1
GO:0006863	purine base transport	1	1	1	0.89	1	1	1
GO:0005350	pyrimidine base transmembrane transporter activity	1	1	1	0.89	1	1	1
GO:0015791	polyol transport	1	1	1	0.89	1	1	1
GO:0005345	purine base transmembrane transporter activity	1	1	1	0.89	1	1	1
GO:0015837	amine transport	1	1	1	0.89	1	1	1
GO:0002036	regulation of L-glutamate transport	1	1	1	0.89	1	1	1
GO:0000177	cytoplasmic exosome (RNase complex)	2	2	2	0.8	1	1	1
GO:0001936	regulation of endothelial cell proliferation	1	1	1	0.89	1	1	1
GO:0042904	9-cis-retinoic acid biosynthetic process	2	2	2	0.8	1	1	1
GO:0004028	3-chloroallyl aldehyde dehydrogenase activity	1	1	1	0.89	1	1	1
GO:0001758	retinal dehydrogenase activity	1	1	1	0.89	1	1	1
GO:0033116	endoplasmic reticulum-Golgi intermediate compartment membrane	1	1	1	0.89	1	1	1
GO:0050861	positive regulation of B cell receptor signaling pathway	2	2	2	0.8	1	1	1
GO:0070189	kynurenine metabolic process	2	2	2	0.8	1	1	1
GO:0016212	kynurenine-oxoglutarate transaminase activity	2	2	2	0.8	1	1	1
GO:0047536	2-aminoadipate transaminase activity	1	1	1	0.89	1	1	1
GO:0016600	flotillin complex	1	1	1	0.89	1	1	1
GO:0030014	CCR4-NOT complex	2	2	2	0.8	1	1	1
GO:0050651	dermatan sulfate proteoglycan biosynthetic process	1	1	1	0.89	1	1	1
GO:0008119	thiopurine S-methyltransferase activity	1	1	1	0.89	1	1	1
GO:0047315	kynurenine-glyoxylate transaminase activity	1	1	1	0.89	1	1	1
GO:0042582	azurophil granule	2	2	2	0.8	1	1	1
GO:0001950	plasma membrane enriched fraction	1	1	1	0.89	1	1	1
GO:0042581	specific granule	2	2	2	0.8	1	1	1
GO:0010859	calcium-dependent cysteine-type endopeptidase inhibitor activity	1	1	1	0.89	1	1	1
GO:0003880	protein C-terminal carboxyl O-methyltransferase activity	1	1	1	0.89	1	1	1
GO:0009401	phosphoenolpyruvate-dependent sugar phosphotransferase system	2	2	2	0.8	1	1	1
GO:0034649	histone demethylase activity (H3-monomethyl-K4 specific)	1	1	1	0.89	1	1	1
GO:0044030	regulation of DNA methylation	1	1	1	0.89	1	1	1
GO:0035517	PR-DUB complex	2	2	2	0.8	1	1	1
GO:0035522	monoubiquitinated histone H2A deubiquitination	2	2	2	0.8	1	1	1
GO:0006288	"base-excision repair, DNA ligation"	2	2	2	0.8	1	1	1
GO:0032075	positive regulation of nuclease activity	1	1	1	0.89	1	1	1
GO:2000779	regulation of double-strand break repair	1	1	1	0.89	1	1	1
GO:0007144	female meiosis I	2	2	2	0.8	1	1	1
GO:2000438	negative regulation of monocyte extravasation	1	1	1	0.89	1	1	1
GO:0051318	G1 phase	1	1	1	0.89	1	1	1
GO:2000560	positive regulation of CD24 biosynthetic process	1	1	1	0.89	1	1	1
GO:0080154	regulation of fertilization	1	1	1	0.89	1	1	1
GO:0042795	snRNA transcription from RNA polymerase II promoter	1	1	1	0.89	1	1	1
GO:0042796	snRNA transcription from RNA polymerase III promoter	1	1	1	0.89	1	1	1
GO:0019185	snRNA-activating protein complex	1	1	1	0.89	1	1	1
GO:0042853	L-alanine catabolic process	1	1	1	0.89	1	1	1
GO:0046487	glyoxylate metabolic process	1	1	1	0.89	1	1	1
GO:0046724	oxalic acid secretion	1	1	1	0.89	1	1	1
GO:0000185	activation of MAPKKK activity	2	2	2	0.8	1	1	1
GO:0015014	"heparan sulfate proteoglycan biosynthetic process, polysaccharide chain biosynthetic process"	2	2	2	0.8	1	1	1
GO:0004394	heparan sulfate 2-O-sulfotransferase activity	1	1	1	0.89	1	1	1
GO:0030202	heparin metabolic process	1	1	1	0.89	1	1	1
GO:0005575	cellular_component	2	2	2	0.8	1	1	1
GO:0043412	macromolecule modification	2	2	2	0.8	1	1	1
GO:0005504	fatty acid binding	2	2	2	0.8	1	1	1
GO:0051084	'de novo' posttranslational protein folding	2	2	2	0.8	1	1	1
GO:0042634	regulation of hair cycle	1	1	1	0.89	1	1	1
GO:0030258	lipid modification	1	1	1	0.89	1	1	1
GO:0080132	fatty acid alpha-hydroxylase activity	1	1	1	0.89	1	1	1
GO:0007109	"cytokinesis, completion of separation"	2	2	2	0.8	1	1	1
GO:0046824	positive regulation of nucleocytoplasmic transport	1	1	1	0.89	1	1	1
GO:0007041	lysosomal transport	2	2	2	0.8	1	1	1
GO:0050816	phosphothreonine binding	1	1	1	0.89	1	1	1
GO:0030948	negative regulation of vascular endothelial growth factor receptor signaling pathway	2	2	2	0.8	1	1	1
GO:0010768	negative regulation of transcription from RNA polymerase II promoter in response to UV-induced DNA damage	1	1	1	0.89	1	1	1
GO:0019871	sodium channel inhibitor activity	2	2	2	0.8	1	1	1
GO:0031698	beta-2 adrenergic receptor binding	2	2	2	0.8	1	1	1
GO:0043162	ubiquitin-dependent protein catabolic process via the multivesicular body sorting pathway	2	2	2	0.8	1	1	1
GO:0002133	polycystin complex	1	1	1	0.89	1	1	1
GO:0000715	"nucleotide-excision repair, DNA damage recognition"	1	1	1	0.89	1	1	1
GO:0071942	XPC complex	1	1	1	0.89	1	1	1
GO:0030981	cortical microtubule cytoskeleton	1	1	1	0.89	1	1	1
GO:0045415	negative regulation of interleukin-8 biosynthetic process	1	1	1	0.89	1	1	1
GO:0046985	positive regulation of hemoglobin biosynthetic process	2	2	2	0.8	1	1	1
GO:0001010	sequence-specific DNA binding transcription factor recruiting transcription factor activity	1	1	1	0.89	1	1	1
GO:0060761	negative regulation of response to cytokine stimulus	1	1	1	0.89	1	1	1
GO:0051247	positive regulation of protein metabolic process	1	1	1	0.89	1	1	1
GO:0090051	negative regulation of cell migration involved in sprouting angiogenesis	1	1	1	0.89	1	1	1
GO:2000342	negative regulation of chemokine (C-X-C motif) ligand 2 production	1	1	1	0.89	1	1	1
GO:0004621	glycosylphosphatidylinositol phospholipase D activity	1	1	1	0.89	1	1	1
GO:0031503	protein complex localization	2	2	2	0.8	1	1	1
GO:0045814	"negative regulation of gene expression, epigenetic"	2	2	2	0.8	1	1	1
GO:0009268	response to pH	1	1	1	0.89	1	1	1
GO:0030171	voltage-gated proton channel activity	1	1	1	0.89	1	1	1
GO:0000492	box C/D snoRNP assembly	2	2	2	0.8	1	1	1
GO:0008891	glycolate oxidase activity	1	1	1	0.89	1	1	1
GO:0006408	snRNA export from nucleus	1	1	1	0.89	1	1	1
GO:2000304	positive regulation of ceramide biosynthetic process	1	1	1	0.89	1	1	1
GO:2000726	negative regulation of cardiac muscle cell differentiation	1	1	1	0.89	1	1	1
GO:0003308	negative regulation of Wnt receptor signaling pathway involved in heart development	2	2	2	0.8	1	1	1
GO:0010922	positive regulation of phosphatase activity	1	1	1	0.89	1	1	1
GO:0060804	positive regulation of Wnt receptor signaling pathway by BMP signaling pathway	1	1	1	0.89	1	1	1
GO:0004745	retinol dehydrogenase activity	1	1	1	0.89	1	1	1
GO:0046626	regulation of insulin receptor signaling pathway	1	1	1	0.89	1	1	1
GO:0000052	citrulline metabolic process	1	1	1	0.89	1	1	1
GO:0016403	dimethylargininase activity	1	1	1	0.89	1	1	1
GO:0016338	calcium-independent cell-cell adhesion	1	1	1	0.89	1	1	1
GO:0043185	vascular endothelial growth factor receptor 3 binding	2	2	2	0.8	1	1	1
GO:0060754	positive regulation of mast cell chemotaxis	2	2	2	0.8	1	1	1
GO:0006409	tRNA export from nucleus	1	1	1	0.89	1	1	1
GO:0006105	succinate metabolic process	1	1	1	0.89	1	1	1
GO:0006678	glucosylceramide metabolic process	1	1	1	0.89	1	1	1
GO:0006650	glycerophospholipid metabolic process	1	1	1	0.89	1	1	1
GO:0006083	acetate metabolic process	1	1	1	0.89	1	1	1
GO:0006681	galactosylceramide metabolic process	1	1	1	0.89	1	1	1
GO:0009450	gamma-aminobutyric acid catabolic process	1	1	1	0.89	1	1	1
GO:0046459	short-chain fatty acid metabolic process	1	1	1	0.89	1	1	1
GO:0003948	N4-(beta-N-acetylglucosaminyl)-L-asparaginase activity	1	1	1	0.89	1	1	1
GO:0004371	glycerone kinase activity	1	1	1	0.89	1	1	1
GO:0048386	positive regulation of retinoic acid receptor signaling pathway	2	2	2	0.8	1	1	1
GO:0032502	developmental process	1	1	1	0.89	1	1	1
GO:1900138	negative regulation of phospholipase A2 activity	1	1	1	0.89	1	1	1
GO:1900139	negative regulation of arachidonic acid secretion	1	1	1	0.89	1	1	1
GO:0090238	positive regulation of arachidonic acid secretion	1	1	1	0.89	1	1	1
GO:2001106	regulation of Rho guanyl-nucleotide exchange factor activity	1	1	1	0.89	1	1	1
GO:0014841	satellite cell proliferation	1	1	1	0.89	1	1	1
GO:0051147	regulation of muscle cell differentiation	2	2	2	0.8	1	1	1
GO:0048641	regulation of skeletal muscle tissue development	2	2	2	0.8	1	1	1
GO:0002091	negative regulation of receptor internalization	1	1	1	0.89	1	1	1
GO:0016939	kinesin II complex	1	1	1	0.89	1	1	1
GO:0044249	cellular biosynthetic process	2	2	2	0.8	1	1	1
GO:0009156	ribonucleoside monophosphate biosynthetic process	2	2	2	0.8	1	1	1
GO:0071985	multivesicular body sorting pathway	1	1	1	0.89	1	1	1
GO:0051904	pigment granule transport	2	2	2	0.8	1	1	1
GO:0043316	cytotoxic T cell degranulation	1	1	1	0.89	1	1	1
GO:0032585	multivesicular body membrane	1	1	1	0.89	1	1	1
GO:0043320	natural killer cell degranulation	2	2	2	0.8	1	1	1
GO:0051875	pigment granule localization	2	2	2	0.8	1	1	1
GO:0031489	myosin V binding	1	1	1	0.89	1	1	1
GO:0010824	regulation of centrosome duplication	2	2	2	0.8	1	1	1
GO:0005642	annulate lamellae	1	1	1	0.89	1	1	1
GO:0046825	regulation of protein export from nucleus	2	2	2	0.8	1	1	1
GO:0030007	cellular potassium ion homeostasis	1	1	1	0.89	1	1	1
GO:0060072	large conductance calcium-activated potassium channel activity	1	1	1	0.89	1	1	1
GO:0034465	response to carbon monoxide	1	1	1	0.89	1	1	1
GO:0045794	negative regulation of cell volume	1	1	1	0.89	1	1	1
GO:0008449	N-acetylglucosamine-6-sulfatase activity	1	1	1	0.89	1	1	1
GO:0004132	dCMP deaminase activity	1	1	1	0.89	1	1	1
GO:0072600	establishment of protein localization in Golgi	1	1	1	0.89	1	1	1
GO:0006285	"base-excision repair, AP site formation"	1	1	1	0.89	1	1	1
GO:0071801	regulation of podosome assembly	1	1	1	0.89	1	1	1
GO:0046477	glycosylceramide catabolic process	1	1	1	0.89	1	1	1
GO:0004557	alpha-galactosidase activity	1	1	1	0.89	1	1	1
GO:0001652	granular component	1	1	1	0.89	1	1	1
GO:0032272	negative regulation of protein polymerization	1	1	1	0.89	1	1	1
GO:0004568	chitinase activity	2	2	2	0.8	1	1	1
GO:0006032	chitin catabolic process	2	2	2	0.8	1	1	1
GO:0032411	positive regulation of transporter activity	1	1	1	0.89	1	1	1
GO:0008024	positive transcription elongation factor complex b	1	1	1	0.89	1	1	1
GO:0000318	protein-methionine-R-oxide reductase activity	1	1	1	0.89	1	1	1
GO:0030091	protein repair	1	1	1	0.89	1	1	1
GO:0004531	deoxyribonuclease II activity	1	1	1	0.89	1	1	1
GO:0004846	urate oxidase activity	1	1	1	0.89	1	1	1
GO:0033688	regulation of osteoblast proliferation	1	1	1	0.89	1	1	1
GO:0043314	negative regulation of neutrophil degranulation	1	1	1	0.89	1	1	1
GO:0048256	flap endonuclease activity	1	1	1	0.89	1	1	1
GO:0043137	"DNA replication, removal of RNA primer"	1	1	1	0.89	1	1	1
GO:0015889	cobalamin transport	1	1	1	0.89	1	1	1
GO:0018158	protein oxidation	1	1	1	0.89	1	1	1
GO:0010269	response to selenium ion	1	1	1	0.89	1	1	1
GO:0005658	alpha DNA polymerase:primase complex	1	1	1	0.89	1	1	1
GO:0031685	adenosine receptor binding	2	2	2	0.8	1	1	1
GO:0060236	regulation of mitotic spindle organization	1	1	1	0.89	1	1	1
GO:0008420	CTD phosphatase activity	1	1	1	0.89	1	1	1
GO:0045722	positive regulation of gluconeogenesis	2	2	2	0.8	1	1	1
GO:0019695	choline metabolic process	1	1	1	0.89	1	1	1
GO:0031585	"regulation of inositol 1,4,5-trisphosphate-sensitive calcium-release channel activity"	2	2	2	0.8	1	1	1
GO:0051643	endoplasmic reticulum localization	1	1	1	0.89	1	1	1
GO:0032252	secretory granule localization	2	2	2	0.8	1	1	1
GO:0006175	dATP biosynthetic process	1	1	1	0.89	1	1	1
GO:0004001	adenosine kinase activity	1	1	1	0.89	1	1	1
GO:0009890	negative regulation of biosynthetic process	1	1	1	0.89	1	1	1
GO:0002882	positive regulation of chronic inflammatory response to non-antigenic stimulus	1	1	1	0.89	1	1	1
GO:0031284	positive regulation of guanylate cyclase activity	1	1	1	0.89	1	1	1
GO:0019031	viral envelope	1	1	1	0.89	1	1	1
GO:0042025	host cell nucleus	1	1	1	0.89	1	1	1
GO:0097196	Shu complex	1	1	1	0.89	1	1	1
GO:0044429	mitochondrial part	1	1	1	0.89	1	1	1
GO:0071312	cellular response to alkaloid	1	1	1	0.89	1	1	1
GO:0071780	mitotic cell cycle G2/M transition checkpoint	1	1	1	0.89	1	1	1
GO:0051014	actin filament severing	1	1	1	0.89	1	1	1
GO:0008625	induction of apoptosis via death domain receptors	1	1	1	0.89	1	1	1
GO:0042500	"aspartic endopeptidase activity, intramembrane cleaving"	1	1	1	0.89	1	1	1
GO:0071458	integral to cytosolic side of endoplasmic reticulum membrane	2	2	2	0.8	1	1	1
GO:0071556	integral to lumenal side of endoplasmic reticulum membrane	2	2	2	0.8	1	1	1
GO:0031063	regulation of histone deacetylation	1	1	1	0.89	1	1	1
GO:0035033	histone deacetylase regulator activity	1	1	1	0.89	1	1	1
GO:0032575	ATP-dependent 5'-3' RNA helicase activity	1	1	1	0.89	1	1	1
GO:0032797	SMN complex	2	2	2	0.8	1	1	1
GO:0008186	RNA-dependent ATPase activity	1	1	1	0.89	1	1	1
GO:0033211	adiponectin-mediated signaling pathway	1	1	1	0.89	1	1	1
GO:0060552	"positive regulation of fructose 1,6-bisphosphate metabolic process"	1	1	1	0.89	1	1	1
GO:0044146	negative regulation of growth of symbiont involved in interaction with host	1	1	1	0.89	1	1	1
GO:0005133	interferon-gamma receptor binding	1	1	1	0.89	1	1	1
GO:0060550	"positive regulation of fructose 1,6-bisphosphate 1-phosphatase activity"	1	1	1	0.89	1	1	1
GO:0006925	inflammatory cell apoptotic process	1	1	1	0.89	1	1	1
GO:0071351	cellular response to interleukin-18	1	1	1	0.89	1	1	1
GO:0060557	positive regulation of vitamin D biosynthetic process	1	1	1	0.89	1	1	1
GO:0016560	"protein import into peroxisome matrix, docking"	1	1	1	0.89	1	1	1
GO:0003341	cilium movement	2	2	2	0.8	1	1	1
GO:0003356	regulation of cilium beat frequency	1	1	1	0.89	1	1	1
GO:0036158	outer dynein arm assembly	1	1	1	0.89	1	1	1
GO:0036159	inner dynein arm assembly	1	1	1	0.89	1	1	1
GO:0003882	CDP-diacylglycerol-serine O-phosphatidyltransferase activity	1	1	1	0.89	1	1	1
GO:0006659	phosphatidylserine biosynthetic process	2	2	2	0.8	1	1	1
GO:0042990	regulation of transcription factor import into nucleus	1	1	1	0.89	1	1	1
GO:0008467	[heparan sulfate]-glucosamine 3-sulfotransferase 1 activity	2	2	2	0.8	1	1	1
GO:0004416	hydroxyacylglutathione hydrolase activity	1	1	1	0.89	1	1	1
GO:0004802	transketolase activity	1	1	1	0.89	1	1	1
GO:0051463	negative regulation of cortisol secretion	1	1	1	0.89	1	1	1
GO:0004726	non-membrane spanning protein tyrosine phosphatase activity	2	2	2	0.8	1	1	1
GO:0060125	negative regulation of growth hormone secretion	1	1	1	0.89	1	1	1
GO:0032273	positive regulation of protein polymerization	1	1	1	0.89	1	1	1
GO:0032542	sulfiredoxin activity	1	1	1	0.89	1	1	1
GO:0032217	riboflavin transporter activity	1	1	1	0.89	1	1	1
GO:0032218	riboflavin transport	1	1	1	0.89	1	1	1
GO:0071438	invadopodium membrane	1	1	1	0.89	1	1	1
GO:0010716	negative regulation of extracellular matrix disassembly	2	2	2	0.8	1	1	1
GO:0051684	maintenance of Golgi location	1	1	1	0.89	1	1	1
GO:0016846	carbon-sulfur lyase activity	1	1	1	0.89	1	1	1
GO:0032467	positive regulation of cytokinesis	1	1	1	0.89	1	1	1
GO:0034508	centromere complex assembly	1	1	1	0.89	1	1	1
GO:0031508	centromeric heterochromatin assembly	2	2	2	0.8	1	1	1
GO:0090022	regulation of neutrophil chemotaxis	1	1	1	0.89	1	1	1
GO:0004958	prostaglandin F receptor activity	1	1	1	0.89	1	1	1
GO:0030297	transmembrane receptor protein tyrosine kinase activator activity	1	1	1	0.89	1	1	1
GO:0019783	small conjugating protein-specific protease activity	1	1	1	0.89	1	1	1
GO:0007089	traversing start control point of mitotic cell cycle	2	2	2	0.8	1	1	1
GO:0018205	peptidyl-lysine modification	1	1	1	0.89	1	1	1
GO:2000659	regulation of interleukin-1-mediated signaling pathway	1	1	1	0.89	1	1	1
GO:0090280	positive regulation of calcium ion import	2	2	2	0.8	1	1	1
GO:0010817	regulation of hormone levels	1	1	1	0.89	1	1	1
GO:0005006	epidermal growth factor-activated receptor activity	1	1	1	0.89	1	1	1
GO:0034651	cortisol biosynthetic process	1	1	1	0.89	1	1	1
GO:0032342	aldosterone biosynthetic process	1	1	1	0.89	1	1	1
GO:0018117	protein adenylylation	1	1	1	0.89	1	1	1
GO:0070733	protein adenylyltransferase activity	1	1	1	0.89	1	1	1
GO:0004654	polyribonucleotide nucleotidyltransferase activity	1	1	1	0.89	1	1	1
GO:0061014	positive regulation of mRNA catabolic process	1	1	1	0.89	1	1	1
GO:0035928	rRNA import into mitochondrion	2	2	2	0.8	1	1	1
GO:0000964	mitochondrial RNA 5'-end processing	1	1	1	0.89	1	1	1
GO:2000772	regulation of cellular senescence	2	2	2	0.8	1	1	1
GO:0071042	nuclear polyadenylation-dependent mRNA catabolic process	1	1	1	0.89	1	1	1
GO:2000627	positive regulation of miRNA catabolic process	1	1	1	0.89	1	1	1
GO:0035927	RNA import into mitochondrion	1	1	1	0.89	1	1	1
GO:2000009	negative regulation of protein localization at cell surface	2	2	2	0.8	1	1	1
GO:0008469	histone-arginine N-methyltransferase activity	2	2	2	0.8	1	1	1
GO:0016277	[myelin basic protein]-arginine N-methyltransferase activity	1	1	1	0.89	1	1	1
GO:0035241	protein-arginine omega-N monomethyltransferase activity	2	2	2	0.8	1	1	1
GO:0019918	"peptidyl-arginine methylation, to symmetrical-dimethyl arginine"	1	1	1	0.89	1	1	1
GO:0018216	peptidyl-arginine methylation	2	2	2	0.8	1	1	1
GO:0035243	protein-arginine omega-N symmetric methyltransferase activity	1	1	1	0.89	1	1	1
GO:0043985	histone H4-R3 methylation	1	1	1	0.89	1	1	1
GO:0035247	peptidyl-arginine omega-N-methylation	1	1	1	0.89	1	1	1
GO:0044020	histone methyltransferase activity (H4-R3 specific)	1	1	1	0.89	1	1	1
GO:0010430	fatty acid omega-oxidation	1	1	1	0.89	1	1	1
GO:0004865	protein serine/threonine phosphatase inhibitor activity	2	2	2	0.8	1	1	1
GO:0031000	response to caffeine	2	2	2	0.8	1	1	1
GO:0033017	sarcoplasmic reticulum membrane	2	2	2	0.8	1	1	1
GO:0060314	regulation of ryanodine-sensitive calcium-release channel activity	1	1	1	0.89	1	1	1
GO:0019777	Atg12 ligase activity	2	2	2	0.8	1	1	1
GO:0034263	autophagy in response to ER overload	1	1	1	0.89	1	1	1
GO:0009743	response to carbohydrate stimulus	1	1	1	0.89	1	1	1
GO:0004931	extracellular ATP-gated cation channel activity	1	1	1	0.89	1	1	1
GO:0097159	organic cyclic compound binding	1	1	1	0.89	1	1	1
GO:0032268	regulation of cellular protein metabolic process	1	1	1	0.89	1	1	1
GO:0001869	"negative regulation of complement activation, lectin pathway"	1	1	1	0.89	1	1	1
GO:0051733	polydeoxyribonucleotide kinase activity	1	1	1	0.89	1	1	1
GO:0051736	ATP-dependent polyribonucleotide 5'-hydroxyl-kinase activity	1	1	1	0.89	1	1	1
GO:0035087	siRNA loading onto RISC involved in RNA interference	1	1	1	0.89	1	1	1
GO:0030423	targeting of mRNA for destruction involved in RNA interference	2	2	2	0.8	1	1	1
GO:0071949	FAD binding	2	2	2	0.8	1	1	1
GO:0003884	D-amino-acid oxidase activity	2	2	2	0.8	1	1	1
GO:0055130	D-alanine catabolic process	1	1	1	0.89	1	1	1
GO:0006562	proline catabolic process	2	2	2	0.8	1	1	1
GO:0036088	D-serine catabolic process	1	1	1	0.89	1	1	1
GO:0006551	leucine metabolic process	1	1	1	0.89	1	1	1
GO:0043032	positive regulation of macrophage activation	2	2	2	0.8	1	1	1
GO:0060760	positive regulation of response to cytokine stimulus	1	1	1	0.89	1	1	1
GO:0005115	receptor tyrosine kinase-like orphan receptor binding	1	1	1	0.89	1	1	1
GO:0004370	glycerol kinase activity	1	1	1	0.89	1	1	1
GO:0030665	clathrin coated vesicle membrane	1	1	1	0.89	1	1	1
GO:0006688	glycosphingolipid biosynthetic process	1	1	1	0.89	1	1	1
GO:0035511	oxidative DNA demethylation	1	1	1	0.89	1	1	1
GO:0004844	uracil DNA N-glycosylase activity	1	1	1	0.89	1	1	1
GO:0003989	acetyl-CoA carboxylase activity	2	2	2	0.8	1	1	1
GO:0050848	regulation of calcium-mediated signaling	1	1	1	0.89	1	1	1
GO:0035258	steroid hormone receptor binding	1	1	1	0.89	1	1	1
GO:0032448	DNA hairpin binding	1	1	1	0.89	1	1	1
GO:0046655	folic acid metabolic process	1	1	1	0.89	1	1	1
GO:0006565	L-serine catabolic process	1	1	1	0.89	1	1	1
GO:0051960	regulation of nervous system development	1	1	1	0.89	1	1	1
GO:2000172	regulation of branching morphogenesis of a nerve	2	2	2	0.8	1	1	1
GO:0007369	gastrulation	1	1	1	0.89	1	1	1
GO:0045026	plasma membrane fusion	1	1	1	0.89	1	1	1
GO:0004146	dihydrofolate reductase activity	2	2	2	0.8	1	1	1
GO:0006545	glycine biosynthetic process	2	2	2	0.8	1	1	1
GO:2000969	positive regulation of alpha-amino-3-hydroxy-5-methyl-4-isoxazole propionate selective glutamate receptor activity	1	1	1	0.89	1	1	1
GO:1900271	regulation of long-term synaptic potentiation	1	1	1	0.89	1	1	1
GO:0008218	bioluminescence	2	2	2	0.8	1	1	1
GO:2000195	negative regulation of female gonad development	2	2	2	0.8	1	1	1
GO:0032417	positive regulation of sodium:hydrogen antiporter activity	1	1	1	0.89	1	1	1
GO:0051927	negative regulation of calcium ion transport via voltage-gated calcium channel activity	2	2	2	0.8	1	1	1
GO:0034625	"fatty acid elongation, monounsaturated fatty acid"	2	2	2	0.8	1	1	1
GO:0005289	high affinity arginine transmembrane transporter activity	1	1	1	0.89	1	1	1
GO:0015809	arginine transport	2	2	2	0.8	1	1	1
GO:0000064	L-ornithine transmembrane transporter activity	1	1	1	0.89	1	1	1
GO:0015189	L-lysine transmembrane transporter activity	1	1	1	0.89	1	1	1
GO:0015181	arginine transmembrane transporter activity	2	2	2	0.8	1	1	1
GO:0015822	ornithine transport	1	1	1	0.89	1	1	1
GO:0015819	lysine transport	1	1	1	0.89	1	1	1
GO:0071709	membrane assembly	1	1	1	0.89	1	1	1
GO:2000360	negative regulation of binding of sperm to zona pellucida	1	1	1	0.89	1	1	1
GO:0010737	protein kinase A signaling cascade	1	1	1	0.89	1	1	1
GO:0016618	hydroxypyruvate reductase activity	1	1	1	0.89	1	1	1
GO:0008465	glycerate dehydrogenase activity	1	1	1	0.89	1	1	1
GO:0030267	glyoxylate reductase (NADP) activity	1	1	1	0.89	1	1	1
GO:0046540	U4/U6 x U5 tri-snRNP complex	1	1	1	0.89	1	1	1
GO:0006403	RNA localization	1	1	1	0.89	1	1	1
GO:0003998	acylphosphatase activity	2	2	2	0.8	1	1	1
GO:0072091	regulation of stem cell proliferation	2	2	2	0.8	1	1	1
GO:0048866	stem cell fate specification	2	2	2	0.8	1	1	1
GO:0043461	proton-transporting ATP synthase complex assembly	1	1	1	0.89	1	1	1
GO:0034663	endoplasmic reticulum chaperone complex	2	2	2	0.8	1	1	1
GO:0008303	caspase complex	1	1	1	0.89	1	1	1
GO:0006987	activation of signaling protein activity involved in unfolded protein response	2	2	2	0.8	1	1	1
GO:0001525	angiogenesis	1	1	1	0.89	1	1	1
GO:0004335	galactokinase activity	2	2	2	0.8	1	1	1
GO:0004510	tryptophan 5-monooxygenase activity	2	2	2	0.8	1	1	1
GO:0001626	nociceptin receptor activity	1	1	1	0.89	1	1	1
GO:0051223	regulation of protein transport	1	1	1	0.89	1	1	1
GO:0050890	cognition	1	1	1	0.89	1	1	1
GO:0003062	regulation of heart rate by chemical signal	1	1	1	0.89	1	1	1
GO:0035104	positive regulation of transcription via sterol regulatory element binding	1	1	1	0.89	1	1	1
GO:0031507	heterochromatin assembly	1	1	1	0.89	1	1	1
GO:0050777	negative regulation of immune response	1	1	1	0.89	1	1	1
GO:0045659	negative regulation of neutrophil differentiation	1	1	1	0.89	1	1	1
GO:0034594	phosphatidylinositol trisphosphate phosphatase activity	1	1	1	0.89	1	1	1
GO:0004445	inositol-polyphosphate 5-phosphatase activity	1	1	1	0.89	1	1	1
GO:0008170	N-methyltransferase activity	2	2	2	0.8	1	1	1
GO:0055069	zinc ion homeostasis	1	1	1	0.89	1	1	1
GO:0043194	initial segment	1	1	1	0.89	1	1	1
GO:0051106	positive regulation of DNA ligation	1	1	1	0.89	1	1	1
GO:0009432	SOS response	2	2	2	0.8	1	1	1
GO:0043142	single-stranded DNA-dependent ATPase activity	1	1	1	0.89	1	1	1
GO:0008817	"cob(I)yrinic acid a,c-diamide adenosyltransferase activity"	1	1	1	0.89	1	1	1
GO:0009236	cobalamin biosynthetic process	1	1	1	0.89	1	1	1
GO:0004496	mevalonate kinase activity	1	1	1	0.89	1	1	1
GO:0004639	phosphoribosylaminoimidazolesuccinocarboxamide synthase activity	2	2	2	0.8	1	1	1
GO:0034023	5-(carboxyamino)imidazole ribonucleotide mutase activity	1	1	1	0.89	1	1	1
GO:0070350	regulation of white fat cell proliferation	1	1	1	0.89	1	1	1
GO:0035515	oxidative RNA demethylase activity	1	1	1	0.89	1	1	1
GO:0044065	regulation of respiratory system process	1	1	1	0.89	1	1	1
GO:0035516	oxidative DNA demethylase activity	1	1	1	0.89	1	1	1
GO:0035552	oxidative single-stranded DNA demethylation	2	2	2	0.8	1	1	1
GO:0042245	RNA repair	2	2	2	0.8	1	1	1
GO:0035553	oxidative single-stranded RNA demethylation	1	1	1	0.89	1	1	1
GO:0035435	phosphate ion transmembrane transport	1	1	1	0.89	1	1	1
GO:0030505	inorganic diphosphate transport	2	2	2	0.8	1	1	1
GO:0015114	phosphate ion transmembrane transporter activity	1	1	1	0.89	1	1	1
GO:0006597	spermine biosynthetic process	2	2	2	0.8	1	1	1
GO:0016768	spermine synthase activity	1	1	1	0.89	1	1	1
GO:0004044	amidophosphoribosyltransferase activity	1	1	1	0.89	1	1	1
GO:0016577	histone demethylation	1	1	1	0.89	1	1	1
GO:0043550	regulation of lipid kinase activity	2	2	2	0.8	1	1	1
GO:0016340	calcium-dependent cell-matrix adhesion	1	1	1	0.89	1	1	1
GO:0071886	"1-(4-iodo-2,5-dimethoxyphenyl)propan-2-amine binding"	2	2	2	0.8	1	1	1
GO:2000124	regulation of endocannabinoid signaling pathway	2	2	2	0.8	1	1	1
GO:0034138	toll-like receptor 3 signaling pathway	1	1	1	0.89	1	1	1
GO:0034154	toll-like receptor 7 signaling pathway	2	2	2	0.8	1	1	1
GO:0034162	toll-like receptor 9 signaling pathway	1	1	1	0.89	1	1	1
GO:0035325	Toll-like receptor binding	2	2	2	0.8	1	1	1
GO:0004311	farnesyltranstransferase activity	2	2	2	0.8	1	1	1
GO:0035494	SNARE complex disassembly	1	1	1	0.89	1	1	1
GO:0010807	regulation of synaptic vesicle priming	1	1	1	0.89	1	1	1
GO:0002268	follicular dendritic cell differentiation	1	1	1	0.89	1	1	1
GO:0033257	Bcl3/NF-kappaB2 complex	1	1	1	0.89	1	1	1
GO:0031129	inductive cell-cell signaling	1	1	1	0.89	1	1	1
GO:2000177	regulation of neural precursor cell proliferation	1	1	1	0.89	1	1	1
GO:0042347	negative regulation of NF-kappaB import into nucleus	2	2	2	0.8	1	1	1
GO:0001849	complement component C1q binding	1	1	1	0.89	1	1	1
GO:0000432	positive regulation of transcription from RNA polymerase II promoter by glucose	1	1	1	0.89	1	1	1
GO:0000433	negative regulation of transcription from RNA polymerase II promoter by glucose	1	1	1	0.89	1	1	1
GO:0033132	negative regulation of glucokinase activity	1	1	1	0.89	1	1	1
GO:2000971	negative regulation of detection of glucose	1	1	1	0.89	1	1	1
GO:2000976	regulation of transcription from RNA polymerase II promoter involved in detection of glucose	1	1	1	0.89	1	1	1
GO:0001159	core promoter proximal region DNA binding	1	1	1	0.89	1	1	1
GO:0000738	"DNA catabolic process, exonucleolytic"	1	1	1	0.89	1	1	1
GO:0004534	5'-3' exoribonuclease activity	1	1	1	0.89	1	1	1
GO:0019348	dolichol metabolic process	2	2	2	0.8	1	1	1
GO:0016095	polyprenol catabolic process	1	1	1	0.89	1	1	1
GO:0070247	regulation of natural killer cell apoptotic process	1	1	1	0.89	1	1	1
GO:0004398	histidine decarboxylase activity	1	1	1	0.89	1	1	1
GO:0016079	synaptic vesicle exocytosis	1	1	1	0.89	1	1	1
GO:0007023	post-chaperonin tubulin folding pathway	2	2	2	0.8	1	1	1
GO:0008054	cyclin catabolic process	2	2	2	0.8	1	1	1
GO:0035507	regulation of myosin-light-chain-phosphatase activity	2	2	2	0.8	1	1	1
GO:0034329	cell junction assembly	1	1	1	0.89	1	1	1
GO:0005594	collagen type IX	2	2	2	0.8	1	1	1
GO:0030389	fructosamine metabolic process	1	1	1	0.89	1	1	1
GO:0030387	fructosamine-3-kinase activity	1	1	1	0.89	1	1	1
GO:0036139	peptidyl-histidine dioxygenase activity	1	1	1	0.89	1	1	1
GO:0071532	ankyrin repeat binding	1	1	1	0.89	1	1	1
GO:0036140	peptidyl-asparagine 3-dioxygenase activity	1	1	1	0.89	1	1	1
GO:0042265	peptidyl-asparagine hydroxylation	1	1	1	0.89	1	1	1
GO:0042264	peptidyl-aspartic acid hydroxylation	2	2	2	0.8	1	1	1
GO:0036138	peptidyl-histidine hydroxylation	1	1	1	0.89	1	1	1
GO:0061428	negative regulation of transcription from RNA polymerase II promoter in response to hypoxia	1	1	1	0.89	1	1	1
GO:0004739	pyruvate dehydrogenase (acetyl-transferring) activity	1	1	1	0.89	1	1	1
GO:0032648	regulation of interferon-beta production	2	2	2	0.8	1	1	1
GO:0071437	invadopodium	1	1	1	0.89	1	1	1
GO:0008273	"calcium, potassium:sodium antiporter activity"	2	2	2	0.8	1	1	1
GO:0046122	purine deoxyribonucleoside metabolic process	1	1	1	0.89	1	1	1
GO:0004138	deoxyguanosine kinase activity	1	1	1	0.89	1	1	1
GO:0046070	dGTP metabolic process	1	1	1	0.89	1	1	1
GO:0018193	peptidyl-amino acid modification	2	2	2	0.8	1	1	1
GO:0043189	H4/H2A histone acetyltransferase complex	1	1	1	0.89	1	1	1
GO:0005020	stem cell factor receptor activity	1	1	1	0.89	1	1	1
GO:0016492	G-protein coupled neurotensin receptor activity	1	1	1	0.89	1	1	1
GO:0036031	recruitment of mRNA capping enzyme to RNA polymerase II holoenzyme complex	1	1	1	0.89	1	1	1
GO:0005227	calcium activated cation channel activity	2	2	2	0.8	1	1	1
GO:0071468	cellular response to acidity	1	1	1	0.89	1	1	1
GO:0033040	sour taste receptor activity	1	1	1	0.89	1	1	1
GO:0071733	transcriptional activation by promoter-enhancer looping	1	1	1	0.89	1	1	1
GO:0045403	negative regulation of interleukin-4 biosynthetic process	1	1	1	0.89	1	1	1
GO:0010724	regulation of definitive erythrocyte differentiation	2	2	2	0.8	1	1	1
GO:0060377	negative regulation of mast cell differentiation	1	1	1	0.89	1	1	1
GO:0001604	urotensin II receptor activity	2	2	2	0.8	1	1	1
GO:0090166	Golgi disassembly	2	2	2	0.8	1	1	1
GO:2000777	positive regulation of proteasomal ubiquitin-dependent protein catabolic process involved in cellular response to hypoxia	1	1	1	0.89	1	1	1
GO:0004163	diphosphomevalonate decarboxylase activity	1	1	1	0.89	1	1	1
GO:0051302	regulation of cell division	2	2	2	0.8	1	1	1
GO:0000076	DNA replication checkpoint	1	1	1	0.89	1	1	1
GO:0030174	regulation of DNA-dependent DNA replication initiation	1	1	1	0.89	1	1	1
GO:0005119	smoothened binding	1	1	1	0.89	1	1	1
GO:0003999	adenine phosphoribosyltransferase activity	1	1	1	0.89	1	1	1
GO:0002055	adenine binding	1	1	1	0.89	1	1	1
GO:0036004	GAF domain binding	1	1	1	0.89	1	1	1
GO:0022417	protein maturation by protein folding	1	1	1	0.89	1	1	1
GO:0008135	"translation factor activity, nucleic acid binding"	2	2	2	0.8	1	1	1
GO:0006670	sphingosine metabolic process	2	2	2	0.8	1	1	1
GO:0042392	sphingosine-1-phosphate phosphatase activity	2	2	2	0.8	1	1	1
GO:0016428	tRNA (cytosine-5-)-methyltransferase activity	1	1	1	0.89	1	1	1
GO:0004462	lactoylglutathione lyase activity	1	1	1	0.89	1	1	1
GO:0070078	histone H3-R2 demethylation	1	1	1	0.89	1	1	1
GO:0033746	histone demethylase activity (H3-R2 specific)	1	1	1	0.89	1	1	1
GO:0048024	"regulation of nuclear mRNA splicing, via spliceosome"	1	1	1	0.89	1	1	1
GO:0070079	histone H4-R3 demethylation	1	1	1	0.89	1	1	1
GO:0018395	peptidyl-lysine hydroxylation to 5-hydroxy-L-lysine	1	1	1	0.89	1	1	1
GO:0033749	histone demethylase activity (H4-R3 specific)	1	1	1	0.89	1	1	1
GO:0070815	peptidyl-lysine 5-dioxygenase activity	1	1	1	0.89	1	1	1
GO:0004801	sedoheptulose-7-phosphate:D-glyceraldehyde-3-phosphate glyceronetransferase activity	1	1	1	0.89	1	1	1
GO:0042168	heme metabolic process	2	2	2	0.8	1	1	1
GO:0004853	uroporphyrinogen decarboxylase activity	1	1	1	0.89	1	1	1
GO:0007174	epidermal growth factor catabolic process	1	1	1	0.89	1	1	1
GO:0003846	2-acylglycerol O-acyltransferase activity	2	2	2	0.8	1	1	1
GO:0004144	diacylglycerol O-acyltransferase activity	1	1	1	0.89	1	1	1
GO:0072428	signal transduction involved in intra-S DNA damage checkpoint	1	1	1	0.89	1	1	1
GO:0004850	uridine phosphorylase activity	2	2	2	0.8	1	1	1
GO:0046108	uridine metabolic process	1	1	1	0.89	1	1	1
GO:0006220	pyrimidine nucleotide metabolic process	1	1	1	0.89	1	1	1
GO:0015824	proline transport	1	1	1	0.89	1	1	1
GO:0005298	proline:sodium symporter activity	1	1	1	0.89	1	1	1
GO:0015804	neutral amino acid transport	1	1	1	0.89	1	1	1
GO:0070345	negative regulation of fat cell proliferation	1	1	1	0.89	1	1	1
GO:0070143	mitochondrial alanyl-tRNA aminoacylation	1	1	1	0.89	1	1	1
GO:0035695	mitochondrion degradation by induced vacuole formation	1	1	1	0.89	1	1	1
GO:0032407	MutSalpha complex binding	1	1	1	0.89	1	1	1
GO:0045014	negative regulation of transcription by glucose	1	1	1	0.89	1	1	1
GO:0012510	trans-Golgi network transport vesicle membrane	1	1	1	0.89	1	1	1
GO:0045660	positive regulation of neutrophil differentiation	1	1	1	0.89	1	1	1
GO:0004059	aralkylamine N-acetyltransferase activity	1	1	1	0.89	1	1	1
GO:0004060	arylamine N-acetyltransferase activity	1	1	1	0.89	1	1	1
GO:0033687	osteoblast proliferation	2	2	2	0.8	1	1	1
GO:0010544	negative regulation of platelet activation	2	2	2	0.8	1	1	1
GO:0090331	negative regulation of platelet aggregation	1	1	1	0.89	1	1	1
GO:0044421	extracellular region part	1	1	1	0.89	1	1	1
GO:0031232	extrinsic to external side of plasma membrane	1	1	1	0.89	1	1	1
GO:0008379	thioredoxin peroxidase activity	1	1	1	0.89	1	1	1
GO:0042345	regulation of NF-kappaB import into nucleus	1	1	1	0.89	1	1	1
GO:0046963	3'-phosphoadenosine 5'-phosphosulfate transport	1	1	1	0.89	1	1	1
GO:0046964	3'-phosphoadenosine 5'-phosphosulfate transmembrane transporter activity	1	1	1	0.89	1	1	1
GO:0030667	secretory granule membrane	2	2	2	0.8	1	1	1
GO:0030658	transport vesicle membrane	1	1	1	0.89	1	1	1
GO:0051386	regulation of nerve growth factor receptor signaling pathway	1	1	1	0.89	1	1	1
GO:0070969	ULK1-ATG13-FIP200 complex	2	2	2	0.8	1	1	1
GO:0046464	acylglycerol catabolic process	1	1	1	0.89	1	1	1
GO:0019369	arachidonic acid metabolic process	1	1	1	0.89	1	1	1
GO:0019853	L-ascorbic acid biosynthetic process	1	1	1	0.89	1	1	1
GO:0042840	D-glucuronate catabolic process	1	1	1	0.89	1	1	1
GO:0047939	L-glucuronate reductase activity	1	1	1	0.89	1	1	1
GO:0046185	aldehyde catabolic process	1	1	1	0.89	1	1	1
GO:0070940	dephosphorylation of RNA polymerase II C-terminal domain	1	1	1	0.89	1	1	1
GO:0035089	establishment of apical/basal cell polarity	2	2	2	0.8	1	1	1
GO:0002924	negative regulation of humoral immune response mediated by circulating immunoglobulin	2	2	2	0.8	1	1	1
GO:0002897	positive regulation of central B cell tolerance induction	1	1	1	0.89	1	1	1
GO:0045906	negative regulation of vasoconstriction	2	2	2	0.8	1	1	1
GO:0000275	"mitochondrial proton-transporting ATP synthase complex, catalytic core F(1)"	1	1	1	0.89	1	1	1
GO:0060693	regulation of branching involved in salivary gland morphogenesis	1	1	1	0.89	1	1	1
GO:0070668	positive regulation of mast cell proliferation	2	2	2	0.8	1	1	1
GO:0033026	negative regulation of mast cell apoptotic process	1	1	1	0.89	1	1	1
GO:0002763	positive regulation of myeloid leukocyte differentiation	1	1	1	0.89	1	1	1
GO:2000744	positive regulation of anterior head development	2	2	2	0.8	1	1	1
GO:0021937	cerebellar Purkinje cell-granule cell precursor cell signaling involved in regulation of granule cell precursor cell proliferation	1	1	1	0.89	1	1	1
GO:2000768	positive regulation of nephron tubule epithelial cell differentiation	2	2	2	0.8	1	1	1
GO:0060420	regulation of heart growth	1	1	1	0.89	1	1	1
GO:0031119	tRNA pseudouridine synthesis	1	1	1	0.89	1	1	1
GO:0042255	ribosome assembly	2	2	2	0.8	1	1	1
GO:0006084	acetyl-CoA metabolic process	1	1	1	0.89	1	1	1
GO:0031113	regulation of microtubule polymerization	1	1	1	0.89	1	1	1
GO:0005172	vascular endothelial growth factor receptor binding	1	1	1	0.89	1	1	1
GO:0006112	energy reserve metabolic process	2	2	2	0.8	1	1	1
GO:0032206	positive regulation of telomere maintenance	1	1	1	0.89	1	1	1
GO:0070884	regulation of calcineurin-NFAT signaling cascade	1	1	1	0.89	1	1	1
GO:0016444	somatic cell DNA recombination	1	1	1	0.89	1	1	1
GO:0046935	1-phosphatidylinositol-3-kinase regulator activity	1	1	1	0.89	1	1	1
GO:0006873	cellular ion homeostasis	2	2	2	0.8	1	1	1
GO:0030208	dermatan sulfate biosynthetic process	2	2	2	0.8	1	1	1
GO:0001672	regulation of chromatin assembly or disassembly	1	1	1	0.89	1	1	1
GO:0005760	gamma DNA polymerase complex	1	1	1	0.89	1	1	1
GO:0085029	extracellular matrix assembly	1	1	1	0.89	1	1	1
GO:0019048	virus-host interaction	1	1	1	0.89	1	1	1
GO:0047223	"beta-1,3-galactosyl-O-glycosyl-glycoprotein beta-1,3-N-acetylglucosaminyltransferase activity"	1	1	1	0.89	1	1	1
GO:0003827	"alpha-1,3-mannosylglycoprotein 2-beta-N-acetylglucosaminyltransferase activity"	1	1	1	0.89	1	1	1
GO:0006195	purine nucleotide catabolic process	1	1	1	0.89	1	1	1
GO:0035539	"8-oxo-7,8-dihydrodeoxyguanosine triphosphate pyrophosphatase activity"	1	1	1	0.89	1	1	1
GO:0008413	"8-oxo-7,8-dihydroguanosine triphosphate pyrophosphatase activity"	1	1	1	0.89	1	1	1
GO:0006203	dGTP catabolic process	1	1	1	0.89	1	1	1
GO:0042262	DNA protection	1	1	1	0.89	1	1	1
GO:0019941	modification-dependent protein catabolic process	1	1	1	0.89	1	1	1
GO:0001919	regulation of receptor recycling	1	1	1	0.89	1	1	1
GO:0000002	mitochondrial genome maintenance	2	2	2	0.8	1	1	1
GO:0005969	serine-pyruvate aminotransferase complex	1	1	1	0.89	1	1	1
GO:1900063	regulation of peroxisome organization	1	1	1	0.89	1	1	1
GO:0016153	urocanate hydratase activity	1	1	1	0.89	1	1	1
GO:0045239	tricarboxylic acid cycle enzyme complex	1	1	1	0.89	1	1	1
GO:0006106	fumarate metabolic process	1	1	1	0.89	1	1	1
GO:0004333	fumarate hydratase activity	1	1	1	0.89	1	1	1
GO:2000107	negative regulation of leukocyte apoptotic process	1	1	1	0.89	1	1	1
GO:0035197	siRNA binding	1	1	1	0.89	1	1	1
GO:0008518	reduced folate carrier activity	2	2	2	0.8	1	1	1
GO:0031058	positive regulation of histone modification	1	1	1	0.89	1	1	1
GO:0035370	UBC13-UEV1A complex	1	1	1	0.89	1	1	1
GO:0031372	UBC13-MMS2 complex	2	2	2	0.8	1	1	1
GO:0033182	regulation of histone ubiquitination	1	1	1	0.89	1	1	1
GO:0000729	DNA double-strand break processing	2	2	2	0.8	1	1	1
GO:0002432	granuloma formation	1	1	1	0.89	1	1	1
GO:2000427	positive regulation of apoptotic cell clearance	1	1	1	0.89	1	1	1
GO:0034474	U2 snRNA 3'-end processing	1	1	1	0.89	1	1	1
GO:2001171	positive regulation of ATP biosynthetic process	1	1	1	0.89	1	1	1
GO:0070346	positive regulation of fat cell proliferation	1	1	1	0.89	1	1	1
GO:0044320	cellular response to leptin stimulus	1	1	1	0.89	1	1	1
GO:0090298	negative regulation of mitochondrial DNA replication	1	1	1	0.89	1	1	1
GO:2001170	negative regulation of ATP biosynthetic process	1	1	1	0.89	1	1	1
GO:0071398	cellular response to fatty acid	1	1	1	0.89	1	1	1
GO:2001274	negative regulation of glucose import in response to insulin stimulus	1	1	1	0.89	1	1	1
GO:0070934	CRD-mediated mRNA stabilization	2	2	2	0.8	1	1	1
GO:0070937	CRD-mediated mRNA stability complex	2	2	2	0.8	1	1	1
GO:0019402	galactitol metabolic process	1	1	1	0.89	1	1	1
GO:0017064	fatty acid amide hydrolase activity	1	1	1	0.89	1	1	1
GO:0005369	taurine:sodium symporter activity	1	1	1	0.89	1	1	1
GO:0015734	taurine transport	1	1	1	0.89	1	1	1
GO:0005368	taurine transmembrane transporter activity	1	1	1	0.89	1	1	1
GO:0006348	chromatin silencing at telomere	1	1	1	0.89	1	1	1
GO:0042135	neurotransmitter catabolic process	1	1	1	0.89	1	1	1
GO:0016206	catechol O-methyltransferase activity	2	2	2	0.8	1	1	1
GO:2001023	regulation of response to drug	1	1	1	0.89	1	1	1
GO:0072040	negative regulation of mesenchymal stem cell apoptotic process involved in nephron morphogenesis	1	1	1	0.89	1	1	1
GO:0004838	L-tyrosine:2-oxoglutarate aminotransferase activity	1	1	1	0.89	1	1	1
GO:0009074	aromatic amino acid family catabolic process	1	1	1	0.89	1	1	1
GO:0045682	regulation of epidermis development	2	2	2	0.8	1	1	1
GO:0008503	benzodiazepine receptor activity	1	1	1	0.89	1	1	1
GO:0003721	telomeric template RNA reverse transcriptase activity	1	1	1	0.89	1	1	1
GO:0010833	telomere maintenance via telomere lengthening	2	2	2	0.8	1	1	1
GO:0048239	negative regulation of DNA recombination at telomere	1	1	1	0.89	1	1	1
GO:0006430	lysyl-tRNA aminoacylation	1	1	1	0.89	1	1	1
GO:0004824	lysine-tRNA ligase activity	1	1	1	0.89	1	1	1
GO:0042998	positive regulation of Golgi to plasma membrane protein transport	1	1	1	0.89	1	1	1
GO:0071253	connexin binding	1	1	1	0.89	1	1	1
GO:1900169	regulation of glucocorticoid mediated signaling pathway	1	1	1	0.89	1	1	1
GO:0035994	response to muscle stretch	1	1	1	0.89	1	1	1
GO:0019788	NEDD8 ligase activity	2	2	2	0.8	1	1	1
GO:0071818	BAT3 complex	1	1	1	0.89	1	1	1
GO:0071816	tail-anchored membrane protein insertion into ER membrane	1	1	1	0.89	1	1	1
GO:0050254	rhodopsin kinase activity	1	1	1	0.89	1	1	1
GO:0002116	semaphorin receptor complex	1	1	1	0.89	1	1	1
GO:0008251	tRNA-specific adenosine deaminase activity	1	1	1	0.89	1	1	1
GO:0090231	regulation of spindle checkpoint	1	1	1	0.89	1	1	1
GO:2001246	negative regulation of phosphatidylcholine biosynthetic process	1	1	1	0.89	1	1	1
GO:0047184	1-acylglycerophosphocholine O-acyltransferase activity	1	1	1	0.89	1	1	1
GO:0060668	regulation of branching involved in salivary gland morphogenesis by extracellular matrix-epithelial cell signaling	1	1	1	0.89	1	1	1
GO:0030835	negative regulation of actin filament depolymerization	1	1	1	0.89	1	1	1
GO:0005683	U7 snRNP	2	2	2	0.8	1	1	1
GO:0019556	histidine catabolic process to glutamate and formamide	1	1	1	0.89	1	1	1
GO:0008568	microtubule-severing ATPase activity	2	2	2	0.8	1	1	1
GO:0045762	positive regulation of adenylate cyclase activity	2	2	2	0.8	1	1	1
GO:0031716	calcitonin receptor binding	1	1	1	0.89	1	1	1
GO:0031645	negative regulation of neurological system process	1	1	1	0.89	1	1	1
GO:0060683	regulation of branching involved in salivary gland morphogenesis by epithelial-mesenchymal signaling	1	1	1	0.89	1	1	1
GO:0004965	G-protein coupled GABA receptor activity	2	2	2	0.8	1	1	1
GO:0017186	"peptidyl-pyroglutamic acid biosynthetic process, using glutaminyl-peptide cyclotransferase"	1	1	1	0.89	1	1	1
GO:0016603	glutaminyl-peptide cyclotransferase activity	1	1	1	0.89	1	1	1
GO:0004463	leukotriene-A4 hydrolase activity	1	1	1	0.89	1	1	1
GO:0045799	positive regulation of chromatin assembly or disassembly	1	1	1	0.89	1	1	1
GO:0045637	regulation of myeloid cell differentiation	1	1	1	0.89	1	1	1
GO:0033193	Lsd1/2 complex	1	1	1	0.89	1	1	1
GO:0060375	regulation of mast cell differentiation	1	1	1	0.89	1	1	1
GO:0019858	cytosine metabolic process	1	1	1	0.89	1	1	1
GO:0004691	cAMP-dependent protein kinase activity	1	1	1	0.89	1	1	1
GO:2000696	regulation of epithelial cell differentiation involved in kidney development	1	1	1	0.89	1	1	1
GO:0071595	Nem1-Spo7 phosphatase complex	1	1	1	0.89	1	1	1
GO:0060670	branching involved in labyrinthine layer morphogenesis	1	1	1	0.89	1	1	1
GO:0048646	anatomical structure formation involved in morphogenesis	1	1	1	0.89	1	1	1
GO:0070436	Grb2-EGFR complex	1	1	1	0.89	1	1	1
GO:0034039	"8-oxo-7,8-dihydroguanine DNA N-glycosylase activity"	1	1	1	0.89	1	1	1
GO:0008534	oxidized purine base lesion DNA N-glycosylase activity	1	1	1	0.89	1	1	1
GO:0019896	axon transport of mitochondrion	2	2	2	0.8	1	1	1
GO:0031694	alpha-2A adrenergic receptor binding	2	2	2	0.8	1	1	1
GO:0035269	protein O-linked mannosylation	1	1	1	0.89	1	1	1
GO:0033185	dolichol-phosphate-mannose synthase complex	1	1	1	0.89	1	1	1
GO:0035268	protein mannosylation	1	1	1	0.89	1	1	1
GO:0004582	dolichyl-phosphate beta-D-mannosyltransferase activity	1	1	1	0.89	1	1	1
GO:0004169	dolichyl-phosphate-mannose-protein mannosyltransferase activity	1	1	1	0.89	1	1	1
GO:0000046	autophagic vacuole fusion	1	1	1	0.89	1	1	1
GO:0031998	regulation of fatty acid beta-oxidation	1	1	1	0.89	1	1	1
GO:0008282	ATP-sensitive potassium channel complex	1	1	1	0.89	1	1	1
GO:0010107	potassium ion import	1	1	1	0.89	1	1	1
GO:0015272	ATP-activated inward rectifier potassium channel activity	2	2	2	0.8	1	1	1
GO:0008281	sulfonylurea receptor activity	2	2	2	0.8	1	1	1
GO:0010748	negative regulation of plasma membrane long-chain fatty acid transport	2	2	2	0.8	1	1	1
GO:0002903	negative regulation of B cell apoptotic process	1	1	1	0.89	1	1	1
GO:0033136	serine phosphorylation of STAT3 protein	1	1	1	0.89	1	1	1
GO:0030992	intraflagellar transport particle B	2	2	2	0.8	1	1	1
GO:0045408	regulation of interleukin-6 biosynthetic process	1	1	1	0.89	1	1	1
GO:0033572	transferrin transport	1	1	1	0.89	1	1	1
GO:0070853	myosin VI binding	1	1	1	0.89	1	1	1
GO:0046404	ATP-dependent polydeoxyribonucleotide 5'-hydroxyl-kinase activity	1	1	1	0.89	1	1	1
GO:0001517	N-acetylglucosamine 6-O-sulfotransferase activity	1	1	1	0.89	1	1	1
GO:0070375	ERK5 cascade	1	1	1	0.89	1	1	1
GO:0030046	parallel actin filament bundle assembly	1	1	1	0.89	1	1	1
GO:0015386	potassium:hydrogen antiporter activity	2	2	2	0.8	1	1	1
GO:0030368	interleukin-17 receptor activity	1	1	1	0.89	1	1	1
GO:0016505	apoptotic protease activator activity	2	2	2	0.8	1	1	1
GO:0005608	laminin-3 complex	1	1	1	0.89	1	1	1
GO:0000235	astral microtubule	1	1	1	0.89	1	1	1
GO:0051081	nuclear envelope disassembly	1	1	1	0.89	1	1	1
GO:0016150	"translation release factor activity, codon nonspecific"	1	1	1	0.89	1	1	1
GO:0070126	mitochondrial translational termination	1	1	1	0.89	1	1	1
GO:0006926	virus-infected cell apoptotic process	2	2	2	0.8	1	1	1
GO:0050124	N-acylneuraminate-9-phosphatase activity	1	1	1	0.89	1	1	1
GO:0046380	N-acetylneuraminate biosynthetic process	1	1	1	0.89	1	1	1
GO:0010999	regulation of eIF2 alpha phosphorylation by heme	1	1	1	0.89	1	1	1
GO:0046984	regulation of hemoglobin biosynthetic process	1	1	1	0.89	1	1	1
GO:0046986	negative regulation of hemoglobin biosynthetic process	1	1	1	0.89	1	1	1
GO:0046501	protoporphyrinogen IX metabolic process	1	1	1	0.89	1	1	1
GO:0003979	UDP-glucose 6-dehydrogenase activity	1	1	1	0.89	1	1	1
GO:0003756	protein disulfide isomerase activity	1	1	1	0.89	1	1	1
GO:0042609	CD4 receptor binding	2	2	2	0.8	1	1	1
GO:0032809	neuronal cell body membrane	1	1	1	0.89	1	1	1
GO:0006423	cysteinyl-tRNA aminoacylation	2	2	2	0.8	1	1	1
GO:0004817	cysteine-tRNA ligase activity	2	2	2	0.8	1	1	1
GO:0042851	L-alanine metabolic process	1	1	1	0.89	1	1	1
GO:0004021	L-alanine:2-oxoglutarate aminotransferase activity	1	1	1	0.89	1	1	1
GO:0016992	lipoate synthase activity	1	1	1	0.89	1	1	1
GO:0009107	lipoate biosynthetic process	1	1	1	0.89	1	1	1
GO:0042427	serotonin biosynthetic process	1	1	1	0.89	1	1	1
GO:0034653	retinoic acid catabolic process	2	2	2	0.8	1	1	1
GO:0008401	retinoic acid 4-hydroxylase activity	2	2	2	0.8	1	1	1
GO:2000108	positive regulation of leukocyte apoptotic process	1	1	1	0.89	1	1	1
GO:0060005	vestibular reflex	1	1	1	0.89	1	1	1
GO:0002138	retinoic acid biosynthetic process	1	1	1	0.89	1	1	1
GO:0048284	organelle fusion	1	1	1	0.89	1	1	1
GO:0000026	"alpha-1,2-mannosyltransferase activity"	1	1	1	0.89	1	1	1
GO:0048408	epidermal growth factor binding	1	1	1	0.89	1	1	1
GO:0051668	localization within membrane	1	1	1	0.89	1	1	1
GO:0043652	engulfment of apoptotic cell	1	1	1	0.89	1	1	1
GO:0060263	regulation of respiratory burst	2	2	2	0.8	1	1	1
GO:0006972	hyperosmotic response	2	2	2	0.8	1	1	1
GO:0000033	"alpha-1,3-mannosyltransferase activity"	1	1	1	0.89	1	1	1
GO:0033577	protein glycosylation in endoplasmic reticulum	1	1	1	0.89	1	1	1
GO:0032915	positive regulation of transforming growth factor beta2 production	1	1	1	0.89	1	1	1
GO:0006425	glutaminyl-tRNA aminoacylation	1	1	1	0.89	1	1	1
GO:0004819	glutamine-tRNA ligase activity	1	1	1	0.89	1	1	1
GO:0018125	peptidyl-cysteine methylation	1	1	1	0.89	1	1	1
GO:0003689	DNA clamp loader activity	1	1	1	0.89	1	1	1
GO:2000370	positive regulation of clathrin-mediated endocytosis	1	1	1	0.89	1	1	1
GO:0015141	succinate transmembrane transporter activity	1	1	1	0.89	1	1	1
GO:0006842	tricarboxylic acid transport	1	1	1	0.89	1	1	1
GO:0015744	succinate transport	1	1	1	0.89	1	1	1
GO:0015142	tricarboxylic acid transmembrane transporter activity	1	1	1	0.89	1	1	1
GO:0035674	tricarboxylic acid transmembrane transport	1	1	1	0.89	1	1	1
GO:0071422	succinate transmembrane transport	1	1	1	0.89	1	1	1
GO:0032782	bile acid secretion	1	1	1	0.89	1	1	1
GO:0032416	negative regulation of sodium:hydrogen antiporter activity	1	1	1	0.89	1	1	1
GO:0034635	glutathione transport	1	1	1	0.89	1	1	1
GO:0017081	chloride channel regulator activity	1	1	1	0.89	1	1	1
GO:0044062	regulation of excretion	2	2	2	0.8	1	1	1
GO:0070851	growth factor receptor binding	1	1	1	0.89	1	1	1
GO:0004459	L-lactate dehydrogenase activity	2	2	2	0.8	1	1	1
GO:0035860	glial cell-derived neurotrophic factor receptor signaling pathway	2	2	2	0.8	1	1	1
GO:0030201	heparan sulfate proteoglycan metabolic process	2	2	2	0.8	1	1	1
GO:0047134	protein-disulfide reductase activity	1	1	1	0.89	1	1	1
GO:0016679	"oxidoreductase activity, acting on diphenols and related substances as donors"	1	1	1	0.89	1	1	1
GO:0005655	nucleolar ribonuclease P complex	2	2	2	0.8	1	1	1
GO:0030677	ribonuclease P complex	1	1	1	0.89	1	1	1
GO:0000172	ribonuclease MRP complex	1	1	1	0.89	1	1	1
GO:0006177	GMP biosynthetic process	2	2	2	0.8	1	1	1
GO:0006051	N-acetylmannosamine metabolic process	1	1	1	0.89	1	1	1
GO:0003938	IMP dehydrogenase activity	1	1	1	0.89	1	1	1
GO:0018580	nitronate monooxygenase activity	1	1	1	0.89	1	1	1
GO:0047465	N-acylglucosamine-6-phosphate 2-epimerase activity	1	1	1	0.89	1	1	1
GO:0071638	negative regulation of monocyte chemotactic protein-1 production	1	1	1	0.89	1	1	1
GO:2000098	negative regulation of smooth muscle cell-matrix adhesion	1	1	1	0.89	1	1	1
GO:1900016	negative regulation of cytokine production involved in inflammatory response	1	1	1	0.89	1	1	1
GO:2000405	negative regulation of T cell migration	1	1	1	0.89	1	1	1
GO:0060588	negative regulation of lipoprotein lipid oxidation	1	1	1	0.89	1	1	1
GO:0004109	coproporphyrinogen oxidase activity	2	2	2	0.8	1	1	1
GO:0004686	elongation factor-2 kinase activity	1	1	1	0.89	1	1	1
GO:0031952	regulation of protein autophosphorylation	2	2	2	0.8	1	1	1
GO:0031664	regulation of lipopolysaccharide-mediated signaling pathway	1	1	1	0.89	1	1	1
GO:0032854	positive regulation of Rap GTPase activity	1	1	1	0.89	1	1	1
GO:0046582	Rap GTPase activator activity	1	1	1	0.89	1	1	1
GO:0030194	positive regulation of blood coagulation	2	2	2	0.8	1	1	1
GO:2000121	regulation of removal of superoxide radicals	1	1	1	0.89	1	1	1
GO:0009841	mitochondrial endopeptidase Clp complex	1	1	1	0.89	1	1	1
GO:0070260	5'-tyrosyl-DNA phosphodiesterase activity	1	1	1	0.89	1	1	1
GO:0010045	response to nickel cation	1	1	1	0.89	1	1	1
GO:0008332	low voltage-gated calcium channel activity	1	1	1	0.89	1	1	1
GO:0060371	regulation of atrial cardiomyocyte membrane depolarization	2	2	2	0.8	1	1	1
GO:0042552	myelination	2	2	2	0.8	1	1	1
GO:0033269	internode region of axon	1	1	1	0.89	1	1	1
GO:0071951	conversion of methionyl-tRNA to N-formyl-methionyl-tRNA	1	1	1	0.89	1	1	1
GO:0004479	methionyl-tRNA formyltransferase activity	1	1	1	0.89	1	1	1
GO:0070327	thyroid hormone transport	1	1	1	0.89	1	1	1
GO:0044420	extracellular matrix part	1	1	1	0.89	1	1	1
GO:0071820	N-box binding	1	1	1	0.89	1	1	1
GO:0061106	negative regulation of stomach neuroendocrine cell differentiation	1	1	1	0.89	1	1	1
GO:2000227	negative regulation of pancreatic A cell differentiation	1	1	1	0.89	1	1	1
GO:0046331	lateral inhibition	1	1	1	0.89	1	1	1
GO:0051246	regulation of protein metabolic process	2	2	2	0.8	1	1	1
GO:0015893	drug transport	1	1	1	0.89	1	1	1
GO:0007066	female meiosis sister chromatid cohesion	1	1	1	0.89	1	1	1
GO:0033315	meiotic cell cycle DNA replication checkpoint	1	1	1	0.89	1	1	1
GO:0010032	meiotic chromosome condensation	1	1	1	0.89	1	1	1
GO:0046356	acetyl-CoA catabolic process	1	1	1	0.89	1	1	1
GO:0015938	coenzyme A catabolic process	1	1	1	0.89	1	1	1
GO:0003986	acetyl-CoA hydrolase activity	1	1	1	0.89	1	1	1
GO:0048273	mitogen-activated protein kinase p38 binding	1	1	1	0.89	1	1	1
GO:0090074	negative regulation of protein homodimerization activity	1	1	1	0.89	1	1	1
GO:0008544	epidermis development	1	1	1	0.89	1	1	1
GO:0042423	catecholamine biosynthetic process	1	1	1	0.89	1	1	1
GO:0004511	tyrosine 3-monooxygenase activity	1	1	1	0.89	1	1	1
GO:0031081	nuclear pore distribution	1	1	1	0.89	1	1	1
GO:0051292	nuclear pore complex assembly	1	1	1	0.89	1	1	1
GO:1900142	negative regulation of oligodendrocyte apoptotic process	1	1	1	0.89	1	1	1
GO:0097241	hematopoietic stem cell migration to bone marrow	1	1	1	0.89	1	1	1
GO:0050711	negative regulation of interleukin-1 secretion	1	1	1	0.89	1	1	1
GO:0071307	cellular response to vitamin K	1	1	1	0.89	1	1	1
GO:0035754	B cell chemotaxis	1	1	1	0.89	1	1	1
GO:0019079	viral genome replication	1	1	1	0.89	1	1	1
GO:0033159	"negative regulation of protein import into nucleus, translocation"	1	1	1	0.89	1	1	1
GO:2000669	negative regulation of dendritic cell apoptotic process	1	1	1	0.89	1	1	1
GO:1900165	negative regulation of interleukin-6 secretion	1	1	1	0.89	1	1	1
GO:2000467	positive regulation of glycogen (starch) synthase activity	1	1	1	0.89	1	1	1
GO:0031017	exocrine pancreas development	1	1	1	0.89	1	1	1
GO:0051146	striated muscle cell differentiation	2	2	2	0.8	1	1	1
GO:0009887	organ morphogenesis	1	1	1	0.89	1	1	1
GO:0001649	osteoblast differentiation	1	1	1	0.89	1	1	1
GO:0019511	peptidyl-proline hydroxylation	1	1	1	0.89	1	1	1
GO:0019797	procollagen-proline 3-dioxygenase activity	1	1	1	0.89	1	1	1
GO:0034452	dynactin binding	2	2	2	0.8	1	1	1
GO:0055107	Golgi to secretory granule transport	1	1	1	0.89	1	1	1
GO:0055070	copper ion homeostasis	1	1	1	0.89	1	1	1
GO:0045334	clathrin-coated endocytic vesicle	1	1	1	0.89	1	1	1
GO:0004728	receptor signaling protein tyrosine phosphatase activity	1	1	1	0.89	1	1	1
GO:0032232	negative regulation of actin filament bundle assembly	1	1	1	0.89	1	1	1
GO:0097225	sperm midpiece	1	1	1	0.89	1	1	1
GO:0004118	cGMP-stimulated cyclic-nucleotide phosphodiesterase activity	1	1	1	0.89	1	1	1
GO:0031988	membrane-bounded vesicle	1	1	1	0.89	1	1	1
GO:0032764	negative regulation of mast cell cytokine production	1	1	1	0.89	1	1	1
GO:0043380	regulation of memory T cell differentiation	1	1	1	0.89	1	1	1
GO:0042092	type 2 immune response	1	1	1	0.89	1	1	1
GO:0016785	"transferase activity, transferring selenium-containing groups"	1	1	1	0.89	1	1	1
GO:0055089	fatty acid homeostasis	2	2	2	0.8	1	1	1
GO:0006114	glycerol biosynthetic process	1	1	1	0.89	1	1	1
GO:0004609	phosphatidylserine decarboxylase activity	2	2	2	0.8	1	1	1
GO:0000445	THO complex part of transcription export complex	2	2	2	0.8	1	1	1
GO:0000347	THO complex	2	2	2	0.8	1	1	1
GO:0070698	type I activin receptor binding	1	1	1	0.89	1	1	1
GO:0030617	"transforming growth factor beta receptor, inhibitory cytoplasmic mediator activity"	1	1	1	0.89	1	1	1
GO:0016202	regulation of striated muscle tissue development	1	1	1	0.89	1	1	1
GO:0050321	tau-protein kinase activity	2	2	2	0.8	1	1	1
GO:0000050	urea cycle	1	1	1	0.89	1	1	1
GO:0016071	mRNA metabolic process	1	1	1	0.89	1	1	1
GO:0051435	BH4 domain binding	1	1	1	0.89	1	1	1
GO:0048069	eye pigmentation	1	1	1	0.89	1	1	1
GO:0009628	response to abiotic stimulus	1	1	1	0.89	1	1	1
GO:0014850	response to muscle activity	2	2	2	0.8	1	1	1
GO:0004711	ribosomal protein S6 kinase activity	1	1	1	0.89	1	1	1
GO:0010659	cardiac muscle cell apoptotic process	1	1	1	0.89	1	1	1
GO:0016125	sterol metabolic process	1	1	1	0.89	1	1	1
GO:0032802	low-density lipoprotein particle receptor catabolic process	1	1	1	0.89	1	1	1
GO:0070326	very-low-density lipoprotein particle receptor binding	1	1	1	0.89	1	1	1
GO:0034190	apolipoprotein receptor binding	1	1	1	0.89	1	1	1
GO:0032799	low-density lipoprotein receptor particle metabolic process	1	1	1	0.89	1	1	1
GO:0002532	production of molecular mediator involved in inflammatory response	1	1	1	0.89	1	1	1
GO:0045626	negative regulation of T-helper 1 cell differentiation	1	1	1	0.89	1	1	1
GO:0051315	attachment of spindle microtubules to kinetochore involved in mitotic sister chromatid segregation	2	2	2	0.8	1	1	1
GO:0031134	sister chromatid biorientation	2	2	2	0.8	1	1	1
GO:0090193	positive regulation of glomerulus development	1	1	1	0.89	1	1	1
GO:0060302	negative regulation of cytokine activity	1	1	1	0.89	1	1	1
GO:2000313	regulation of fibroblast growth factor receptor signaling pathway involved in neural plate anterior/posterior pattern formation	1	1	1	0.89	1	1	1
GO:0006999	nuclear pore organization	2	2	2	0.8	1	1	1
GO:0004676	3-phosphoinositide-dependent protein kinase activity	1	1	1	0.89	1	1	1
GO:0033897	ribonuclease T2 activity	1	1	1	0.89	1	1	1
GO:0005751	mitochondrial respiratory chain complex IV	1	1	1	0.89	1	1	1
GO:0001674	female germ cell nucleus	1	1	1	0.89	1	1	1
GO:0030292	protein tyrosine kinase inhibitor activity	2	2	2	0.8	1	1	1
GO:0043248	proteasome assembly	2	2	2	0.8	1	1	1
GO:0004347	glucose-6-phosphate isomerase activity	1	1	1	0.89	1	1	1
GO:0090024	negative regulation of neutrophil chemotaxis	1	1	1	0.89	1	1	1
GO:0071672	negative regulation of smooth muscle cell chemotaxis	1	1	1	0.89	1	1	1
GO:0050929	induction of negative chemotaxis	1	1	1	0.89	1	1	1
GO:0071676	negative regulation of mononuclear cell migration	1	1	1	0.89	1	1	1
GO:0090288	negative regulation of cellular response to growth factor stimulus	1	1	1	0.89	1	1	1
GO:0043394	proteoglycan binding	2	2	2	0.8	1	1	1
GO:0002689	negative regulation of leukocyte chemotaxis	1	1	1	0.89	1	1	1
GO:0051058	negative regulation of small GTPase mediated signal transduction	1	1	1	0.89	1	1	1
GO:0003904	deoxyribodipyrimidine photo-lyase activity	1	1	1	0.89	1	1	1
GO:2000001	regulation of DNA damage checkpoint	1	1	1	0.89	1	1	1
GO:0034982	mitochondrial protein processing	2	2	2	0.8	1	1	1
GO:0006102	isocitrate metabolic process	1	1	1	0.89	1	1	1
GO:0004450	isocitrate dehydrogenase (NADP+) activity	1	1	1	0.89	1	1	1
GO:0008934	inositol monophosphate 1-phosphatase activity	1	1	1	0.89	1	1	1
GO:1900028	negative regulation of ruffle assembly	1	1	1	0.89	1	1	1
GO:1900025	negative regulation of substrate adhesion-dependent cell spreading	1	1	1	0.89	1	1	1
GO:0046883	regulation of hormone secretion	2	2	2	0.8	1	1	1
GO:0015721	bile acid and bile salt transport	1	1	1	0.89	1	1	1
GO:0046483	heterocycle metabolic process	1	1	1	0.89	1	1	1
GO:0009822	alkaloid catabolic process	1	1	1	0.89	1	1	1
GO:0016098	monoterpenoid metabolic process	1	1	1	0.89	1	1	1
GO:0009804	coumarin metabolic process	1	1	1	0.89	1	1	1
GO:0042737	drug catabolic process	1	1	1	0.89	1	1	1
GO:0051100	negative regulation of binding	1	1	1	0.89	1	1	1
GO:0017144	drug metabolic process	1	1	1	0.89	1	1	1
GO:0033076	isoquinoline alkaloid metabolic process	1	1	1	0.89	1	1	1
GO:0009820	alkaloid metabolic process	1	1	1	0.89	1	1	1
GO:0090350	negative regulation of cellular organofluorine metabolic process	1	1	1	0.89	1	1	1
GO:0004155	"6,7-dihydropteridine reductase activity"	1	1	1	0.89	1	1	1
GO:0044089	positive regulation of cellular component biogenesis	1	1	1	0.89	1	1	1
GO:0048040	UDP-glucuronate decarboxylase activity	1	1	1	0.89	1	1	1
GO:0043293	apoptosome	1	1	1	0.89	1	1	1
GO:0008381	mechanically-gated ion channel activity	1	1	1	0.89	1	1	1
GO:0042805	actinin binding	1	1	1	0.89	1	1	1
GO:0048598	embryonic morphogenesis	1	1	1	0.89	1	1	1
GO:0071502	cellular response to temperature stimulus	2	2	2	0.8	1	1	1
GO:0003953	NAD+ nucleosidase activity	2	2	2	0.8	1	1	1
GO:0070972	protein localization in endoplasmic reticulum	2	2	2	0.8	1	1	1
GO:0010898	positive regulation of triglyceride catabolic process	1	1	1	0.89	1	1	1
GO:0010891	negative regulation of sequestering of triglyceride	2	2	2	0.8	1	1	1
GO:0035520	monoubiquitinated protein deubiquitination	2	2	2	0.8	1	1	1
GO:0032042	mitochondrial DNA metabolic process	1	1	1	0.89	1	1	1
GO:0009262	deoxyribonucleotide metabolic process	2	2	2	0.8	1	1	1
GO:0033124	regulation of GTP catabolic process	1	1	1	0.89	1	1	1
GO:0043492	"ATPase activity, coupled to movement of substances"	1	1	1	0.89	1	1	1
GO:0033125	negative regulation of GTP catabolic process	1	1	1	0.89	1	1	1
GO:0008187	poly-pyrimidine tract binding	1	1	1	0.89	1	1	1
GO:0004035	alkaline phosphatase activity	2	2	2	0.8	1	1	1
GO:0016287	glycerone-phosphate O-acyltransferase activity	1	1	1	0.89	1	1	1
GO:0043973	histone H3-K4 acetylation	1	1	1	0.89	1	1	1
GO:0022607	cellular component assembly	1	1	1	0.89	1	1	1
GO:0000972	transcription-dependent tethering of RNA polymerase II gene DNA at nuclear periphery	1	1	1	0.89	1	1	1
GO:0044451	nucleoplasm part	1	1	1	0.89	1	1	1
GO:0048738	cardiac muscle tissue development	1	1	1	0.89	1	1	1
GO:0071914	prominosome	1	1	1	0.89	1	1	1
GO:0002329	pre-B cell differentiation	1	1	1	0.89	1	1	1
GO:0008045	motor axon guidance	1	1	1	0.89	1	1	1
GO:0021517	ventral spinal cord development	1	1	1	0.89	1	1	1
GO:0033152	immunoglobulin V(D)J recombination	1	1	1	0.89	1	1	1
GO:0045214	sarcomere organization	1	1	1	0.89	1	1	1
GO:0072358	cardiovascular system development	1	1	1	0.89	1	1	1
GO:0055007	cardiac muscle cell differentiation	1	1	1	0.89	1	1	1
GO:0004909	"interleukin-1, Type I, activating receptor activity"	2	2	2	0.8	1	1	1
GO:0046527	glucosyltransferase activity	2	2	2	0.8	1	1	1
GO:0004910	"interleukin-1, Type II, blocking receptor activity"	1	1	1	0.89	1	1	1
GO:0008428	ribonuclease inhibitor activity	1	1	1	0.89	1	1	1
GO:0032311	angiogenin-PRI complex	1	1	1	0.89	1	1	1
GO:0005666	DNA-directed RNA polymerase III complex	1	1	1	0.89	1	1	1
GO:0050774	negative regulation of dendrite morphogenesis	1	1	1	0.89	1	1	1
GO:0006713	glucocorticoid catabolic process	1	1	1	0.89	1	1	1
GO:0033861	negative regulation of NAD(P)H oxidase activity	1	1	1	0.89	1	1	1
GO:0009590	detection of gravity	2	2	2	0.8	1	1	1
GO:0006657	CDP-choline pathway	2	2	2	0.8	1	1	1
GO:0004305	ethanolamine kinase activity	2	2	2	0.8	1	1	1
GO:0004104	cholinesterase activity	2	2	2	0.8	1	1	1
GO:0004103	choline kinase activity	1	1	1	0.89	1	1	1
GO:0034770	histone H4-K20 methylation	1	1	1	0.89	1	1	1
GO:0042799	histone methyltransferase activity (H4-K20 specific)	1	1	1	0.89	1	1	1
GO:0022618	ribonucleoprotein complex assembly	1	1	1	0.89	1	1	1
GO:2000233	negative regulation of rRNA processing	1	1	1	0.89	1	1	1
GO:0046850	regulation of bone remodeling	1	1	1	0.89	1	1	1
GO:0005686	U2 snRNP	1	1	1	0.89	1	1	1
GO:0030362	protein phosphatase type 4 regulator activity	1	1	1	0.89	1	1	1
GO:0030289	protein phosphatase 4 complex	1	1	1	0.89	1	1	1
GO:0030262	apoptotic nuclear change	1	1	1	0.89	1	1	1
GO:0031703	type 2 angiotensin receptor binding	1	1	1	0.89	1	1	1
GO:0000739	DNA strand annealing activity	2	2	2	0.8	1	1	1
GO:0000733	DNA strand renaturation	2	2	2	0.8	1	1	1
GO:0032853	positive regulation of Ran GTPase activity	1	1	1	0.89	1	1	1
GO:0005098	Ran GTPase activator activity	1	1	1	0.89	1	1	1
GO:0002764	immune response-regulating signaling pathway	1	1	1	0.89	1	1	1
GO:0030108	HLA-A specific activating MHC class I receptor activity	1	1	1	0.89	1	1	1
GO:0042599	lamellar body	1	1	1	0.89	1	1	1
GO:0010813	neuropeptide catabolic process	1	1	1	0.89	1	1	1
GO:0001913	T cell mediated cytotoxicity	1	1	1	0.89	1	1	1
GO:0033270	paranode region of axon	2	2	2	0.8	1	1	1
GO:0035020	regulation of Rac protein signal transduction	2	2	2	0.8	1	1	1
GO:0002378	immunoglobulin biosynthetic process	1	1	1	0.89	1	1	1
GO:0031080	Nup107-160 complex	2	2	2	0.8	1	1	1
GO:0060400	negative regulation of growth hormone receptor signaling pathway	1	1	1	0.89	1	1	1
GO:0007113	endomitotic cell cycle	1	1	1	0.89	1	1	1
GO:0051346	negative regulation of hydrolase activity	2	2	2	0.8	1	1	1
GO:0046636	negative regulation of alpha-beta T cell activation	1	1	1	0.89	1	1	1
GO:0044446	intracellular organelle part	1	1	1	0.89	1	1	1
GO:2000675	negative regulation of type B pancreatic cell apoptotic process	1	1	1	0.89	1	1	1
GO:0070845	polyubiquitinated misfolded protein transport	1	1	1	0.89	1	1	1
GO:0015969	guanosine tetraphosphate metabolic process	1	1	1	0.89	1	1	1
GO:0032418	lysosome localization	1	1	1	0.89	1	1	1
GO:0070889	platelet alpha granule organization	1	1	1	0.89	1	1	1
GO:0003837	beta-ureidopropionase activity	1	1	1	0.89	1	1	1
GO:0043167	ion binding	1	1	1	0.89	1	1	1
GO:0071267	L-methionine salvage	1	1	1	0.89	1	1	1
GO:0043139	5'-3' DNA helicase activity	1	1	1	0.89	1	1	1
GO:0043132	NAD transport	1	1	1	0.89	1	1	1
GO:0051724	NAD transporter activity	1	1	1	0.89	1	1	1
GO:0015230	FAD transmembrane transporter activity	1	1	1	0.89	1	1	1
GO:0035350	FAD transmembrane transport	1	1	1	0.89	1	1	1
GO:0071208	histone pre-mRNA DCP binding	1	1	1	0.89	1	1	1
GO:0071731	response to nitric oxide	1	1	1	0.89	1	1	1
GO:0017125	deoxycytidyl transferase activity	1	1	1	0.89	1	1	1
GO:0042276	error-prone translesion synthesis	1	1	1	0.89	1	1	1
GO:0002246	wound healing involved in inflammatory response	2	2	2	0.8	1	1	1
GO:1900625	positive regulation of monocyte aggregation	1	1	1	0.89	1	1	1
GO:0019344	cysteine biosynthetic process	1	1	1	0.89	1	1	1
GO:0060821	inactivation of X chromosome by DNA methylation	1	1	1	0.89	1	1	1
GO:0032483	regulation of Rab protein signal transduction	1	1	1	0.89	1	1	1
GO:0051560	mitochondrial calcium ion homeostasis	2	2	2	0.8	1	1	1
GO:0004018	"N6-(1,2-dicarboxyethyl)AMP AMP-lyase (fumarate-forming) activity"	1	1	1	0.89	1	1	1
GO:0009152	purine ribonucleotide biosynthetic process	1	1	1	0.89	1	1	1
GO:2000145	regulation of cell motility	1	1	1	0.89	1	1	1
GO:0050290	sphingomyelin phosphodiesterase D activity	1	1	1	0.89	1	1	1
GO:0070461	SAGA-type complex	2	2	2	0.8	1	1	1
GO:0031262	Ndc80 complex	1	1	1	0.89	1	1	1
GO:0009253	peptidoglycan catabolic process	1	1	1	0.89	1	1	1
GO:0003796	lysozyme activity	1	1	1	0.89	1	1	1
GO:0052548	regulation of endopeptidase activity	1	1	1	0.89	1	1	1
GO:0032804	negative regulation of low-density lipoprotein particle receptor catabolic process	1	1	1	0.89	1	1	1
GO:0019204	nucleotide phosphatase activity	1	1	1	0.89	1	1	1
GO:0042666	negative regulation of ectodermal cell fate specification	1	1	1	0.89	1	1	1
GO:0016521	pituitary adenylate cyclase activating polypeptide activity	1	1	1	0.89	1	1	1
GO:0010579	positive regulation of adenylate cyclase activity involved in G-protein coupled receptor signaling pathway	2	2	2	0.8	1	1	1
GO:0042461	photoreceptor cell development	1	1	1	0.89	1	1	1
GO:0060271	cilium morphogenesis	1	1	1	0.89	1	1	1
GO:0001822	kidney development	1	1	1	0.89	1	1	1
GO:0017112	Rab guanyl-nucleotide exchange factor activity	1	1	1	0.89	1	1	1
GO:0051036	regulation of endosome size	1	1	1	0.89	1	1	1
GO:0032674	regulation of interleukin-5 production	1	1	1	0.89	1	1	1
GO:0072536	interleukin-23 receptor complex	1	1	1	0.89	1	1	1
GO:0038155	interleukin-23-mediated signaling pathway	1	1	1	0.89	1	1	1
GO:0042019	interleukin-23 binding	1	1	1	0.89	1	1	1
GO:0042020	interleukin-23 receptor activity	1	1	1	0.89	1	1	1
GO:0042780	tRNA 3'-end processing	1	1	1	0.89	1	1	1
GO:0004810	tRNA adenylyltransferase activity	1	1	1	0.89	1	1	1
GO:0008329	pattern recognition receptor activity	1	1	1	0.89	1	1	1
GO:0002221	pattern recognition receptor signaling pathway	1	1	1	0.89	1	1	1
GO:0051747	cytosine C-5 DNA demethylase activity	1	1	1	0.89	1	1	1
GO:0005742	mitochondrial outer membrane translocase complex	2	2	2	0.8	1	1	1
GO:0003830	"beta-1,4-mannosylglycoprotein 4-beta-N-acetylglucosaminyltransferase activity"	1	1	1	0.89	1	1	1
GO:0031088	platelet dense granule membrane	2	2	2	0.8	1	1	1
GO:0031094	platelet dense tubular network	1	1	1	0.89	1	1	1
GO:0010960	magnesium ion homeostasis	2	2	2	0.8	1	1	1
GO:0050178	phenylpyruvate tautomerase activity	1	1	1	0.89	1	1	1
GO:0004167	dopachrome isomerase activity	2	2	2	0.8	1	1	1
GO:0006720	isoprenoid metabolic process	1	1	1	0.89	1	1	1
GO:0004337	geranyltranstransferase activity	1	1	1	0.89	1	1	1
GO:0010512	negative regulation of phosphatidylinositol biosynthetic process	1	1	1	0.89	1	1	1
GO:0035793	positive regulation of metanephric mesenchymal cell migration by platelet-derived growth factor receptor-beta signaling pathway	1	1	1	0.89	1	1	1
GO:0072126	positive regulation of glomerular mesangial cell proliferation	1	1	1	0.89	1	1	1
GO:0044524	protein sulfhydration	1	1	1	0.89	1	1	1
GO:0004123	cystathionine gamma-lyase activity	1	1	1	0.89	1	1	1
GO:0018272	protein-pyridoxal-5-phosphate linkage via peptidyl-N6-pyridoxal phosphate-L-lysine	1	1	1	0.89	1	1	1
GO:0044540	L-cystine L-cysteine-lyase (deaminating)	1	1	1	0.89	1	1	1
GO:0070814	hydrogen sulfide biosynthetic process	1	1	1	0.89	1	1	1
GO:0005221	intracellular cyclic nucleotide activated cation channel activity	1	1	1	0.89	1	1	1
GO:2000209	regulation of anoikis	1	1	1	0.89	1	1	1
GO:0010869	regulation of receptor biosynthetic process	1	1	1	0.89	1	1	1
GO:0035037	sperm entry	1	1	1	0.89	1	1	1
GO:0030690	Noc1p-Noc2p complex	1	1	1	0.89	1	1	1
GO:0031022	nuclear migration along microfilament	1	1	1	0.89	1	1	1
GO:0043153	entrainment of circadian clock by photoperiod	1	1	1	0.89	1	1	1
GO:0001191	RNA polymerase II transcription factor binding transcription factor activity involved in negative regulation of transcription	2	2	2	0.8	1	1	1
GO:0034421	post-translational protein acetylation	2	2	2	0.8	1	1	1
GO:0046921	alpha-(1->6)-fucosyltransferase activity	1	1	1	0.89	1	1	1
GO:0008424	glycoprotein 6-alpha-L-fucosyltransferase activity	1	1	1	0.89	1	1	1
GO:0043112	receptor metabolic process	1	1	1	0.89	1	1	1
GO:0036071	N-glycan fucosylation	1	1	1	0.89	1	1	1
GO:0071883	activation of MAPK activity by adrenergic receptor signaling pathway	2	2	2	0.8	1	1	1
GO:0051379	epinephrine binding	2	2	2	0.8	1	1	1
GO:0004938	alpha2-adrenergic receptor activity	2	2	2	0.8	1	1	1
GO:0000939	condensed chromosome inner kinetochore	1	1	1	0.89	1	1	1
GO:0010855	adenylate cyclase inhibitor activity	1	1	1	0.89	1	1	1
GO:0070905	serine binding	2	2	2	0.8	1	1	1
GO:0008066	glutamate receptor activity	1	1	1	0.89	1	1	1
GO:0045545	syndecan binding	2	2	2	0.8	1	1	1
GO:0051926	negative regulation of calcium ion transport	1	1	1	0.89	1	1	1
GO:0042738	exogenous drug catabolic process	1	1	1	0.89	1	1	1
GO:0043267	negative regulation of potassium ion transport	2	2	2	0.8	1	1	1
GO:0042835	BRE binding	1	1	1	0.89	1	1	1
GO:0043088	regulation of Cdc42 GTPase activity	1	1	1	0.89	1	1	1
GO:0035305	negative regulation of dephosphorylation	1	1	1	0.89	1	1	1
GO:0060299	negative regulation of sarcomere organization	1	1	1	0.89	1	1	1
GO:0014819	regulation of skeletal muscle contraction	1	1	1	0.89	1	1	1
GO:0003960	NADPH:quinone reductase activity	2	2	2	0.8	1	1	1
GO:0042178	xenobiotic catabolic process	1	1	1	0.89	1	1	1
GO:0004990	oxytocin receptor activity	1	1	1	0.89	1	1	1
GO:0004031	aldehyde oxidase activity	1	1	1	0.89	1	1	1
GO:0034224	cellular response to zinc ion starvation	1	1	1	0.89	1	1	1
GO:0044027	hypermethylation of CpG island	2	2	2	0.8	1	1	1
GO:0090241	negative regulation of histone H4 acetylation	2	2	2	0.8	1	1	1
GO:0001205	RNA polymerase II distal enhancer sequence-specific DNA binding transcription factor activity involved in positive regulation of transcription	1	1	1	0.89	1	1	1
GO:0031034	myosin filament assembly	1	1	1	0.89	1	1	1
GO:0032036	myosin heavy chain binding	1	1	1	0.89	1	1	1
GO:0071404	cellular response to low-density lipoprotein particle stimulus	1	1	1	0.89	1	1	1
GO:0016242	negative regulation of macroautophagy	1	1	1	0.89	1	1	1
GO:0015700	arsenite transport	1	1	1	0.89	1	1	1
GO:0015105	arsenite transmembrane transporter activity	1	1	1	0.89	1	1	1
GO:0030035	microspike assembly	1	1	1	0.89	1	1	1
GO:0070080	titin Z domain binding	1	1	1	0.89	1	1	1
GO:0042558	pteridine-containing compound metabolic process	1	1	1	0.89	1	1	1
GO:0008705	methionine synthase activity	1	1	1	0.89	1	1	1
GO:0031591	wybutosine biosynthetic process	1	1	1	0.89	1	1	1
GO:0030880	RNA polymerase complex	1	1	1	0.89	1	1	1
GO:0005610	laminin-5 complex	1	1	1	0.89	1	1	1
GO:0001650	fibrillar center	1	1	1	0.89	1	1	1
GO:0005219	ryanodine-sensitive calcium-release channel activity	2	2	2	0.8	1	1	1
GO:0010627	regulation of intracellular protein kinase cascade	1	1	1	0.89	1	1	1
GO:0008890	glycine C-acetyltransferase activity	1	1	1	0.89	1	1	1
GO:0070006	metalloaminopeptidase activity	1	1	1	0.89	1	1	1
GO:0046148	pigment biosynthetic process	1	1	1	0.89	1	1	1
GO:0004657	proline dehydrogenase activity	1	1	1	0.89	1	1	1
GO:0048520	positive regulation of behavior	1	1	1	0.89	1	1	1
GO:0051295	establishment of meiotic spindle localization	2	2	2	0.8	1	1	1
GO:0040038	polar body extrusion after meiotic divisions	1	1	1	0.89	1	1	1
GO:0007132	meiotic metaphase I	2	2	2	0.8	1	1	1
GO:0016344	meiotic chromosome movement towards spindle pole	1	1	1	0.89	1	1	1
GO:0016339	calcium-dependent cell-cell adhesion	2	2	2	0.8	1	1	1
GO:0004341	gluconolactonase activity	1	1	1	0.89	1	1	1
GO:0071207	histone pre-mRNA stem-loop binding	1	1	1	0.89	1	1	1
GO:0051882	mitochondrial depolarization	1	1	1	0.89	1	1	1
GO:0007197	adenylate cyclase-inhibiting G-protein coupled acetylcholine receptor signaling pathway	1	1	1	0.89	1	1	1
GO:0002455	humoral immune response mediated by circulating immunoglobulin	1	1	1	0.89	1	1	1
GO:0019976	interleukin-2 binding	1	1	1	0.89	1	1	1
GO:0034401	regulation of transcription by chromatin organization	1	1	1	0.89	1	1	1
GO:0004792	thiosulfate sulfurtransferase activity	1	1	1	0.89	1	1	1
GO:0000164	protein phosphatase type 1 complex	2	2	2	0.8	1	1	1
GO:0071882	phospholipase C-activating adrenergic receptor signaling pathway	1	1	1	0.89	1	1	1
GO:0051380	norepinephrine binding	1	1	1	0.89	1	1	1
GO:0032795	heterotrimeric G-protein binding	1	1	1	0.89	1	1	1
GO:0071881	adenylate cyclase-inhibiting adrenergic receptor signaling pathway	1	1	1	0.89	1	1	1
GO:0031696	alpha-2C adrenergic receptor binding	1	1	1	0.89	1	1	1
GO:0016557	peroxisome membrane biogenesis	1	1	1	0.89	1	1	1
GO:0032581	ER-dependent peroxisome organization	1	1	1	0.89	1	1	1
GO:0017075	syntaxin-1 binding	1	1	1	0.89	1	1	1
GO:0044302	dentate gyrus mossy fiber	1	1	1	0.89	1	1	1
GO:0034485	"phosphatidylinositol-3,4,5-trisphosphate 5-phosphatase activity"	1	1	1	0.89	1	1	1
GO:0031576	G2/M transition checkpoint	2	2	2	0.8	1	1	1
GO:0060081	membrane hyperpolarization	1	1	1	0.89	1	1	1
GO:0001732	formation of translation initiation complex	1	1	1	0.89	1	1	1
GO:0004499	"N,N-dimethylaniline monooxygenase activity"	1	1	1	0.89	1	1	1
GO:0019059	initiation of viral infection	1	1	1	0.89	1	1	1
GO:0044029	hypomethylation of CpG island	1	1	1	0.89	1	1	1
GO:2000653	regulation of genetic imprinting	1	1	1	0.89	1	1	1
GO:0042339	keratan sulfate metabolic process	1	1	1	0.89	1	1	1
GO:0045130	keratan sulfotransferase activity	1	1	1	0.89	1	1	1
GO:0001768	establishment of T cell polarity	1	1	1	0.89	1	1	1
GO:0032796	uropod organization	1	1	1	0.89	1	1	1
GO:0010571	positive regulation of DNA replication involved in S phase	1	1	1	0.89	1	1	1
GO:0051102	DNA ligation involved in DNA recombination	1	1	1	0.89	1	1	1
GO:0032807	DNA ligase IV complex	1	1	1	0.89	1	1	1
GO:0031849	olfactory receptor binding	1	1	1	0.89	1	1	1
GO:0035411	catenin import into nucleus	1	1	1	0.89	1	1	1
GO:0004359	glutaminase activity	1	1	1	0.89	1	1	1
GO:0006543	glutamine catabolic process	2	2	2	0.8	1	1	1
GO:0004115	"3',5'-cyclic-AMP phosphodiesterase activity"	2	2	2	0.8	1	1	1
GO:0017171	serine hydrolase activity	1	1	1	0.89	1	1	1
GO:0040001	establishment of mitotic spindle localization	1	1	1	0.89	1	1	1
GO:2000144	"positive regulation of transcription initiation, DNA-dependent"	1	1	1	0.89	1	1	1
GO:0001958	endochondral ossification	1	1	1	0.89	1	1	1
GO:0014037	Schwann cell differentiation	1	1	1	0.89	1	1	1
GO:0016570	histone modification	1	1	1	0.89	1	1	1
GO:0004677	DNA-dependent protein kinase activity	2	2	2	0.8	1	1	1
GO:0071276	cellular response to cadmium ion	1	1	1	0.89	1	1	1
GO:0010421	hydrogen peroxide-mediated programmed cell death	1	1	1	0.89	1	1	1
GO:0009071	serine family amino acid catabolic process	1	1	1	0.89	1	1	1
GO:0046360	2-oxobutyrate biosynthetic process	1	1	1	0.89	1	1	1
GO:0005053	peroxisome matrix targeting signal-2 binding	1	1	1	0.89	1	1	1
GO:0008611	ether lipid biosynthetic process	1	1	1	0.89	1	1	1
GO:0032933	SREBP-mediated signaling pathway	2	2	2	0.8	1	1	1
GO:0042018	interleukin-22 receptor activity	1	1	1	0.89	1	1	1
GO:0042516	regulation of tyrosine phosphorylation of Stat3 protein	1	1	1	0.89	1	1	1
GO:0042017	interleukin-22 binding	1	1	1	0.89	1	1	1
GO:0034755	iron ion transmembrane transport	1	1	1	0.89	1	1	1
GO:0005381	iron ion transmembrane transporter activity	1	1	1	0.89	1	1	1
GO:0002677	negative regulation of chronic inflammatory response	1	1	1	0.89	1	1	1
GO:2000349	negative regulation of CD40 signaling pathway	1	1	1	0.89	1	1	1
GO:0070429	negative regulation of nucleotide-binding oligomerization domain containing 1 signaling pathway	1	1	1	0.89	1	1	1
GO:0034148	negative regulation of toll-like receptor 5 signaling pathway	1	1	1	0.89	1	1	1
GO:0070433	negative regulation of nucleotide-binding oligomerization domain containing 2 signaling pathway	1	1	1	0.89	1	1	1
GO:0004751	ribose-5-phosphate isomerase activity	1	1	1	0.89	1	1	1
GO:0009052	"pentose-phosphate shunt, non-oxidative branch"	1	1	1	0.89	1	1	1
GO:0042219	cellular modified amino acid catabolic process	1	1	1	0.89	1	1	1
GO:0004658	propionyl-CoA carboxylase activity	1	1	1	0.89	1	1	1
GO:0032675	regulation of interleukin-6 production	1	1	1	0.89	1	1	1
GO:0005588	collagen type V	1	1	1	0.89	1	1	1
GO:0009346	citrate lyase complex	1	1	1	0.89	1	1	1
GO:0008815	citrate (pro-3S)-lyase activity	1	1	1	0.89	1	1	1
GO:0008612	peptidyl-lysine modification to hypusine	1	1	1	0.89	1	1	1
GO:0045901	positive regulation of translational elongation	1	1	1	0.89	1	1	1
GO:0006452	translational frameshifting	1	1	1	0.89	1	1	1
GO:0045905	positive regulation of translational termination	1	1	1	0.89	1	1	1
GO:0046592	polyamine oxidase activity	1	1	1	0.89	1	1	1
GO:0046208	spermine catabolic process	1	1	1	0.89	1	1	1
GO:0034405	response to fluid shear stress	2	2	2	0.8	1	1	1
GO:0003972	RNA ligase (ATP) activity	1	1	1	0.89	1	1	1
GO:0005185	neurohypophyseal hormone activity	2	2	2	0.8	1	1	1
GO:0038048	dynorphin receptor activity	1	1	1	0.89	1	1	1
GO:0032994	protein-lipid complex	1	1	1	0.89	1	1	1
GO:0005586	collagen type III	1	1	1	0.89	1	1	1
GO:0000221	"vacuolar proton-transporting V-type ATPase, V1 domain"	1	1	1	0.89	1	1	1
GO:0042044	fluid transport	1	1	1	0.89	1	1	1
GO:0046715	borate transmembrane transporter activity	1	1	1	0.89	1	1	1
GO:0046713	borate transport	1	1	1	0.89	1	1	1
GO:0035445	borate transmembrane transport	1	1	1	0.89	1	1	1
GO:0030003	cellular cation homeostasis	1	1	1	0.89	1	1	1
GO:0004622	lysophospholipase activity	1	1	1	0.89	1	1	1
GO:0047498	calcium-dependent phospholipase A2 activity	1	1	1	0.89	1	1	1
GO:0042661	regulation of mesodermal cell fate specification	1	1	1	0.89	1	1	1
GO:2000043	regulation of cardiac cell fate specification	1	1	1	0.89	1	1	1
GO:0035088	establishment or maintenance of apical/basal cell polarity	2	2	2	0.8	1	1	1
GO:0048812	neuron projection morphogenesis	1	1	1	0.89	1	1	1
GO:0071164	RNA trimethylguanosine synthase activity	1	1	1	0.89	1	1	1
GO:0050707	regulation of cytokine secretion	1	1	1	0.89	1	1	1
GO:0070304	positive regulation of stress-activated protein kinase signaling cascade	1	1	1	0.89	1	1	1
GO:2000670	positive regulation of dendritic cell apoptotic process	1	1	1	0.89	1	1	1
GO:0050855	regulation of B cell receptor signaling pathway	1	1	1	0.89	1	1	1
GO:0034144	negative regulation of toll-like receptor 4 signaling pathway	2	2	2	0.8	1	1	1
GO:0070667	negative regulation of mast cell proliferation	1	1	1	0.89	1	1	1
GO:0010741	negative regulation of intracellular protein kinase cascade	1	1	1	0.89	1	1	1
GO:0002774	Fc receptor mediated inhibitory signaling pathway	1	1	1	0.89	1	1	1
GO:0090025	regulation of monocyte chemotaxis	1	1	1	0.89	1	1	1
GO:0033003	regulation of mast cell activation	2	2	2	0.8	1	1	1
GO:0034136	negative regulation of toll-like receptor 2 signaling pathway	1	1	1	0.89	1	1	1
GO:0002431	Fc receptor mediated stimulatory signaling pathway	1	1	1	0.89	1	1	1
GO:0002762	negative regulation of myeloid leukocyte differentiation	1	1	1	0.89	1	1	1
GO:0019060	intracellular transport of viral proteins in host cell	1	1	1	0.89	1	1	1
GO:0015643	toxin binding	1	1	1	0.89	1	1	1
GO:0001605	adrenomedullin receptor activity	1	1	1	0.89	1	1	1
GO:0071329	cellular response to sucrose stimulus	1	1	1	0.89	1	1	1
GO:0071472	cellular response to salt stress	1	1	1	0.89	1	1	1
GO:0014718	positive regulation of satellite cell activation involved in skeletal muscle regeneration	1	1	1	0.89	1	1	1
GO:0070315	G1 to G0 transition involved in cell differentiation	1	1	1	0.89	1	1	1
GO:0001896	autolysis	1	1	1	0.89	1	1	1
GO:0032450	maltose alpha-glucosidase activity	1	1	1	0.89	1	1	1
GO:0004339	"glucan 1,4-alpha-glucosidase activity"	1	1	1	0.89	1	1	1
GO:0016155	formyltetrahydrofolate dehydrogenase activity	2	2	2	0.8	1	1	1
GO:0009258	10-formyltetrahydrofolate catabolic process	1	1	1	0.89	1	1	1
GO:0060988	lipid tube assembly	1	1	1	0.89	1	1	1
GO:2000425	regulation of apoptotic cell clearance	1	1	1	0.89	1	1	1
GO:0032369	negative regulation of lipid transport	1	1	1	0.89	1	1	1
GO:0001846	opsonin binding	1	1	1	0.89	1	1	1
GO:2000536	negative regulation of entry of bacterium into host cell	1	1	1	0.89	1	1	1
GO:0010888	negative regulation of lipid storage	2	2	2	0.8	1	1	1
GO:0035867	alphav-beta3 integrin-IGF-1-IGF1R complex	1	1	1	0.89	1	1	1
GO:0050748	negative regulation of lipoprotein metabolic process	1	1	1	0.89	1	1	1
GO:0001515	opioid peptide activity	1	1	1	0.89	1	1	1
GO:0008254	3'-nucleotidase activity	1	1	1	0.89	1	1	1
GO:0009629	response to gravity	1	1	1	0.89	1	1	1
GO:0050659	N-acetylgalactosamine 4-sulfate 6-O-sulfotransferase activity	2	2	2	0.8	1	1	1
GO:0033037	polysaccharide localization	1	1	1	0.89	1	1	1
GO:0005895	interleukin-5 receptor complex	1	1	1	0.89	1	1	1
GO:0043175	RNA polymerase core enzyme binding	1	1	1	0.89	1	1	1
GO:0032183	SUMO binding	1	1	1	0.89	1	1	1
GO:0051481	reduction of cytosolic calcium ion concentration	1	1	1	0.89	1	1	1
GO:0004979	beta-endorphin receptor activity	1	1	1	0.89	1	1	1
GO:0061358	negative regulation of Wnt protein secretion	1	1	1	0.89	1	1	1
GO:0090292	nuclear matrix anchoring at nuclear membrane	1	1	1	0.89	1	1	1
GO:0034993	SUN-KASH complex	2	2	2	0.8	1	1	1
GO:0090286	cytoskeletal anchoring at nuclear membrane	2	2	2	0.8	1	1	1
GO:2000278	regulation of DNA biosynthetic process	1	1	1	0.89	1	1	1
GO:0019912	cyclin-dependent protein kinase activating kinase activity	1	1	1	0.89	1	1	1
GO:0046839	phospholipid dephosphorylation	1	1	1	0.89	1	1	1
GO:0008460	"dTDP-glucose 4,6-dehydratase activity"	1	1	1	0.89	1	1	1
GO:0009225	nucleotide-sugar metabolic process	1	1	1	0.89	1	1	1
GO:0032541	cortical endoplasmic reticulum	1	1	1	0.89	1	1	1
GO:0006583	melanin biosynthetic process from tyrosine	1	1	1	0.89	1	1	1
GO:0010453	regulation of cell fate commitment	1	1	1	0.89	1	1	1
GO:0001872	(1->3)-beta-D-glucan binding	1	1	1	0.89	1	1	1
GO:0008228	opsonization	1	1	1	0.89	1	1	1
GO:0042360	vitamin E metabolic process	1	1	1	0.89	1	1	1
GO:0090212	negative regulation of establishment of blood-brain barrier	1	1	1	0.89	1	1	1
GO:0008396	oxysterol 7-alpha-hydroxylase activity	2	2	2	0.8	1	1	1
GO:0003922	GMP synthase (glutamine-hydrolyzing) activity	1	1	1	0.89	1	1	1
GO:0016866	intramolecular transferase activity	2	2	2	0.8	1	1	1
GO:0004057	arginyltransferase activity	1	1	1	0.89	1	1	1
GO:0016598	protein arginylation	1	1	1	0.89	1	1	1
GO:0051464	positive regulation of cortisol secretion	1	1	1	0.89	1	1	1
GO:2000288	positive regulation of myoblast proliferation	1	1	1	0.89	1	1	1
GO:0034392	negative regulation of smooth muscle cell apoptotic process	2	2	2	0.8	1	1	1
GO:0070886	positive regulation of calcineurin-NFAT signaling cascade	1	1	1	0.89	1	1	1
GO:0015993	molecular hydrogen transport	1	1	1	0.89	1	1	1
GO:0047988	hydroxyacid-oxoacid transhydrogenase activity	1	1	1	0.89	1	1	1
GO:0004329	formate-tetrahydrofolate ligase activity	2	2	2	0.8	1	1	1
GO:0030354	melanin-concentrating hormone activity	1	1	1	0.89	1	1	1
GO:0046449	creatinine metabolic process	1	1	1	0.89	1	1	1
GO:0071492	cellular response to UV-A	1	1	1	0.89	1	1	1
GO:0050104	L-gulonate 3-dehydrogenase activity	1	1	1	0.89	1	1	1
GO:0010721	negative regulation of cell development	1	1	1	0.89	1	1	1
GO:0070367	negative regulation of hepatocyte differentiation	1	1	1	0.89	1	1	1
GO:0004447	iodide peroxidase activity	1	1	1	0.89	1	1	1
GO:0043270	positive regulation of ion transport	2	2	2	0.8	1	1	1
GO:0000338	protein deneddylation	1	1	1	0.89	1	1	1
GO:0006663	platelet activating factor biosynthetic process	1	1	1	0.89	1	1	1
GO:0004142	diacylglycerol cholinephosphotransferase activity	1	1	1	0.89	1	1	1
GO:0001621	ADP receptor activity	1	1	1	0.89	1	1	1
GO:0004750	ribulose-phosphate 3-epimerase activity	1	1	1	0.89	1	1	1
GO:0014823	response to activity	1	1	1	0.89	1	1	1
GO:0008217	regulation of blood pressure	2	2	2	0.8	1	1	1
GO:0003032	detection of oxygen	1	1	1	0.89	1	1	1
GO:0048666	neuron development	1	1	1	0.89	1	1	1
GO:0003069	vasodilation by acetylcholine involved in regulation of systemic arterial blood pressure	1	1	1	0.89	1	1	1
GO:0001889	liver development	1	1	1	0.89	1	1	1
GO:0030097	hemopoiesis	1	1	1	0.89	1	1	1
GO:0042311	vasodilation	1	1	1	0.89	1	1	1
GO:0055093	response to hyperoxia	1	1	1	0.89	1	1	1
GO:0048773	erythrophore differentiation	1	1	1	0.89	1	1	1
GO:0005850	eukaryotic translation initiation factor 2 complex	2	2	2	0.8	1	1	1
GO:0044242	cellular lipid catabolic process	1	1	1	0.89	1	1	1
GO:0046322	negative regulation of fatty acid oxidation	1	1	1	0.89	1	1	1
GO:0019254	"carnitine metabolic process, CoA-linked"	1	1	1	0.89	1	1	1
GO:0016401	palmitoyl-CoA oxidase activity	1	1	1	0.89	1	1	1
GO:0042413	carnitine catabolic process	1	1	1	0.89	1	1	1
GO:0015368	calcium:cation antiporter activity	1	1	1	0.89	1	1	1
GO:0003985	acetyl-CoA C-acetyltransferase activity	1	1	1	0.89	1	1	1
GO:2000300	regulation of synaptic vesicle exocytosis	1	1	1	0.89	1	1	1
GO:0060390	regulation of SMAD protein import into nucleus	1	1	1	0.89	1	1	1
GO:0050656	3'-phosphoadenosine 5'-phosphosulfate binding	1	1	1	0.89	1	1	1
GO:0019319	hexose biosynthetic process	1	1	1	0.89	1	1	1
GO:0004587	ornithine-oxo-acid transaminase activity	1	1	1	0.89	1	1	1
GO:0004087	carbamoyl-phosphate synthase (ammonia) activity	1	1	1	0.89	1	1	1
GO:0070409	carbamoyl phosphate biosynthetic process	1	1	1	0.89	1	1	1
GO:0046209	nitric oxide metabolic process	1	1	1	0.89	1	1	1
GO:0071947	protein deubiquitination involved in ubiquitin-dependent protein catabolic process	1	1	1	0.89	1	1	1
GO:2000366	positive regulation of STAT protein import into nucleus	1	1	1	0.89	1	1	1
GO:0004852	uroporphyrinogen-III synthase activity	1	1	1	0.89	1	1	1
GO:0006780	uroporphyrinogen III biosynthetic process	1	1	1	0.89	1	1	1
GO:1900275	negative regulation of phospholipase C activity	1	1	1	0.89	1	1	1
GO:1900276	regulation of proteinase activated receptor activity	1	1	1	0.89	1	1	1
GO:0072517	host cell viral assembly compartment	1	1	1	0.89	1	1	1
GO:0061101	neuroendocrine cell differentiation	1	1	1	0.89	1	1	1
GO:0019207	kinase regulator activity	1	1	1	0.89	1	1	1
GO:0000288	"nuclear-transcribed mRNA catabolic process, deadenylation-dependent decay"	1	1	1	0.89	1	1	1
GO:0072545	tyrosine binding	1	1	1	0.89	1	1	1
GO:2000812	regulation of barbed-end actin filament capping	1	1	1	0.89	1	1	1
GO:0043558	regulation of translational initiation in response to stress	2	2	2	0.8	1	1	1
GO:0006235	dTTP biosynthetic process	1	1	1	0.89	1	1	1
GO:0071218	cellular response to misfolded protein	2	2	2	0.8	1	1	1
GO:0007185	transmembrane receptor protein tyrosine phosphatase signaling pathway	1	1	1	0.89	1	1	1
GO:0033615	mitochondrial proton-transporting ATP synthase complex assembly	1	1	1	0.89	1	1	1
GO:0014701	junctional sarcoplasmic reticulum membrane	1	1	1	0.89	1	1	1
GO:0035750	protein localization to myelin sheath abaxonal region	1	1	1	0.89	1	1	1
GO:0032937	SREBP-SCAP-Insig complex	1	1	1	0.89	1	1	1
GO:0032324	molybdopterin cofactor biosynthetic process	1	1	1	0.89	1	1	1
GO:0032464	positive regulation of protein homooligomerization	2	2	2	0.8	1	1	1
GO:0003908	methylated-DNA-[protein]-cysteine S-methyltransferase activity	1	1	1	0.89	1	1	1
GO:0045047	protein targeting to ER	1	1	1	0.89	1	1	1
GO:0030942	endoplasmic reticulum signal peptide binding	1	1	1	0.89	1	1	1
GO:0007137	meiotic metaphase II	1	1	1	0.89	1	1	1
GO:0035038	female pronucleus assembly	1	1	1	0.89	1	1	1
GO:0060283	negative regulation of oocyte development	1	1	1	0.89	1	1	1
GO:0060631	regulation of meiosis I	1	1	1	0.89	1	1	1
GO:0046834	lipid phosphorylation	2	2	2	0.8	1	1	1
GO:0001727	lipid kinase activity	2	2	2	0.8	1	1	1
GO:0050427	3'-phosphoadenosine 5'-phosphosulfate metabolic process	1	1	1	0.89	1	1	1
GO:0045719	negative regulation of glycogen biosynthetic process	1	1	1	0.89	1	1	1
GO:0004551	nucleotide diphosphatase activity	1	1	1	0.89	1	1	1
GO:0045837	negative regulation of membrane potential	1	1	1	0.89	1	1	1
GO:0071279	cellular response to cobalt ion	1	1	1	0.89	1	1	1
GO:0090141	positive regulation of mitochondrial fission	1	1	1	0.89	1	1	1
GO:0043243	positive regulation of protein complex disassembly	1	1	1	0.89	1	1	1
GO:0042731	PH domain binding	1	1	1	0.89	1	1	1
GO:0071557	histone H3-K27 demethylation	1	1	1	0.89	1	1	1
GO:0071558	histone demethylase activity (H3-K27 specific)	1	1	1	0.89	1	1	1
GO:0035574	histone H4-K20 demethylation	1	1	1	0.89	1	1	1
GO:0035575	histone demethylase activity (H4-K20 specific)	1	1	1	0.89	1	1	1
GO:0017055	negative regulation of RNA polymerase II transcriptional preinitiation complex assembly	1	1	1	0.89	1	1	1
GO:2000426	negative regulation of apoptotic cell clearance	1	1	1	0.89	1	1	1
GO:0010858	calcium-dependent protein kinase regulator activity	1	1	1	0.89	1	1	1
GO:0004350	glutamate-5-semialdehyde dehydrogenase activity	1	1	1	0.89	1	1	1
GO:0004349	glutamate 5-kinase activity	1	1	1	0.89	1	1	1
GO:0051127	positive regulation of actin nucleation	1	1	1	0.89	1	1	1
GO:0015670	carbon dioxide transport	2	2	2	0.8	1	1	1
GO:0052655	L-valine transaminase activity	1	1	1	0.89	1	1	1
GO:0009082	branched chain family amino acid biosynthetic process	1	1	1	0.89	1	1	1
GO:0052656	L-isoleucine transaminase activity	1	1	1	0.89	1	1	1
GO:0009083	branched chain family amino acid catabolic process	2	2	2	0.8	1	1	1
GO:0009081	branched chain family amino acid metabolic process	1	1	1	0.89	1	1	1
GO:0052654	L-leucine transaminase activity	1	1	1	0.89	1	1	1
GO:0004084	branched-chain-amino-acid transaminase activity	1	1	1	0.89	1	1	1
GO:0090311	regulation of protein deacetylation	1	1	1	0.89	1	1	1
GO:0010801	negative regulation of peptidyl-threonine phosphorylation	2	2	2	0.8	1	1	1
GO:0030291	protein serine/threonine kinase inhibitor activity	1	1	1	0.89	1	1	1
GO:0032465	regulation of cytokinesis	2	2	2	0.8	1	1	1
GO:0010485	H4 histone acetyltransferase activity	1	1	1	0.89	1	1	1
GO:0033593	BRCA2-MAGE-D1 complex	1	1	1	0.89	1	1	1
GO:2001275	positive regulation of glucose import in response to insulin stimulus	1	1	1	0.89	1	1	1
GO:0072572	poly-ADP-D-ribose binding	1	1	1	0.89	1	1	1
GO:0042643	"actomyosin, actin part"	1	1	1	0.89	1	1	1
GO:0033275	actin-myosin filament sliding	1	1	1	0.89	1	1	1
GO:0034134	toll-like receptor 2 signaling pathway	1	1	1	0.89	1	1	1
GO:0070431	nucleotide-binding oligomerization domain containing 2 signaling pathway	2	2	2	0.8	1	1	1
GO:0070427	nucleotide-binding oligomerization domain containing 1 signaling pathway	2	2	2	0.8	1	1	1
GO:0033091	positive regulation of immature T cell proliferation	1	1	1	0.89	1	1	1
GO:0070673	response to interleukin-18	1	1	1	0.89	1	1	1
GO:0034142	toll-like receptor 4 signaling pathway	2	2	2	0.8	1	1	1
GO:0065004	protein-DNA complex assembly	1	1	1	0.89	1	1	1
GO:0010871	negative regulation of receptor biosynthetic process	1	1	1	0.89	1	1	1
GO:0010887	negative regulation of cholesterol storage	1	1	1	0.89	1	1	1
GO:0072363	regulation of glycolysis by positive regulation of transcription from RNA polymerase II promoter	1	1	1	0.89	1	1	1
GO:0072366	regulation of cellular ketone metabolic process by positive regulation of transcription from RNA polymerase II promoter	1	1	1	0.89	1	1	1
GO:0046321	positive regulation of fatty acid oxidation	1	1	1	0.89	1	1	1
GO:0032099	negative regulation of appetite	1	1	1	0.89	1	1	1
GO:2001028	positive regulation of endothelial cell chemotaxis	1	1	1	0.89	1	1	1
GO:0006422	aspartyl-tRNA aminoacylation	1	1	1	0.89	1	1	1
GO:0004815	aspartate-tRNA ligase activity	1	1	1	0.89	1	1	1
GO:0046683	response to organophosphorus	1	1	1	0.89	1	1	1
GO:0006685	sphingomyelin catabolic process	1	1	1	0.89	1	1	1
GO:0032027	myosin light chain binding	1	1	1	0.89	1	1	1
GO:0046539	histamine N-methyltransferase activity	2	2	2	0.8	1	1	1
GO:0051101	regulation of DNA binding	1	1	1	0.89	1	1	1
GO:0045844	positive regulation of striated muscle tissue development	1	1	1	0.89	1	1	1
GO:0048568	embryonic organ development	1	1	1	0.89	1	1	1
GO:0050062	long-chain-fatty-acyl-CoA reductase activity	1	1	1	0.89	1	1	1
GO:0015616	DNA translocase activity	1	1	1	0.89	1	1	1
GO:0030913	paranodal junction assembly	1	1	1	0.89	1	1	1
GO:0042980	cystic fibrosis transmembrane conductance regulator binding	1	1	1	0.89	1	1	1
GO:0050999	regulation of nitric-oxide synthase activity	1	1	1	0.89	1	1	1
GO:0018126	protein hydroxylation	1	1	1	0.89	1	1	1
GO:0008623	chromatin accessibility complex	1	1	1	0.89	1	1	1
GO:0047757	chondroitin-glucuronate 5-epimerase activity	1	1	1	0.89	1	1	1
GO:0014051	gamma-aminobutyric acid secretion	2	2	2	0.8	1	1	1
GO:0048102	autophagic cell death	2	2	2	0.8	1	1	1
GO:0005165	neurotrophin receptor binding	1	1	1	0.89	1	1	1
GO:0015015	"heparan sulfate proteoglycan biosynthetic process, enzymatic modification"	1	1	1	0.89	1	1	1
GO:0006477	protein sulfation	1	1	1	0.89	1	1	1
GO:0046596	regulation of viral entry into host cell	1	1	1	0.89	1	1	1
GO:0031128	developmental induction	1	1	1	0.89	1	1	1
GO:0043064	flagellum organization	1	1	1	0.89	1	1	1
GO:0008295	spermidine biosynthetic process	1	1	1	0.89	1	1	1
GO:0004014	adenosylmethionine decarboxylase activity	1	1	1	0.89	1	1	1
GO:0046717	acid secretion	1	1	1	0.89	1	1	1
GO:0005275	amine transmembrane transporter activity	1	1	1	0.89	1	1	1
GO:0006531	aspartate metabolic process	1	1	1	0.89	1	1	1
GO:0046058	cAMP metabolic process	1	1	1	0.89	1	1	1
GO:0016709	"oxidoreductase activity, acting on paired donors, with incorporation or reduction of molecular oxygen, NADH or NADPH as one donor, and incorporation of one atom of oxygen"	1	1	1	0.89	1	1	1
GO:0009186	deoxyribonucleoside diphosphate metabolic process	2	2	2	0.8	1	1	1
GO:0009200	deoxyribonucleoside triphosphate metabolic process	1	1	1	0.89	1	1	1
GO:0009263	deoxyribonucleotide biosynthetic process	2	2	2	0.8	1	1	1
GO:0045134	uridine-diphosphatase activity	1	1	1	0.89	1	1	1
GO:0004382	guanosine-diphosphatase activity	1	1	1	0.89	1	1	1
GO:0014066	regulation of phosphatidylinositol 3-kinase cascade	1	1	1	0.89	1	1	1
GO:0032299	ribonuclease H2 complex	1	1	1	0.89	1	1	1
GO:0090049	regulation of cell migration involved in sprouting angiogenesis	1	1	1	0.89	1	1	1
GO:0004368	glycerol-3-phosphate dehydrogenase activity	1	1	1	0.89	1	1	1
GO:0045252	oxoglutarate dehydrogenase complex	1	1	1	0.89	1	1	1
GO:0004149	dihydrolipoyllysine-residue succinyltransferase activity	1	1	1	0.89	1	1	1
GO:0016361	"activin receptor activity, type I"	1	1	1	0.89	1	1	1
GO:0045098	type III intermediate filament	1	1	1	0.89	1	1	1
GO:0043687	post-translational protein modification	1	1	1	0.89	1	1	1
GO:0071459	"protein localization to chromosome, centromeric region"	1	1	1	0.89	1	1	1
GO:0071930	negative regulation of transcription involved in G1/S phase of mitotic cell cycle	1	1	1	0.89	1	1	1
GO:0035189	Rb-E2F complex	1	1	1	0.89	1	1	1
GO:0070008	serine-type exopeptidase activity	1	1	1	0.89	1	1	1
GO:0097062	dendritic spine maintenance	1	1	1	0.89	1	1	1
GO:0070765	gamma-secretase complex	1	1	1	0.89	1	1	1
GO:0035964	COPI-coated vesicle budding	1	1	1	0.89	1	1	1
GO:0048199	"vesicle targeting, to, from or within Golgi"	1	1	1	0.89	1	1	1
GO:0060080	regulation of inhibitory postsynaptic membrane potential	1	1	1	0.89	1	1	1
GO:0015277	kainate selective glutamate receptor activity	2	2	2	0.8	1	1	1
GO:0000124	SAGA complex	1	1	1	0.89	1	1	1
GO:0018738	S-formylglutathione hydrolase activity	1	1	1	0.89	1	1	1
GO:0033157	regulation of intracellular protein transport	1	1	1	0.89	1	1	1
GO:0008207	C21-steroid hormone metabolic process	1	1	1	0.89	1	1	1
GO:0008425	"2-polyprenyl-6-methoxy-1,4-benzoquinone methyltransferase activity"	1	1	1	0.89	1	1	1
GO:0009877	nodulation	1	1	1	0.89	1	1	1
GO:0016034	maleylacetoacetate isomerase activity	1	1	1	0.89	1	1	1
GO:0071568	UFM1 conjugating enzyme activity	1	1	1	0.89	1	1	1
GO:0071569	protein ufmylation	1	1	1	0.89	1	1	1
GO:0022626	cytosolic ribosome	1	1	1	0.89	1	1	1
GO:2000384	negative regulation of ectoderm development	1	1	1	0.89	1	1	1
GO:0050508	glucuronosyl-N-acetylglucosaminyl-proteoglycan 4-alpha-N-acetylglucosaminyltransferase activity	1	1	1	0.89	1	1	1
GO:0050509	N-acetylglucosaminyl-proteoglycan 4-beta-glucuronosyltransferase activity	1	1	1	0.89	1	1	1
GO:0033692	cellular polysaccharide biosynthetic process	1	1	1	0.89	1	1	1
GO:0005674	transcription factor TFIIF complex	1	1	1	0.89	1	1	1
GO:0070579	methylcytosine dioxygenase activity	1	1	1	0.89	1	1	1
GO:0060282	positive regulation of oocyte development	1	1	1	0.89	1	1	1
GO:0071321	cellular response to cGMP	1	1	1	0.89	1	1	1
GO:0019934	cGMP-mediated signaling	1	1	1	0.89	1	1	1
GO:0042489	negative regulation of odontogenesis of dentin-containing tooth	1	1	1	0.89	1	1	1
GO:0051403	stress-activated MAPK cascade	1	1	1	0.89	1	1	1
GO:0071449	cellular response to lipid hydroperoxide	1	1	1	0.89	1	1	1
GO:0009264	deoxyribonucleotide catabolic process	1	1	1	0.89	1	1	1
GO:0046121	deoxyribonucleoside catabolic process	1	1	1	0.89	1	1	1
GO:0004139	deoxyribose-phosphate aldolase activity	1	1	1	0.89	1	1	1
GO:0004336	galactosylceramidase activity	1	1	1	0.89	1	1	1
GO:0006683	galactosylceramide catabolic process	1	1	1	0.89	1	1	1
GO:0036060	slit diaphragm assembly	1	1	1	0.89	1	1	1
GO:0072537	fibroblast activation	2	2	2	0.8	1	1	1
GO:0004651	polynucleotide 5'-phosphatase activity	1	1	1	0.89	1	1	1
GO:0070773	protein-N-terminal glutamine amidohydrolase activity	1	1	1	0.89	1	1	1
GO:0017005	3'-tyrosyl-DNA phosphodiesterase activity	1	1	1	0.89	1	1	1
GO:0031997	N-terminal myristoylation domain binding	1	1	1	0.89	1	1	1
GO:0004506	squalene monooxygenase activity	1	1	1	0.89	1	1	1
GO:0001075	RNA polymerase II core promoter sequence-specific DNA binding transcription factor activity involved in preinitiation complex assembly	1	1	1	0.89	1	1	1
GO:0060244	negative regulation of cell proliferation involved in contact inhibition	2	2	2	0.8	1	1	1
GO:0033566	gamma-tubulin complex localization	1	1	1	0.89	1	1	1
GO:0008274	gamma-tubulin ring complex	1	1	1	0.89	1	1	1
GO:0006196	AMP catabolic process	1	1	1	0.89	1	1	1
GO:0046086	adenosine biosynthetic process	1	1	1	0.89	1	1	1
GO:0090150	establishment of protein localization in membrane	1	1	1	0.89	1	1	1
GO:0043405	regulation of MAP kinase activity	1	1	1	0.89	1	1	1
GO:0055106	ubiquitin-protein ligase regulator activity	2	2	2	0.8	1	1	1
GO:2001220	negative regulation of G2 phase of mitotic cell cycle	1	1	1	0.89	1	1	1
GO:0043987	histone H3-S10 phosphorylation	1	1	1	0.89	1	1	1
GO:0043988	histone H3-S28 phosphorylation	1	1	1	0.89	1	1	1
GO:0043990	histone H2A-S1 phosphorylation	1	1	1	0.89	1	1	1
GO:0033129	positive regulation of histone phosphorylation	1	1	1	0.89	1	1	1
GO:0004128	cytochrome-b5 reductase activity	1	1	1	0.89	1	1	1
GO:0016653	"oxidoreductase activity, acting on NADH or NADPH, heme protein as acceptor"	1	1	1	0.89	1	1	1
GO:0016174	NAD(P)H oxidase activity	1	1	1	0.89	1	1	1
GO:0004610	phosphoacetylglucosamine mutase activity	1	1	1	0.89	1	1	1
GO:0019255	glucose 1-phosphate metabolic process	1	1	1	0.89	1	1	1
GO:0005775	vacuolar lumen	1	1	1	0.89	1	1	1
GO:0000240	diplotene	1	1	1	0.89	1	1	1
GO:0015705	iodide transport	1	1	1	0.89	1	1	1
GO:0010810	regulation of cell-substrate adhesion	1	1	1	0.89	1	1	1
GO:0005947	mitochondrial alpha-ketoglutarate dehydrogenase complex	1	1	1	0.89	1	1	1
GO:0003826	alpha-ketoacid dehydrogenase activity	1	1	1	0.89	1	1	1
GO:0090232	positive regulation of spindle checkpoint	1	1	1	0.89	1	1	1
GO:0031985	Golgi cisterna	1	1	1	0.89	1	1	1
GO:0052726	"inositol-1,3,4-trisphosphate 5-kinase activity"	1	1	1	0.89	1	1	1
GO:0032957	inositol trisphosphate metabolic process	1	1	1	0.89	1	1	1
GO:0047325	inositol tetrakisphosphate 1-kinase activity	1	1	1	0.89	1	1	1
GO:0052725	"inositol-1,3,4-trisphosphate 6-kinase activity"	1	1	1	0.89	1	1	1
GO:0070646	protein modification by small protein removal	1	1	1	0.89	1	1	1
GO:0090169	regulation of spindle assembly	1	1	1	0.89	1	1	1
GO:0090234	regulation of kinetochore assembly	1	1	1	0.89	1	1	1
GO:0051649	establishment of localization in cell	1	1	1	0.89	1	1	1
GO:0070863	positive regulation of protein exit from endoplasmic reticulum	1	1	1	0.89	1	1	1
GO:0036010	protein localization in endosome	1	1	1	0.89	1	1	1
GO:0030422	production of siRNA involved in RNA interference	1	1	1	0.89	1	1	1
GO:0070173	regulation of enamel mineralization	1	1	1	0.89	1	1	1
GO:0071335	hair follicle cell proliferation	1	1	1	0.89	1	1	1
GO:0045069	regulation of viral genome replication	1	1	1	0.89	1	1	1
GO:0031643	positive regulation of myelination	1	1	1	0.89	1	1	1
GO:0008897	holo-[acyl-carrier-protein] synthase activity	1	1	1	0.89	1	1	1
GO:0070899	mitochondrial tRNA wobble uridine modification	1	1	1	0.89	1	1	1
GO:0004127	cytidylate kinase activity	2	2	2	0.8	1	1	1
GO:0051271	negative regulation of cellular component movement	1	1	1	0.89	1	1	1
GO:2000168	negative regulation of planar cell polarity pathway involved in neural tube closure	1	1	1	0.89	1	1	1
GO:2000166	negative regulation of planar cell polarity pathway involved in pericardium morphogenesis	1	1	1	0.89	1	1	1
GO:2000055	positive regulation of Wnt receptor signaling pathway involved in dorsal/ventral axis specification	1	1	1	0.89	1	1	1
GO:2000164	negative regulation of planar cell polarity pathway involved in outflow tract morphogenesis	1	1	1	0.89	1	1	1
GO:2000151	negative regulation of planar cell polarity pathway involved in cardiac muscle tissue morphogenesis	1	1	1	0.89	1	1	1
GO:2000149	negative regulation of planar cell polarity pathway involved in ventricular septum morphogenesis	1	1	1	0.89	1	1	1
GO:0060284	regulation of cell development	1	1	1	0.89	1	1	1
GO:2000162	negative regulation of planar cell polarity pathway involved in cardiac right atrium morphogenesis	1	1	1	0.89	1	1	1
GO:0051593	response to folic acid	1	1	1	0.89	1	1	1
GO:2000051	negative regulation of non-canonical Wnt receptor signaling pathway	1	1	1	0.89	1	1	1
GO:0071936	coreceptor activity involved in Wnt receptor signaling pathway	1	1	1	0.89	1	1	1
GO:0019534	toxin transporter activity	1	1	1	0.89	1	1	1
GO:0010793	regulation of mRNA export from nucleus	1	1	1	0.89	1	1	1
GO:0070267	oncosis	1	1	1	0.89	1	1	1
GO:0000170	sphingosine hydroxylase activity	1	1	1	0.89	1	1	1
GO:0006667	sphinganine metabolic process	1	1	1	0.89	1	1	1
GO:0042284	sphingolipid delta-4 desaturase activity	1	1	1	0.89	1	1	1
GO:0019358	nicotinate nucleotide salvage	1	1	1	0.89	1	1	1
GO:0006844	acyl carnitine transport	1	1	1	0.89	1	1	1
GO:0015227	acyl carnitine transporter activity	1	1	1	0.89	1	1	1
GO:0001542	ovulation from ovarian follicle	1	1	1	0.89	1	1	1
GO:0030879	mammary gland development	1	1	1	0.89	1	1	1
GO:0002070	epithelial cell maturation	1	1	1	0.89	1	1	1
GO:0030235	nitric-oxide synthase regulator activity	2	2	2	0.8	1	1	1
GO:0055077	gap junction hemi-channel activity	1	1	1	0.89	1	1	1
GO:0022840	leak channel activity	1	1	1	0.89	1	1	1
GO:0050717	positive regulation of interleukin-1 alpha secretion	1	1	1	0.89	1	1	1
GO:0032059	bleb	1	1	1	0.89	1	1	1
GO:2000105	positive regulation of DNA-dependent DNA replication	2	2	2	0.8	1	1	1
GO:0004419	hydroxymethylglutaryl-CoA lyase activity	1	1	1	0.89	1	1	1
GO:0031098	stress-activated protein kinase signaling cascade	1	1	1	0.89	1	1	1
GO:0016499	orexin receptor activity	1	1	1	0.89	1	1	1
GO:0046685	response to arsenic-containing substance	1	1	1	0.89	1	1	1
GO:0019852	L-ascorbic acid metabolic process	1	1	1	0.89	1	1	1
GO:2000299	negative regulation of Rho-dependent protein serine/threonine kinase activity	1	1	1	0.89	1	1	1
GO:0050129	N-formylglutamate deformylase activity	1	1	1	0.89	1	1	1
GO:0006639	acylglycerol metabolic process	1	1	1	0.89	1	1	1
GO:0004067	asparaginase activity	1	1	1	0.89	1	1	1
GO:0050928	negative regulation of positive chemotaxis	1	1	1	0.89	1	1	1
GO:0004503	monophenol monooxygenase activity	1	1	1	0.89	1	1	1
GO:0031999	negative regulation of fatty acid beta-oxidation	1	1	1	0.89	1	1	1
GO:0005979	regulation of glycogen biosynthetic process	1	1	1	0.89	1	1	1
GO:0045884	regulation of survival gene product expression	1	1	1	0.89	1	1	1
GO:0033126	positive regulation of GTP catabolic process	1	1	1	0.89	1	1	1
GO:0051348	negative regulation of transferase activity	1	1	1	0.89	1	1	1
GO:0036128	CatSper complex	1	1	1	0.89	1	1	1
GO:0007286	spermatid development	1	1	1	0.89	1	1	1
GO:0031662	positive regulation of cyclin-dependent protein kinase activity involved in G2/M	1	1	1	0.89	1	1	1
GO:0070194	synaptonemal complex disassembly	1	1	1	0.89	1	1	1
GO:0006668	sphinganine-1-phosphate metabolic process	1	1	1	0.89	1	1	1
GO:0035774	positive regulation of insulin secretion involved in cellular response to glucose stimulus	2	2	2	0.8	1	1	1
GO:2001054	negative regulation of mesenchymal cell apoptotic process	1	1	1	0.89	1	1	1
GO:0051541	elastin metabolic process	1	1	1	0.89	1	1	1
GO:0010309	acireductone dioxygenase [iron(II)-requiring] activity	1	1	1	0.89	1	1	1
GO:0050672	negative regulation of lymphocyte proliferation	1	1	1	0.89	1	1	1
GO:0072404	signal transduction involved in G1/S transition checkpoint	1	1	1	0.89	1	1	1
GO:2001111	positive regulation of lens epithelial cell proliferation	1	1	1	0.89	1	1	1
GO:0035332	positive regulation of hippo signaling cascade	1	1	1	0.89	1	1	1
GO:0033862	UMP kinase activity	1	1	1	0.89	1	1	1
GO:0033192	calmodulin-dependent protein phosphatase activity	1	1	1	0.89	1	1	1
GO:0004816	asparagine-tRNA ligase activity	2	2	2	0.8	1	1	1
GO:0006421	asparaginyl-tRNA aminoacylation	2	2	2	0.8	1	1	1
GO:0018112	proline racemase activity	1	1	1	0.89	1	1	1
GO:2000095	"regulation of Wnt receptor signaling pathway, planar cell polarity pathway"	1	1	1	0.89	1	1	1
GO:0055099	response to high density lipoprotein particle stimulus	1	1	1	0.89	1	1	1
GO:0033025	regulation of mast cell apoptotic process	1	1	1	0.89	1	1	1
GO:0032717	negative regulation of interleukin-8 production	2	2	2	0.8	1	1	1
GO:0072321	chaperone-mediated protein transport	1	1	1	0.89	1	1	1
GO:0048388	endosomal lumen acidification	1	1	1	0.89	1	1	1
GO:0070860	RNA polymerase I core factor complex	1	1	1	0.89	1	1	1
GO:0001164	RNA polymerase I CORE element sequence-specific DNA binding	1	1	1	0.89	1	1	1
GO:0001189	RNA polymerase I transcriptional preinitiation complex assembly at the promoter for the nuclear large rRNA transcript	1	1	1	0.89	1	1	1
GO:0001187	RNA polymerase I CORE element sequence-specific DNA binding transcription factor recruiting transcription factor activity	1	1	1	0.89	1	1	1
GO:0000115	regulation of transcription involved in S phase of mitotic cell cycle	1	1	1	0.89	1	1	1
GO:0001845	phagolysosome assembly	1	1	1	0.89	1	1	1
GO:0004586	ornithine decarboxylase activity	1	1	1	0.89	1	1	1
GO:0071602	phytosphingosine biosynthetic process	1	1	1	0.89	1	1	1
GO:0070774	phytoceramidase activity	1	1	1	0.89	1	1	1
GO:0010825	positive regulation of centrosome duplication	1	1	1	0.89	1	1	1
GO:0003934	GTP cyclohydrolase I activity	1	1	1	0.89	1	1	1
GO:0046654	tetrahydrofolate biosynthetic process	1	1	1	0.89	1	1	1
GO:0042559	pteridine-containing compound biosynthetic process	1	1	1	0.89	1	1	1
GO:0045081	negative regulation of interleukin-10 biosynthetic process	1	1	1	0.89	1	1	1
GO:0055020	positive regulation of cardiac muscle fiber development	1	1	1	0.89	1	1	1
GO:2000005	negative regulation of metanephric S-shaped body morphogenesis	1	1	1	0.89	1	1	1
GO:2000137	negative regulation of cell proliferation involved in heart morphogenesis	1	1	1	0.89	1	1	1
GO:0061035	regulation of cartilage development	1	1	1	0.89	1	1	1
GO:0072200	negative regulation of mesenchymal cell proliferation involved in ureter development	1	1	1	0.89	1	1	1
GO:0090194	negative regulation of glomerulus development	1	1	1	0.89	1	1	1
GO:2000007	negative regulation of metanephric comma-shaped body morphogenesis	1	1	1	0.89	1	1	1
GO:0072097	negative regulation of branch elongation involved in ureteric bud branching by BMP signaling pathway	1	1	1	0.89	1	1	1
GO:0072125	negative regulation of glomerular mesangial cell proliferation	1	1	1	0.89	1	1	1
GO:0033677	DNA/RNA helicase activity	1	1	1	0.89	1	1	1
GO:0071920	cleavage body	1	1	1	0.89	1	1	1
GO:0000323	lytic vacuole	1	1	1	0.89	1	1	1
GO:0015578	mannose transmembrane transporter activity	1	1	1	0.89	1	1	1
GO:0015761	mannose transport	1	1	1	0.89	1	1	1
GO:0004343	glucosamine 6-phosphate N-acetyltransferase activity	1	1	1	0.89	1	1	1
GO:0016879	"ligase activity, forming carbon-nitrogen bonds"	1	1	1	0.89	1	1	1
GO:0071799	cellular response to prostaglandin D stimulus	1	1	1	0.89	1	1	1
GO:0004956	prostaglandin D receptor activity	1	1	1	0.89	1	1	1
GO:0001785	prostaglandin J receptor activity	1	1	1	0.89	1	1	1
GO:0030125	clathrin vesicle coat	1	1	1	0.89	1	1	1
GO:0019842	vitamin binding	1	1	1	0.89	1	1	1
GO:0008184	glycogen phosphorylase activity	1	1	1	0.89	1	1	1
GO:0032052	bile acid binding	1	1	1	0.89	1	1	1
GO:0006463	steroid hormone receptor complex assembly	1	1	1	0.89	1	1	1
GO:0090222	centrosome-templated microtubule nucleation	1	1	1	0.89	1	1	1
GO:0000725	recombinational repair	1	1	1	0.89	1	1	1
GO:2001051	positive regulation of tendon cell differentiation	1	1	1	0.89	1	1	1
GO:0035242	protein-arginine omega-N asymmetric methyltransferase activity	1	1	1	0.89	1	1	1
GO:0019919	"peptidyl-arginine methylation, to asymmetrical-dimethyl arginine"	1	1	1	0.89	1	1	1
GO:0034969	histone arginine methylation	1	1	1	0.89	1	1	1
GO:0010881	regulation of cardiac muscle contraction by regulation of the release of sequestered calcium ion	1	1	1	0.89	1	1	1
GO:0051775	response to redox state	1	1	1	0.89	1	1	1
GO:0014808	release of sequestered calcium ion into cytosol by sarcoplasmic reticulum	1	1	1	0.89	1	1	1
GO:0071821	FANCM-MHF complex	1	1	1	0.89	1	1	1
GO:0034441	plasma lipoprotein particle oxidation	1	1	1	0.89	1	1	1
GO:0034440	lipid oxidation	1	1	1	0.89	1	1	1
GO:0003847	1-alkyl-2-acetylglycerophosphocholine esterase activity	1	1	1	0.89	1	1	1
GO:0008387	steroid 7-alpha-hydroxylase activity	1	1	1	0.89	1	1	1
GO:0005052	peroxisome matrix targeting signal-1 binding	1	1	1	0.89	1	1	1
GO:0004494	methylmalonyl-CoA mutase activity	1	1	1	0.89	1	1	1
GO:0097276	cellular creatinine homeostasis	1	1	1	0.89	1	1	1
GO:0097275	cellular ammonia homeostasis	1	1	1	0.89	1	1	1
GO:0055078	sodium ion homeostasis	1	1	1	0.89	1	1	1
GO:0097277	cellular urea homeostasis	1	1	1	0.89	1	1	1
GO:0005001	transmembrane receptor protein tyrosine phosphatase activity	1	1	1	0.89	1	1	1
GO:0050827	toxin receptor binding	1	1	1	0.89	1	1	1
GO:0004310	farnesyl-diphosphate farnesyltransferase activity	1	1	1	0.89	1	1	1
GO:0071372	cellular response to follicle-stimulating hormone stimulus	1	1	1	0.89	1	1	1
GO:0006567	threonine catabolic process	1	1	1	0.89	1	1	1
GO:0008743	L-threonine 3-dehydrogenase activity	1	1	1	0.89	1	1	1
GO:0070034	telomeric RNA binding	1	1	1	0.89	1	1	1
GO:0051310	metaphase plate congression	1	1	1	0.89	1	1	1
GO:0044337	canonical Wnt receptor signaling pathway involved in positive regulation of apoptotic process	1	1	1	0.89	1	1	1
GO:0051534	negative regulation of NFAT protein import into nucleus	1	1	1	0.89	1	1	1
GO:0016531	copper chaperone activity	1	1	1	0.89	1	1	1
GO:0003869	4-nitrophenylphosphatase activity	1	1	1	0.89	1	1	1
GO:0045989	positive regulation of striated muscle contraction	1	1	1	0.89	1	1	1
GO:0031947	negative regulation of glucocorticoid biosynthetic process	1	1	1	0.89	1	1	1
GO:0008479	queuine tRNA-ribosyltransferase activity	1	1	1	0.89	1	1	1
GO:0008616	queuosine biosynthetic process	1	1	1	0.89	1	1	1
GO:0000917	barrier septum assembly	1	1	1	0.89	1	1	1
GO:0000153	cytoplasmic ubiquitin ligase complex	1	1	1	0.89	1	1	1
GO:0019776	Atg8 ligase activity	1	1	1	0.89	1	1	1
GO:0015403	thiamine uptake transmembrane transporter activity	1	1	1	0.89	1	1	1
GO:0015888	thiamine transport	1	1	1	0.89	1	1	1
GO:0071934	thiamine transmembrane transport	1	1	1	0.89	1	1	1
GO:0015234	thiamine transmembrane transporter activity	1	1	1	0.89	1	1	1
GO:2000556	positive regulation of T-helper 1 cell cytokine production	1	1	1	0.89	1	1	1
GO:2000538	positive regulation of B cell chemotaxis	1	1	1	0.89	1	1	1
GO:2000563	"positive regulation of CD4-positive, alpha-beta T cell proliferation"	1	1	1	0.89	1	1	1
GO:2000558	positive regulation of immunoglobulin production in mucosal tissue	1	1	1	0.89	1	1	1
GO:0035782	mature natural killer cell chemotaxis	1	1	1	0.89	1	1	1
GO:2000412	positive regulation of thymocyte migration	1	1	1	0.89	1	1	1
GO:0034048	negative regulation of protein phosphatase type 2A activity	1	1	1	0.89	1	1	1
GO:0006664	glycolipid metabolic process	1	1	1	0.89	1	1	1
GO:0052798	"beta-galactoside alpha-2,3-sialyltransferase activity"	1	1	1	0.89	1	1	1
GO:0017077	oxidative phosphorylation uncoupler activity	1	1	1	0.89	1	1	1
GO:0051722	protein C-terminal methylesterase activity	1	1	1	0.89	1	1	1
GO:0035861	site of double-strand break	1	1	1	0.89	1	1	1
GO:0008514	organic anion transmembrane transporter activity	1	1	1	0.89	1	1	1
GO:0015347	sodium-independent organic anion transmembrane transporter activity	1	1	1	0.89	1	1	1
GO:0014054	positive regulation of gamma-aminobutyric acid secretion	1	1	1	0.89	1	1	1
GO:0001895	retina homeostasis	1	1	1	0.89	1	1	1
GO:0007566	embryo implantation	1	1	1	0.89	1	1	1
GO:0060087	relaxation of vascular smooth muscle	1	1	1	0.89	1	1	1
GO:0045541	negative regulation of cholesterol biosynthetic process	1	1	1	0.89	1	1	1
GO:0032287	peripheral nervous system myelin maintenance	1	1	1	0.89	1	1	1
GO:0060047	heart contraction	1	1	1	0.89	1	1	1
GO:0030346	protein phosphatase 2B binding	1	1	1	0.89	1	1	1
GO:0032839	dendrite cytoplasm	1	1	1	0.89	1	1	1
GO:0045029	UDP-activated nucleotide receptor activity	1	1	1	0.89	1	1	1
GO:0045738	negative regulation of DNA repair	1	1	1	0.89	1	1	1
GO:0071474	cellular hyperosmotic response	1	1	1	0.89	1	1	1
GO:0003844	"1,4-alpha-glucan branching enzyme activity"	1	1	1	0.89	1	1	1
GO:0002820	negative regulation of adaptive immune response	1	1	1	0.89	1	1	1
GO:0051563	smooth endoplasmic reticulum calcium ion homeostasis	1	1	1	0.89	1	1	1
GO:0000085	G2 phase of mitotic cell cycle	1	1	1	0.89	1	1	1
GO:0035336	long-chain fatty-acyl-CoA metabolic process	1	1	1	0.89	1	1	1
GO:0097006	regulation of plasma lipoprotein particle levels	1	1	1	0.89	1	1	1
GO:0071400	cellular response to oleic acid	1	1	1	0.89	1	1	1
GO:0031701	angiotensin receptor binding	1	1	1	0.89	1	1	1
GO:0042424	catecholamine catabolic process	1	1	1	0.89	1	1	1
GO:0019391	glucuronoside catabolic process	1	1	1	0.89	1	1	1
GO:0046831	regulation of RNA export from nucleus	1	1	1	0.89	1	1	1
GO:0032370	positive regulation of lipid transport	1	1	1	0.89	1	1	1
GO:0032374	regulation of cholesterol transport	1	1	1	0.89	1	1	1
GO:2000587	negative regulation of platelet-derived growth factor receptor-beta signaling pathway	1	1	1	0.89	1	1	1
GO:0016971	flavin-linked sulfhydryl oxidase activity	1	1	1	0.89	1	1	1
GO:0051971	positive regulation of transmission of nerve impulse	1	1	1	0.89	1	1	1
GO:0001892	embryonic placenta development	1	1	1	0.89	1	1	1
GO:0033010	paranodal junction	1	1	1	0.89	1	1	1
GO:0010954	positive regulation of protein processing	1	1	1	0.89	1	1	1
GO:0071206	establishment of protein localization to juxtaparanode region of axon	1	1	1	0.89	1	1	1
GO:0060168	positive regulation of adenosine receptor signaling pathway	1	1	1	0.89	1	1	1
GO:0010769	regulation of cell morphogenesis involved in differentiation	1	1	1	0.89	1	1	1
GO:0004325	ferrochelatase activity	1	1	1	0.89	1	1	1
GO:0034164	negative regulation of toll-like receptor 9 signaling pathway	1	1	1	0.89	1	1	1
GO:0047800	cysteamine dioxygenase activity	1	1	1	0.89	1	1	1
GO:0046439	L-cysteine metabolic process	1	1	1	0.89	1	1	1
GO:0017172	cysteine dioxygenase activity	1	1	1	0.89	1	1	1
GO:2001224	positive regulation of neuron migration	1	1	1	0.89	1	1	1
GO:0090266	regulation of mitotic cell cycle spindle assembly checkpoint	1	1	1	0.89	1	1	1
GO:0030218	erythrocyte differentiation	1	1	1	0.89	1	1	1
GO:0000028	ribosomal small subunit assembly	1	1	1	0.89	1	1	1
GO:0048027	mRNA 5'-UTR binding	1	1	1	0.89	1	1	1
GO:0002282	microglial cell activation involved in immune response	1	1	1	0.89	1	1	1
GO:0001887	selenium compound metabolic process	1	1	1	0.89	1	1	1
GO:0031867	EP4 subtype prostaglandin E2 receptor binding	1	1	1	0.89	1	1	1
GO:0019870	potassium channel inhibitor activity	1	1	1	0.89	1	1	1
GO:0015739	sialic acid transport	1	1	1	0.89	1	1	1
GO:0015136	sialic acid transmembrane transporter activity	1	1	1	0.89	1	1	1
GO:0019646	aerobic electron transport chain	1	1	1	0.89	1	1	1
GO:0015002	heme-copper terminal oxidase activity	1	1	1	0.89	1	1	1
GO:0071480	cellular response to gamma radiation	3	3	3	0.71	1	1	1
GO:0070498	interleukin-1-mediated signaling pathway	5	4	5	0.57	1	1	1
GO:0000982	RNA polymerase II core promoter proximal region sequence-specific DNA binding transcription factor activity	3	3	3	0.71	1	1	1
GO:0009749	response to glucose stimulus	12	11	11	0.62	1	1	1
GO:0035035	histone acetyltransferase binding	8	7	8	0.4	1	1	1
GO:0001673	male germ cell nucleus	10	9	9	0.71	1	1	1
GO:0042393	histone binding	29	26	26	0.62	1	1	1
GO:0019789	SUMO ligase activity	6	5	6	0.5	1	1	1
GO:0016604	nuclear body	14	12	13	0.55	1	1	1
GO:0033014	tetrapyrrole biosynthetic process	5	4	5	0.57	1	1	1
GO:0030512	negative regulation of transforming growth factor beta receptor signaling pathway	21	19	19	0.6	1	1	1
GO:0051098	regulation of binding	3	3	3	0.71	1	1	1
GO:0017015	regulation of transforming growth factor beta receptor signaling pathway	6	5	6	0.5	1	1	1
GO:0007183	SMAD protein complex assembly	3	3	3	0.71	1	1	1
GO:0034713	type I transforming growth factor beta receptor binding	5	4	5	0.57	1	1	1
GO:0033613	activating transcription factor binding	10	9	9	0.71	1	1	1
GO:0070411	I-SMAD binding	7	6	7	0.45	1	1	1
GO:0070410	co-SMAD binding	6	5	6	0.5	1	1	1
GO:0046907	intracellular transport	7	6	7	0.45	1	1	1
GO:0006446	regulation of translational initiation	6	5	6	0.5	1	1	1
GO:0008046	axon guidance receptor activity	5	4	5	0.57	1	1	1
GO:0005313	L-glutamate transmembrane transporter activity	7	6	7	0.45	1	1	1
GO:0008202	steroid metabolic process	3	3	3	0.71	1	1	1
GO:0045730	respiratory burst	3	3	3	0.71	1	1	1
GO:0030071	regulation of mitotic metaphase/anaphase transition	5	4	5	0.57	1	1	1
GO:0007080	mitotic metaphase plate congression	5	4	5	0.57	1	1	1
GO:0000080	G1 phase of mitotic cell cycle	3	3	3	0.71	1	1	1
GO:0005638	lamin filament	4	4	4	0.63	1	1	1
GO:0005198	structural molecule activity	102	91	91	0.58	1	1	1
GO:0043234	protein complex	89	79	80	0.51	1	1	1
GO:0017137	Rab GTPase binding	24	21	22	0.51	1	1	1
GO:0031512	motile primary cilium	6	5	6	0.5	1	1	1
GO:0051219	phosphoprotein binding	17	15	16	0.44	1	1	1
GO:0016810	"hydrolase activity, acting on carbon-nitrogen (but not peptide) bonds"	16	14	15	0.47	1	1	1
GO:0034614	cellular response to reactive oxygen species	5	4	5	0.57	1	1	1
GO:0000060	"protein import into nucleus, translocation"	9	8	8	0.75	1	1	1
GO:0035097	histone methyltransferase complex	8	7	8	0.4	1	1	1
GO:0051568	histone H3-K4 methylation	5	4	5	0.57	1	1	1
GO:0042800	histone methyltransferase activity (H3-K4 specific)	4	4	4	0.63	1	1	1
GO:0050291	sphingosine N-acyltransferase activity	6	5	6	0.5	1	1	1
GO:0030148	sphingolipid biosynthetic process	7	6	7	0.45	1	1	1
GO:0015108	chloride transmembrane transporter activity	3	3	3	0.71	1	1	1
GO:0000276	"mitochondrial proton-transporting ATP synthase complex, coupling factor F(o)"	6	5	6	0.5	1	1	1
GO:0001106	RNA polymerase II transcription corepressor activity	10	9	9	0.71	1	1	1
GO:0043066	negative regulation of apoptotic process	172	153	154	0.51	1	1	1
GO:0004857	enzyme inhibitor activity	12	11	11	0.62	1	1	1
GO:0070997	neuron death	4	4	4	0.63	1	1	1
GO:0010941	regulation of cell death	4	4	4	0.63	1	1	1
GO:0001948	glycoprotein binding	12	11	11	0.62	1	1	1
GO:0034450	ubiquitin-ubiquitin ligase activity	6	5	6	0.5	1	1	1
GO:0006813	potassium ion transport	106	95	95	0.53	1	1	1
GO:0071805	potassium ion transmembrane transport	45	40	41	0.46	1	1	1
GO:0005216	ion channel activity	202	180	181	0.49	1	1	1
GO:0005874	microtubule	86	77	77	0.55	1	1	1
GO:0005230	extracellular ligand-gated ion channel activity	41	37	37	0.54	1	1	1
GO:0051378	serotonin binding	7	6	7	0.45	1	1	1
GO:0030132	clathrin coat of coated pit	6	5	6	0.5	1	1	1
GO:0030130	clathrin coat of trans-Golgi network vesicle	5	4	5	0.57	1	1	1
GO:0045727	positive regulation of translation	11	10	10	0.66	1	1	1
GO:0070935	3'-UTR-mediated mRNA stabilization	6	5	6	0.5	1	1	1
GO:0008157	protein phosphatase 1 binding	3	3	3	0.71	1	1	1
GO:0004527	exonuclease activity	15	13	14	0.51	1	1	1
GO:0043235	receptor complex	15	13	14	0.51	1	1	1
GO:0019905	syntaxin binding	12	11	11	0.62	1	1	1
GO:0031201	SNARE complex	3	3	3	0.71	1	1	1
GO:0031519	PcG protein complex	11	10	10	0.66	1	1	1
GO:0030134	ER to Golgi transport vesicle	3	3	3	0.71	1	1	1
GO:0060628	regulation of ER to Golgi vesicle-mediated transport	4	4	4	0.63	1	1	1
GO:0010468	regulation of gene expression	58	52	52	0.57	1	1	1
GO:0043086	negative regulation of catalytic activity	12	11	11	0.62	1	1	1
GO:0043525	positive regulation of neuron apoptotic process	12	11	11	0.62	1	1	1
GO:0042921	glucocorticoid receptor signaling pathway	4	4	4	0.63	1	1	1
GO:0046847	filopodium assembly	10	9	9	0.71	1	1	1
GO:0005104	fibroblast growth factor receptor binding	9	8	8	0.75	1	1	1
GO:0034605	cellular response to heat	9	8	8	0.75	1	1	1
GO:0044548	S100 protein binding	5	4	5	0.57	1	1	1
GO:0016307	phosphatidylinositol phosphate kinase activity	6	5	6	0.5	1	1	1
GO:0046488	phosphatidylinositol metabolic process	13	12	12	0.58	1	1	1
GO:0016308	1-phosphatidylinositol-4-phosphate 5-kinase activity	5	4	5	0.57	1	1	1
GO:0007018	microtubule-based movement	70	62	63	0.51	1	1	1
GO:0016239	positive regulation of macroautophagy	8	7	8	0.4	1	1	1
GO:0002829	negative regulation of type 2 immune response	3	3	3	0.71	1	1	1
GO:0051224	negative regulation of protein transport	3	3	3	0.71	1	1	1
GO:0042130	negative regulation of T cell proliferation	10	9	9	0.71	1	1	1
GO:0031398	positive regulation of protein ubiquitination	25	22	23	0.49	1	1	1
GO:0032410	negative regulation of transporter activity	4	4	4	0.63	1	1	1
GO:0045987	positive regulation of smooth muscle contraction	8	7	8	0.4	1	1	1
GO:0019229	regulation of vasoconstriction	4	4	4	0.63	1	1	1
GO:0006044	N-acetylglucosamine metabolic process	5	4	5	0.57	1	1	1
GO:0060765	regulation of androgen receptor signaling pathway	4	4	4	0.63	1	1	1
GO:0032355	response to estradiol stimulus	6	5	6	0.5	1	1	1
GO:0050681	androgen receptor binding	13	12	12	0.58	1	1	1
GO:0019787	small conjugating protein ligase activity	3	3	3	0.71	1	1	1
GO:0031145	anaphase-promoting complex-dependent proteasomal ubiquitin-dependent protein catabolic process	5	4	5	0.57	1	1	1
GO:0090344	negative regulation of cell aging	4	4	4	0.63	1	1	1
GO:0045040	protein import into mitochondrial outer membrane	3	3	3	0.71	1	1	1
GO:0000902	cell morphogenesis	16	14	15	0.47	1	1	1
GO:0051131	chaperone-mediated protein complex assembly	6	5	6	0.5	1	1	1
GO:0008121	ubiquinol-cytochrome-c reductase activity	8	7	8	0.4	1	1	1
GO:0005581	collagen	29	26	26	0.62	1	1	1
GO:0004935	adrenergic receptor activity	5	4	5	0.57	1	1	1
GO:0043278	response to morphine	6	5	6	0.5	1	1	1
GO:0071875	adrenergic receptor signaling pathway	5	4	5	0.57	1	1	1
GO:0004937	alpha1-adrenergic receptor activity	3	3	3	0.71	1	1	1
GO:0031672	A band	4	4	4	0.63	1	1	1
GO:0003785	actin monomer binding	7	6	7	0.45	1	1	1
GO:0043967	histone H4 acetylation	11	10	10	0.66	1	1	1
GO:0043169	cation binding	33	29	30	0.52	1	1	1
GO:0007156	homophilic cell adhesion	61	54	55	0.51	1	1	1
GO:0048103	somatic stem cell division	6	5	6	0.5	1	1	1
GO:0032092	positive regulation of protein binding	22	20	20	0.57	1	1	1
GO:0070507	regulation of microtubule cytoskeleton organization	4	4	4	0.63	1	1	1
GO:0016055	Wnt receptor signaling pathway	63	56	57	0.48	1	1	1
GO:0035413	positive regulation of catenin import into nucleus	5	4	5	0.57	1	1	1
GO:0061098	positive regulation of protein tyrosine kinase activity	10	9	9	0.71	1	1	1
GO:0006878	cellular copper ion homeostasis	4	4	4	0.63	1	1	1
GO:0030017	sarcomere	10	9	9	0.71	1	1	1
GO:0001935	endothelial cell proliferation	5	4	5	0.57	1	1	1
GO:0030374	ligand-dependent nuclear receptor transcription coactivator activity	17	15	16	0.44	1	1	1
GO:2000273	positive regulation of receptor activity	4	4	4	0.63	1	1	1
GO:0042327	positive regulation of phosphorylation	19	17	17	0.66	1	1	1
GO:0030331	estrogen receptor binding	11	10	10	0.66	1	1	1
GO:0007015	actin filament organization	18	16	16	0.69	1	1	1
GO:0006390	transcription from mitochondrial promoter	4	4	4	0.63	1	1	1
GO:0030546	receptor activator activity	3	3	3	0.71	1	1	1
GO:0043209	myelin sheath	6	5	6	0.5	1	1	1
GO:0006546	glycine catabolic process	8	7	8	0.4	1	1	1
GO:0004047	aminomethyltransferase activity	5	4	5	0.57	1	1	1
GO:0007093	mitotic cell cycle checkpoint	6	5	6	0.5	1	1	1
GO:0034501	protein localization to kinetochore	3	3	3	0.71	1	1	1
GO:0002027	regulation of heart rate	7	6	7	0.45	1	1	1
GO:0043266	regulation of potassium ion transport	3	3	3	0.71	1	1	1
GO:0034776	response to histamine	3	3	3	0.71	1	1	1
GO:0030814	regulation of cAMP metabolic process	3	3	3	0.71	1	1	1
GO:0050804	regulation of synaptic transmission	7	6	7	0.45	1	1	1
GO:0014059	regulation of dopamine secretion	6	5	6	0.5	1	1	1
GO:0060160	negative regulation of dopamine receptor signaling pathway	3	3	3	0.71	1	1	1
GO:0007195	adenylate cyclase-inhibiting dopamine receptor signaling pathway	3	3	3	0.71	1	1	1
GO:0004952	dopamine receptor activity	6	5	6	0.5	1	1	1
GO:0032922	circadian regulation of gene expression	7	6	7	0.45	1	1	1
GO:0050709	negative regulation of protein secretion	6	5	6	0.5	1	1	1
GO:0001591	"dopamine receptor activity, coupled via Gi/Go"	3	3	3	0.71	1	1	1
GO:0051967	"negative regulation of synaptic transmission, glutamatergic"	4	4	4	0.63	1	1	1
GO:0060158	phospholipase C-activating dopamine receptor signaling pathway	5	4	5	0.57	1	1	1
GO:0042417	dopamine metabolic process	6	5	6	0.5	1	1	1
GO:0035240	dopamine binding	4	4	4	0.63	1	1	1
GO:0042220	response to cocaine	6	5	6	0.5	1	1	1
GO:0032228	"regulation of synaptic transmission, GABAergic"	5	4	5	0.57	1	1	1
GO:0034454	microtubule anchoring at centrosome	3	3	3	0.71	1	1	1
GO:0000242	pericentriolar material	8	7	8	0.4	1	1	1
GO:0030971	receptor tyrosine kinase binding	14	12	13	0.55	1	1	1
GO:0004663	Rab geranylgeranyltransferase activity	3	3	3	0.71	1	1	1
GO:0008417	fucosyltransferase activity	4	4	4	0.63	1	1	1
GO:0036065	fucosylation	3	3	3	0.71	1	1	1
GO:0055037	recycling endosome	16	14	15	0.47	1	1	1
GO:0031594	neuromuscular junction	17	15	16	0.44	1	1	1
GO:0009790	embryo development	6	5	6	0.5	1	1	1
GO:0043497	regulation of protein heterodimerization activity	4	4	4	0.63	1	1	1
GO:0045860	positive regulation of protein kinase activity	17	15	16	0.44	1	1	1
GO:0046579	positive regulation of Ras protein signal transduction	7	6	7	0.45	1	1	1
GO:0034109	homotypic cell-cell adhesion	4	4	4	0.63	1	1	1
GO:0006729	tetrahydrobiopterin biosynthetic process	4	4	4	0.63	1	1	1
GO:0033365	protein localization to organelle	8	7	8	0.4	1	1	1
GO:0010008	endosome membrane	19	17	17	0.66	1	1	1
GO:0051138	positive regulation of NK T cell differentiation	4	4	4	0.63	1	1	1
GO:0071407	cellular response to organic cyclic compound	13	12	12	0.58	1	1	1
GO:0042054	histone methyltransferase activity	5	4	5	0.57	1	1	1
GO:0016571	histone methylation	11	10	10	0.66	1	1	1
GO:0005740	mitochondrial envelope	8	7	8	0.4	1	1	1
GO:0042273	ribosomal large subunit biogenesis	6	5	6	0.5	1	1	1
GO:0033179	"proton-transporting V-type ATPase, V0 domain"	6	5	6	0.5	1	1	1
GO:0032388	positive regulation of intracellular transport	3	3	3	0.71	1	1	1
GO:0007029	endoplasmic reticulum organization	7	6	7	0.45	1	1	1
GO:0060043	regulation of cardiac muscle cell proliferation	4	4	4	0.63	1	1	1
GO:0045823	positive regulation of heart contraction	3	3	3	0.71	1	1	1
GO:0010765	positive regulation of sodium ion transport	3	3	3	0.71	1	1	1
GO:0010832	negative regulation of myotube differentiation	4	4	4	0.63	1	1	1
GO:0042542	response to hydrogen peroxide	12	11	11	0.62	1	1	1
GO:0043292	contractile fiber	7	6	7	0.45	1	1	1
GO:0006432	phenylalanyl-tRNA aminoacylation	3	3	3	0.71	1	1	1
GO:0004826	phenylalanine-tRNA ligase activity	4	4	4	0.63	1	1	1
GO:0032367	intracellular cholesterol transport	3	3	3	0.71	1	1	1
GO:0006911	"phagocytosis, engulfment"	5	4	5	0.57	1	1	1
GO:0010875	positive regulation of cholesterol efflux	4	4	4	0.63	1	1	1
GO:0034185	apolipoprotein binding	4	4	4	0.63	1	1	1
GO:0045335	phagocytic vesicle	3	3	3	0.71	1	1	1
GO:0034186	apolipoprotein A-I binding	3	3	3	0.71	1	1	1
GO:0050780	dopamine receptor binding	3	3	3	0.71	1	1	1
GO:0071392	cellular response to estradiol stimulus	3	3	3	0.71	1	1	1
GO:0035313	"wound healing, spreading of epidermal cells"	4	4	4	0.63	1	1	1
GO:2000678	negative regulation of transcription regulatory region DNA binding	3	3	3	0.71	1	1	1
GO:0000989	transcription factor binding transcription factor activity	6	5	6	0.5	1	1	1
GO:0071363	cellular response to growth factor stimulus	18	16	16	0.69	1	1	1
GO:0007191	adenylate cyclase-activating dopamine receptor signaling pathway	7	6	7	0.45	1	1	1
GO:0042053	regulation of dopamine metabolic process	3	3	3	0.71	1	1	1
GO:0071870	cellular response to catecholamine stimulus	3	3	3	0.71	1	1	1
GO:0046323	glucose import	3	3	3	0.71	1	1	1
GO:0007631	feeding behavior	3	3	3	0.71	1	1	1
GO:0007613	memory	3	3	3	0.71	1	1	1
GO:0007626	locomotory behavior	3	3	3	0.71	1	1	1
GO:0007190	activation of adenylate cyclase activity	3	3	3	0.71	1	1	1
GO:0060292	long term synaptic depression	8	7	8	0.4	1	1	1
GO:0008542	visual learning	3	3	3	0.71	1	1	1
GO:0001662	behavioral fear response	3	3	3	0.71	1	1	1
GO:0033267	axon part	4	4	4	0.63	1	1	1
GO:0070062	extracellular vesicular exosome	4	4	4	0.63	1	1	1
GO:0032940	secretion by cell	5	4	5	0.57	1	1	1
GO:0030104	water homeostasis	3	3	3	0.71	1	1	1
GO:0002446	neutrophil mediated immunity	4	4	4	0.63	1	1	1
GO:0045088	regulation of innate immune response	5	4	5	0.57	1	1	1
GO:0030864	cortical actin cytoskeleton	8	7	8	0.4	1	1	1
GO:0032956	regulation of actin cytoskeleton organization	15	13	14	0.51	1	1	1
GO:0031941	filamentous actin	11	10	10	0.66	1	1	1
GO:0045184	establishment of protein localization	5	4	5	0.57	1	1	1
GO:0015030	Cajal body	8	7	8	0.4	1	1	1
GO:0000082	G1/S transition of mitotic cell cycle	28	25	25	0.64	1	1	1
GO:0031957	very long-chain fatty acid-CoA ligase activity	3	3	3	0.71	1	1	1
GO:0016525	negative regulation of angiogenesis	25	22	23	0.49	1	1	1
GO:0043951	negative regulation of cAMP-mediated signaling	5	4	5	0.57	1	1	1
GO:0043950	positive regulation of cAMP-mediated signaling	3	3	3	0.71	1	1	1
GO:0047617	acyl-CoA hydrolase activity	3	3	3	0.71	1	1	1
GO:0030141	secretory granule	21	19	19	0.6	1	1	1
GO:0006029	proteoglycan metabolic process	4	4	4	0.63	1	1	1
GO:0006024	glycosaminoglycan biosynthetic process	6	5	6	0.5	1	1	1
GO:0001784	phosphotyrosine binding	9	8	8	0.75	1	1	1
GO:0023051	regulation of signaling	3	3	3	0.71	1	1	1
GO:0007051	spindle organization	3	3	3	0.71	1	1	1
GO:0030695	GTPase regulator activity	5	4	5	0.57	1	1	1
GO:0005092	GDP-dissociation inhibitor activity	3	3	3	0.71	1	1	1
GO:0032794	GTPase activating protein binding	5	4	5	0.57	1	1	1
GO:0019886	antigen processing and presentation of exogenous peptide antigen via MHC class II	5	4	5	0.57	1	1	1
GO:0006817	phosphate ion transport	3	3	3	0.71	1	1	1
GO:0004435	phosphatidylinositol phospholipase C activity	22	20	20	0.57	1	1	1
GO:0045931	positive regulation of mitotic cell cycle	13	12	12	0.58	1	1	1
GO:0019987	negative regulation of anti-apoptosis	3	3	3	0.71	1	1	1
GO:0005942	phosphatidylinositol 3-kinase complex	11	10	10	0.66	1	1	1
GO:0036092	phosphatidylinositol-3-phosphate biosynthetic process	9	8	8	0.75	1	1	1
GO:0035014	phosphatidylinositol 3-kinase regulator activity	4	4	4	0.63	1	1	1
GO:0043551	regulation of phosphatidylinositol 3-kinase activity	4	4	4	0.63	1	1	1
GO:0016303	1-phosphatidylinositol-3-kinase activity	9	8	8	0.75	1	1	1
[truncated: 101,674 more chars]
