# Supplementary material for: Brain transcriptome sequencing and assembly of three songbird model systems for the study of social behavior
Source: PeerJ. 2014 May 22;2:e396. doi: 10.7717/peerj.396 (PMC4034602; doi:10.7717/peerj.396)
Supplement: Supplemental Information 3 — Statistical tests of Gene Ontology (GO) category over and under representation in the Gambel’s white-crowned sparrow transcriptome assembly. [file peerj-02-396-s003.txt]

GO	go_description	total	expectation	observation	hypergeometric	adj.hyper	fisher	adj.fisher
GO:0005622	intracellular	1674	1555	1632	1.20E-18	9.20E-15	2.60E-18	5.00E-15
GO:0005737	cytoplasm	1849	1718	1793	4.40E-16	1.70E-12	8.70E-16	1.30E-12
GO:0005524	ATP binding	1189	1105	1163	2.40E-15	6.00E-12	3.80E-15	4.20E-12
GO:0000166	nucleotide binding	1290	1198	1256	1.40E-13	2.60E-10	2.30E-13	2.20E-10
GO:0005515	protein binding	5548	5154	5258	2.40E-13	3.00E-10	4.10E-13	3.40E-10
GO:0005739	mitochondrion	801	744	788	2.30E-13	3.00E-10	4.80E-13	3.60E-10
GO:0003676	nucleic acid binding	960	892	935	1.90E-10	2.10E-07	3.60E-10	2.00E-07
GO:0016772	transferase activity, transferring phosphorus-containing groups	552	513	538	1.20E-06	0.0011	2.50E-06	0.00096
GO:0006468	protein phosphorylation	573	532	558	1.30E-06	0.0011	2.50E-06	0.00096
GO:0004672	protein kinase activity	529	491	515	3.90E-06	0.003	8.40E-06	0.0027
GO:0004713	protein tyrosine kinase activity	431	400	421	6.70E-06	0.0046	1.40E-05	0.0043
GO:0006412	translation	154	143	154	1.10E-05	0.007	2.10E-05	0.0058
GO:0005829	cytosol	277	257	273	1.20E-05	0.007	2.50E-05	0.0066
GO:0005730	nucleolus	246	229	243	1.50E-05	0.0084	2.60E-05	0.0067
GO:0016740	transferase activity	388	360	378	6.20E-05	0.031	0.00012	0.027
GO:0005743	mitochondrial inner membrane	126	117	126	8.90E-05	0.042	0.00016	0.034
GO:0005840	ribosome	125	116	125	9.60E-05	0.043	0.00016	0.034
GO:0004674	protein serine/threonine kinase activity	354	329	345	0.00012	0.046	0.00021	0.043
GO:0003735	structural constituent of ribosome	123	114	123	0.00011	0.046	0.00025	0.05
GO:0005200	structural constituent of cytoskeleton	115	107	59	1	1	5.20E-34	4.00E-30
GO:0005882	intermediate filament	141	131	84	1	1	3.00E-29	1.20E-25
GO:0005576	extracellular region	340	316	264	1	1	7.30E-20	1.90E-16
GO:0006955	immune response	94	87	61	1	1	2.70E-15	3.40E-12
GO:0005125	cytokine activity	62	58	40	1	1	9.40E-11	6.50E-08
GO:0006278	RNA-dependent DNA replication	30	28	15	1	1	3.00E-10	1.80E-07
GO:0003964	RNA-directed DNA polymerase activity	30	28	15	1	1	3.00E-10	1.80E-07
GO:0005044	scavenger receptor activity	35	33	20	1	1	4.50E-09	2.30E-06
GO:0043565	sequence-specific DNA binding	430	399	366	1	1	1.50E-08	7.10E-06
GO:0004252	serine-type endopeptidase activity	98	91	76	1	1	1.00E-06	0.00047
GO:0005179	hormone activity	46	43	32	1	1	2.10E-06	9.00E-04
GO:0003700	sequence-specific DNA binding transcription factor activity	518	481	452	1	1	2.90E-06	0.0011
GO:0042612	MHC class I protein complex	8	7	2	1	1	3.10E-06	0.0011
GO:0000976	transcription regulatory region sequence-specific DNA binding	36	33	24	1	1	3.90E-06	0.0013
GO:0015074	DNA integration	14	13	7	1	1	2.00E-05	0.0058
GO:0004620	phospholipase activity	10	9	4	1	1	2.10E-05	0.0058
GO:0009395	phospholipid catabolic process	11	10	5	1	1	4.30E-05	0.011
GO:0004523	ribonuclease H activity	16	15	9	1	1	5.80E-05	0.014
GO:0006355	regulation of transcription, DNA-dependent	670	622	595	1	1	7.40E-05	0.017
GO:0006508	proteolysis	386	359	338	1	1	0.00017	0.034
GO:0005126	cytokine receptor binding	10	9	5	1	1	0.00033	0.063
GO:0007129	synapsis	6	6	2	1	1	0.00034	0.063
GO:0018149	peptide cross-linking	15	14	9	1	1	0.00036	0.066
GO:0019882	antigen processing and presentation	21	20	14	1	1	0.00043	0.075
GO:0004867	serine-type endopeptidase inhibitor activity	48	45	37	1	1	0.00043	0.075
GO:0016301	kinase activity	224	208	220	0.00028	0.11	0.00054	0.09
GO:0004950	chemokine receptor activity	16	15	10	1	1	0.00054	0.09
GO:0016310	phosphorylation	217	202	213	0.00042	0.15	0.00075	0.12
GO:0008009	chemokine activity	17	16	11	1	1	0.00079	0.13
GO:0008236	serine-type peptidase activity	69	64	56	1	1	0.001	0.16
GO:0016192	vesicle-mediated transport	98	91	98	0.00071	0.24	0.0012	0.18
GO:0006954	inflammatory response	46	43	36	1	1	0.0012	0.18
GO:0046080	dUTP metabolic process	4	4	1	1	1	0.0014	0.19
GO:0016814	hydrolase activity, acting on carbon-nitrogen (but not peptide) bonds, in cyclic amidines	4	4	1	1	1	0.0014	0.19
GO:0005634	nucleus	2257	2097	2132	0.00065	0.22	0.0014	0.19
GO:0006952	defense response	19	18	13	1	1	0.0015	0.21
GO:0008270	zinc ion binding	1391	1292	1320	0.00088	0.28	0.0016	0.22
GO:0020037	heme binding	97	90	81	1	1	0.002	0.27
GO:0005488	binding	679	631	650	0.0012	0.35	0.0021	0.28
GO:0003810	protein-glutamine gamma-glutamyltransferase activity	9	8	5	1	1	0.0024	0.31
GO:0016042	lipid catabolic process	15	14	10	1	1	0.0029	0.37
GO:0050868	negative regulation of T cell activation	5	5	2	1	1	0.0032	0.4
GO:0043231	intracellular membrane-bounded organelle	165	153	162	0.0021	0.56	0.0035	0.43
GO:0050911	detection of chemical stimulus involved in sensory perception of smell	168	156	165	0.0018	0.5	0.0036	0.43
GO:0004984	olfactory receptor activity	168	156	165	0.0018	0.5	0.0036	0.43
GO:0032735	positive regulation of interleukin-12 production	10	9	6	1	1	0.0038	0.44
GO:0006629	lipid metabolic process	107	99	91	1	1	0.0039	0.45
GO:0008168	methyltransferase activity	84	78	84	0.002	0.55	0.0042	0.48
GO:0005615	extracellular space	235	218	206	1	1	0.0043	0.49
GO:0005215	transporter activity	176	164	153	1	1	0.0044	0.49
GO:0016705	oxidoreductase activity, acting on paired donors, with incorporation or reduction of molecular oxygen	64	59	53	1	1	0.005	0.55
GO:0045028	G-protein coupled purinergic nucleotide receptor activity	24	22	18	1	1	0.0056	0.59
GO:0035589	G-protein coupled purinergic nucleotide receptor signaling pathway	24	22	18	1	1	0.0056	0.59
GO:0042157	lipoprotein metabolic process	6	6	3	1	1	0.0061	0.62
GO:0044130	negative regulation of growth of symbiont in host	6	6	3	1	1	0.0061	0.62
GO:0032733	positive regulation of interleukin-10 production	6	6	3	1	1	0.0061	0.62
GO:0016874	ligase activity	77	72	77	0.0034	0.77	0.0062	0.62
GO:0042981	regulation of apoptotic process	78	72	78	0.0031	0.77	0.0063	0.62
GO:0016567	protein ubiquitination	107	99	106	0.0034	0.77	0.0069	0.68
GO:0016887	ATPase activity	108	100	107	0.0032	0.77	0.007	0.68
GO:0005525	GTP binding	263	244	255	0.0034	0.77	0.0071	0.68
GO:0005506	iron ion binding	123	114	106	1	1	0.0073	0.68
GO:0005543	phospholipid binding	242	225	235	0.0036	0.78	0.0074	0.69
GO:0009897	external side of plasma membrane	83	77	70	1	1	0.0076	0.7
GO:0004497	monooxygenase activity	50	46	41	1	1	0.0079	0.72
GO:0016788	hydrolase activity, acting on ester bonds	42	39	34	1	1	0.0085	0.76
GO:0050896	response to stimulus	19	18	14	1	1	0.009	0.79
GO:0042102	positive regulation of T cell proliferation	19	18	14	1	1	0.009	0.79
GO:0006281	DNA repair	101	94	100	0.005	1	0.01	0.84
GO:0050850	positive regulation of calcium-mediated signaling	7	7	4	1	1	0.01	0.84
GO:0042953	lipoprotein transport	7	7	4	1	1	0.01	0.84
GO:0016494	C-X-C chemokine receptor activity	7	7	4	1	1	0.01	0.84
GO:0007602	phototransduction	13	12	9	1	1	0.011	0.89
GO:0003677	DNA binding	907	843	823	1	1	0.011	0.89
GO:0008083	growth factor activity	77	72	65	1	1	0.011	0.9
GO:0017111	nucleoside-triphosphatase activity	120	111	118	0.0073	1	0.012	0.95
GO:0007275	multicellular organismal development	141	131	123	0.99	1	0.013	0.95
GO:0009566	fertilization	14	13	10	1	1	0.014	0.95
GO:0009881	photoreceptor activity	14	13	10	1	1	0.014	0.95
GO:0018298	protein-chromophore linkage	14	13	10	1	1	0.014	0.95
GO:0032259	methylation	67	62	67	0.0071	1	0.014	0.95
GO:0015321	sodium-dependent phosphate transmembrane transporter activity	3	3	1	1	1	0.014	0.95
GO:0044341	sodium-dependent phosphate transport	3	3	1	1	1	0.014	0.95
GO:0003956	NAD(P)+-protein-arginine ADP-ribosyltransferase activity	3	3	1	1	1	0.014	0.95
GO:0015793	glycerol transport	3	3	1	1	1	0.014	0.95
GO:0016743	carboxyl- or carbamoyltransferase activity	3	3	1	1	1	0.014	0.95
GO:0050862	positive regulation of T cell receptor signaling pathway	3	3	1	1	1	0.014	0.95
GO:0005927	muscle tendon junction	3	3	1	1	1	0.014	0.95
GO:0070634	transepithelial ammonium transport	3	3	1	1	1	0.014	0.95
GO:0016556	mRNA modification	3	3	1	1	1	0.014	0.95
GO:0042730	fibrinolysis	3	3	1	1	1	0.014	0.95
GO:0034393	positive regulation of smooth muscle cell apoptotic process	3	3	1	1	1	0.014	0.95
GO:0033130	acetylcholine receptor binding	3	3	1	1	1	0.014	0.95
GO:0008519	ammonium transmembrane transporter activity	3	3	1	1	1	0.014	0.95
GO:0072488	ammonium transmembrane transport	3	3	1	1	1	0.014	0.95
GO:0008289	lipid binding	29	27	23	1	1	0.015	0.95
GO:0030424	axon	69	64	69	0.0061	1	0.015	0.95
GO:0045672	positive regulation of osteoclast differentiation	8	7	5	1	1	0.015	0.95
GO:0015671	oxygen transport	8	7	5	1	1	0.015	0.95
GO:0005344	oxygen transporter activity	8	7	5	1	1	0.015	0.95
GO:0019825	oxygen binding	8	7	5	1	1	0.015	0.95
GO:0043325	phosphatidylinositol-3,4-bisphosphate binding	8	7	5	1	1	0.015	0.95
GO:0080025	phosphatidylinositol-3,5-bisphosphate binding	8	7	5	1	1	0.015	0.95
GO:0005319	lipid transporter activity	8	7	5	1	1	0.015	0.95
GO:0006935	chemotaxis	15	14	11	1	1	0.018	1
GO:0005923	tight junction	39	36	32	0.99	1	0.019	1
GO:0008022	protein C-terminus binding	59	55	59	0.013	1	0.021	1
GO:0006200	ATP catabolic process	90	84	89	0.01	1	0.021	1
GO:0007156	homophilic cell adhesion	61	57	61	0.011	1	0.021	1
GO:0006464	cellular protein modification process	61	57	61	0.011	1	0.021	1
GO:0044424	intracellular part	9	8	6	1	1	0.022	1
GO:0008171	O-methyltransferase activity	9	8	6	1	1	0.022	1
GO:0030247	polysaccharide binding	9	8	6	1	1	0.022	1
GO:0015171	amino acid transmembrane transporter activity	16	15	12	1	1	0.023	1
GO:0003333	amino acid transmembrane transport	16	15	12	1	1	0.023	1
GO:0004190	aspartic-type endopeptidase activity	24	22	19	0.99	1	0.024	1
GO:0003924	GTPase activity	173	161	168	0.014	1	0.025	1
GO:0004842	ubiquitin-protein ligase activity	131	122	128	0.014	1	0.025	1
GO:0005624	membrane fraction	154	143	150	0.013	1	0.026	1
GO:0051891	positive regulation of cardioblast differentiation	4	4	2	1	1	0.027	1
GO:0042158	lipoprotein biosynthetic process	4	4	2	1	1	0.027	1
GO:0042277	peptide binding	4	4	2	1	1	0.027	1
GO:0043186	P granule	4	4	2	1	1	0.027	1
GO:0009615	response to virus	4	4	2	1	1	0.027	1
GO:0008241	peptidyl-dipeptidase activity	4	4	2	1	1	0.027	1
GO:0004945	angiotensin type II receptor activity	4	4	2	1	1	0.027	1
GO:0045348	positive regulation of MHC class II biosynthetic process	4	4	2	1	1	0.027	1
GO:0001882	nucleoside binding	4	4	2	1	1	0.027	1
GO:0071371	cellular response to gonadotropin stimulus	4	4	2	1	1	0.027	1
GO:0007530	sex determination	4	4	2	1	1	0.027	1
GO:0015696	ammonium transport	4	4	2	1	1	0.027	1
GO:0080111	DNA demethylation	4	4	2	1	1	0.027	1
GO:0030643	cellular phosphate ion homeostasis	4	4	2	1	1	0.027	1
GO:0010314	phosphatidylinositol-5-phosphate binding	4	4	2	1	1	0.027	1
GO:0060044	negative regulation of cardiac muscle cell proliferation	4	4	2	1	1	0.027	1
GO:0030317	sperm motility	10	9	7	1	1	0.029	1
GO:0035556	intracellular signal transduction	211	196	204	0.015	1	0.03	1
GO:0031625	ubiquitin protein ligase binding	85	79	84	0.014	1	0.031	1
GO:0009055	electron carrier activity	121	112	106	0.99	1	0.031	1
GO:0007264	small GTPase mediated signal transduction	189	176	183	0.016	1	0.031	1
GO:0043547	positive regulation of GTPase activity	54	50	54	0.019	1	0.032	1
GO:0043524	negative regulation of neuron apoptotic process	54	50	54	0.019	1	0.032	1
GO:0090090	negative regulation of canonical Wnt receptor signaling pathway	56	52	56	0.016	1	0.032	1
GO:0000287	magnesium ion binding	108	100	106	0.015	1	0.035	1
GO:0015031	protein transport	203	189	196	0.021	1	0.038	1
GO:0050715	positive regulation of cytokine secretion	11	10	8	0.99	1	0.038	1
GO:0005547	phosphatidylinositol-3,4,5-trisphosphate binding	11	10	8	0.99	1	0.038	1
GO:0050852	T cell receptor signaling pathway	19	18	15	0.99	1	0.042	1
GO:0042101	T cell receptor complex	5	5	3	1	1	0.044	1
GO:0071353	cellular response to interleukin-4	5	5	3	1	1	0.044	1
GO:0034220	ion transmembrane transport	5	5	3	1	1	0.044	1
GO:0005579	membrane attack complex	5	5	3	1	1	0.044	1
GO:0015057	thrombin receptor activity	5	5	3	1	1	0.044	1
GO:0032700	negative regulation of interleukin-17 production	5	5	3	1	1	0.044	1
GO:0004415	hyalurononglucosaminidase activity	5	5	3	1	1	0.044	1
GO:0006857	oligopeptide transport	5	5	3	1	1	0.044	1
GO:0000780	condensed nuclear chromosome, centromeric region	5	5	3	1	1	0.044	1
GO:0034587	piRNA metabolic process	5	5	3	1	1	0.044	1
GO:0010820	positive regulation of T cell chemotaxis	5	5	3	1	1	0.044	1
GO:0071346	cellular response to interferon-gamma	5	5	3	1	1	0.044	1
GO:1900017	positive regulation of cytokine production involved in inflammatory response	5	5	3	1	1	0.044	1
GO:0006184	GTP catabolic process	160	149	155	0.025	1	0.044	1
GO:0007155	cell adhesion	161	150	156	0.024	1	0.044	1
GO:0030018	Z disc	28	26	23	0.99	1	0.045	1
GO:0006886	intracellular protein transport	217	202	209	0.025	1	0.045	1
GO:0045892	negative regulation of transcription, DNA-dependent	221	205	213	0.021	1	0.046	1
GO:0005769	early endosome	48	45	48	0.029	1	0.048	1
GO:0007010	cytoskeleton organization	48	45	48	0.029	1	0.048	1
GO:0006457	protein folding	100	93	98	0.023	1	0.048	1
GO:0030425	dendrite	49	46	49	0.027	1	0.048	1
GO:0071013	catalytic step 2 spliceosome	49	46	49	0.027	1	0.048	1
GO:0005164	tumor necrosis factor receptor binding	12	11	9	0.99	1	0.048	1
GO:0005096	GTPase activator activity	50	46	50	0.025	1	0.048	1
GO:0007601	visual perception	20	19	16	0.99	1	0.049	1
GO:0007267	cell-cell signaling	29	27	24	0.99	1	0.051	1
GO:0000775	chromosome, centromeric region	21	20	17	0.99	1	0.057	1
GO:0001759	organ induction	13	12	10	0.99	1	0.06	1
GO:0060045	positive regulation of cardiac muscle cell proliferation	13	12	10	0.99	1	0.06	1
GO:0030414	peptidase inhibitor activity	13	12	10	0.99	1	0.06	1
GO:0005085	guanyl-nucleotide exchange factor activity	70	65	69	0.036	1	0.062	1
GO:0032740	positive regulation of interleukin-17 production	6	6	4	0.99	1	0.062	1
GO:0019897	extrinsic to plasma membrane	6	6	4	0.99	1	0.062	1
GO:0070493	thrombin receptor signaling pathway	6	6	4	0.99	1	0.062	1
GO:0007548	sex differentiation	6	6	4	0.99	1	0.062	1
GO:0006665	sphingolipid metabolic process	6	6	4	0.99	1	0.062	1
GO:0010224	response to UV-B	6	6	4	0.99	1	0.062	1
GO:0046620	regulation of organ growth	6	6	4	0.99	1	0.062	1
GO:0032689	negative regulation of interferon-gamma production	6	6	4	0.99	1	0.062	1
GO:0042511	positive regulation of tyrosine phosphorylation of Stat1 protein	6	6	4	0.99	1	0.062	1
GO:0043025	neuronal cell body	74	69	73	0.028	1	0.064	1
GO:0043123	positive regulation of I-kappaB kinase/NF-kappaB cascade	75	70	74	0.027	1	0.065	1
GO:0006511	ubiquitin-dependent protein catabolic process	116	108	113	0.031	1	0.066	1
GO:0004896	cytokine receptor activity	22	20	18	0.98	1	0.066	1
GO:0008283	cell proliferation	94	87	92	0.033	1	0.066	1
GO:0003824	catalytic activity	588	546	535	0.97	1	0.07	1
GO:0008284	positive regulation of cell proliferation	173	161	167	0.033	1	0.072	1
GO:0016853	isomerase activity	42	39	42	0.045	1	0.072	1
GO:0051056	regulation of small GTPase mediated signal transduction	42	39	42	0.045	1	0.072	1
GO:0007346	regulation of mitotic cell cycle	14	13	11	0.99	1	0.072	1
GO:0010466	negative regulation of peptidase activity	14	13	11	0.99	1	0.072	1
GO:0005544	calcium-dependent phospholipid binding	14	13	11	0.99	1	0.072	1
GO:0005546	phosphatidylinositol-4,5-bisphosphate binding	14	13	11	0.99	1	0.072	1
GO:0030016	myofibril	14	13	11	0.99	1	0.072	1
GO:0007596	blood coagulation	14	13	11	0.99	1	0.072	1
GO:0006874	cellular calcium ion homeostasis	32	30	27	0.98	1	0.073	1
GO:0008565	protein transporter activity	46	43	46	0.034	1	0.076	1
GO:0042802	identical protein binding	149	138	144	0.042	1	0.077	1
GO:0000139	Golgi membrane	47	44	47	0.031	1	0.078	1
GO:0040020	regulation of meiosis	7	7	5	0.99	1	0.083	1
GO:0006833	water transport	7	7	5	0.99	1	0.083	1
GO:0048856	anatomical structure development	7	7	5	0.99	1	0.083	1
GO:0033391	chromatoid body	7	7	5	0.99	1	0.083	1
GO:0008047	enzyme activator activity	7	7	5	0.99	1	0.083	1
GO:0090023	positive regulation of neutrophil chemotaxis	7	7	5	0.99	1	0.083	1
GO:0005523	tropomyosin binding	7	7	5	0.99	1	0.083	1
GO:0010596	negative regulation of endothelial cell migration	7	7	5	0.99	1	0.083	1
GO:0016597	amino acid binding	7	7	5	0.99	1	0.083	1
GO:0050870	positive regulation of T cell activation	7	7	5	0.99	1	0.083	1
GO:0060389	pathway-restricted SMAD protein phosphorylation	7	7	5	0.99	1	0.083	1
GO:0005391	sodium:potassium-exchanging ATPase activity	7	7	5	0.99	1	0.083	1
GO:0046427	positive regulation of JAK-STAT cascade	7	7	5	0.99	1	0.083	1
GO:0016493	C-C chemokine receptor activity	7	7	5	0.99	1	0.083	1
GO:0045840	positive regulation of mitosis	15	14	12	0.98	1	0.086	1
GO:0006644	phospholipid metabolic process	15	14	12	0.98	1	0.086	1
GO:0005876	spindle microtubule	15	14	12	0.98	1	0.086	1
GO:0030529	ribonucleoprotein complex	106	98	103	0.051	1	0.088	1
GO:0004386	helicase activity	106	98	103	0.051	1	0.088	1
GO:0016881	acid-amino acid ligase activity	65	60	64	0.049	1	0.089	1
GO:0005764	lysosome	66	61	65	0.046	1	0.089	1
GO:0016758	transferase activity, transferring hexosyl groups	34	32	29	0.97	1	0.09	1
GO:0050660	flavin adenine dinucleotide binding	67	62	66	0.044	1	0.09	1
GO:0019904	protein domain specific binding	68	63	67	0.041	1	0.091	1
GO:0010628	positive regulation of gene expression	88	82	86	0.046	1	0.092	1
GO:0005783	endoplasmic reticulum	271	252	259	0.047	1	0.093	1
GO:0030054	cell junction	115	107	102	0.97	1	0.097	1
GO:0007165	signal transduction	938	871	884	0.052	1	0.099	1
GO:0008233	peptidase activity	208	193	187	0.96	1	0.1	1
GO:0016020	membrane	1831	1701	1684	0.95	1	0.11	1
GO:0045780	positive regulation of bone resorption	8	7	6	0.98	1	0.11	1
GO:0004806	triglyceride lipase activity	8	7	6	0.98	1	0.11	1
GO:0007268	synaptic transmission	8	7	6	0.98	1	0.11	1
GO:0030500	regulation of bone mineralization	8	7	6	0.98	1	0.11	1
GO:0071773	cellular response to BMP stimulus	8	7	6	0.98	1	0.11	1
GO:0006094	gluconeogenesis	8	7	6	0.98	1	0.11	1
GO:0048662	negative regulation of smooth muscle cell proliferation	8	7	6	0.98	1	0.11	1
GO:0005916	fascia adherens	8	7	6	0.98	1	0.11	1
GO:0030889	negative regulation of B cell proliferation	8	7	6	0.98	1	0.11	1
GO:0000795	synaptonemal complex	8	7	6	0.98	1	0.11	1
GO:0006418	tRNA aminoacylation for protein translation	37	34	37	0.065	1	0.11	1
GO:0008360	regulation of cell shape	37	34	37	0.065	1	0.11	1
GO:0007218	neuropeptide signaling pathway	37	34	37	0.065	1	0.11	1
GO:0005097	Rab GTPase activator activity	37	34	37	0.065	1	0.11	1
GO:0032851	positive regulation of Rab GTPase activity	37	34	37	0.065	1	0.11	1
GO:0032313	regulation of Rab GTPase activity	37	34	37	0.065	1	0.11	1
GO:0004812	aminoacyl-tRNA ligase activity	38	35	38	0.061	1	0.11	1
GO:0046854	phosphatidylinositol phosphorylation	39	36	39	0.056	1	0.11	1
GO:0043005	neuron projection	39	36	39	0.056	1	0.11	1
GO:0008104	protein localization	41	38	41	0.049	1	0.12	1
GO:0030027	lamellipodium	41	38	41	0.049	1	0.12	1
GO:0005794	Golgi apparatus	313	291	298	0.061	1	0.12	1
GO:0006811	ion transport	230	214	220	0.058	1	0.12	1
GO:0043065	positive regulation of apoptotic process	100	93	97	0.069	1	0.12	1
GO:0016787	hydrolase activity	596	554	544	0.95	1	0.12	1
GO:0006836	neurotransmitter transport	27	25	23	0.96	1	0.12	1
GO:0006974	response to DNA damage stimulus	79	73	77	0.074	1	0.13	1
GO:0001934	positive regulation of protein phosphorylation	58	54	57	0.075	1	0.13	1
GO:0005654	nucleoplasm	62	58	61	0.059	1	0.13	1
GO:0032868	response to insulin stimulus	9	8	7	0.98	1	0.13	1
GO:0017091	AU-rich element binding	9	8	7	0.98	1	0.13	1
GO:0006471	protein ADP-ribosylation	9	8	7	0.98	1	0.13	1
GO:0008156	negative regulation of DNA replication	9	8	7	0.98	1	0.13	1
GO:0004623	phospholipase A2 activity	9	8	7	0.98	1	0.13	1
GO:0009435	NAD biosynthetic process	9	8	7	0.98	1	0.13	1
GO:0032332	positive regulation of chondrocyte differentiation	9	8	7	0.98	1	0.13	1
GO:0032266	phosphatidylinositol-3-phosphate binding	9	8	7	0.98	1	0.13	1
GO:0004180	carboxypeptidase activity	18	17	15	0.97	1	0.13	1
GO:0006869	lipid transport	18	17	15	0.97	1	0.13	1
GO:0030036	actin cytoskeleton organization	63	59	62	0.056	1	0.13	1
GO:0019901	protein kinase binding	140	130	135	0.061	1	0.13	1
GO:0005501	retinoid binding	2	2	1	0.99	1	0.14	1
GO:0051142	positive regulation of NK T cell proliferation	2	2	1	0.99	1	0.14	1
GO:0005372	water transmembrane transporter activity	2	2	1	0.99	1	0.14	1
GO:0019815	B cell receptor complex	2	2	1	0.99	1	0.14	1
GO:0030849	autosome	2	2	1	0.99	1	0.14	1
GO:0010043	response to zinc ion	2	2	1	0.99	1	0.14	1
GO:0003680	AT DNA binding	2	2	1	0.99	1	0.14	1
GO:0042503	tyrosine phosphorylation of Stat3 protein	2	2	1	0.99	1	0.14	1
GO:0051988	regulation of attachment of spindle microtubules to kinetochore	2	2	1	0.99	1	0.14	1
GO:0031013	troponin I binding	2	2	1	0.99	1	0.14	1
GO:0004720	protein-lysine 6-oxidase activity	2	2	1	0.99	1	0.14	1
GO:0003823	antigen binding	2	2	1	0.99	1	0.14	1
GO:0060046	regulation of acrosome reaction	2	2	1	0.99	1	0.14	1
GO:0008048	calcium sensitive guanylate cyclase activator activity	2	2	1	0.99	1	0.14	1
GO:0030249	guanylate cyclase regulator activity	2	2	1	0.99	1	0.14	1
GO:0031282	regulation of guanylate cyclase activity	2	2	1	0.99	1	0.14	1
GO:0043512	inhibin A complex	2	2	1	0.99	1	0.14	1
GO:0031726	CCR1 chemokine receptor binding	2	2	1	0.99	1	0.14	1
GO:0071812	positive regulation of fever generation by positive regulation of prostaglandin secretion	2	2	1	0.99	1	0.14	1
GO:0071848	positive regulation of ERK1 and ERK2 cascade via TNFSF11-mediated signaling	2	2	1	0.99	1	0.14	1
GO:0071847	TNFSF11-mediated signaling pathway	2	2	1	0.99	1	0.14	1
GO:0070233	negative regulation of T cell apoptotic process	2	2	1	0.99	1	0.14	1
GO:0002904	positive regulation of B cell apoptotic process	2	2	1	0.99	1	0.14	1
GO:0002358	B cell homeostatic proliferation	2	2	1	0.99	1	0.14	1
GO:0072108	positive regulation of mesenchymal to epithelial transition involved in metanephros morphogenesis	2	2	1	0.99	1	0.14	1
GO:0032006	regulation of TOR signaling cascade	2	2	1	0.99	1	0.14	1
GO:0005134	interleukin-2 receptor binding	2	2	1	0.99	1	0.14	1
GO:0006356	regulation of transcription from RNA polymerase I promoter	2	2	1	0.99	1	0.14	1
GO:0033280	response to vitamin D	2	2	1	0.99	1	0.14	1
GO:0090007	regulation of mitotic anaphase	2	2	1	0.99	1	0.14	1
GO:0005174	CD40 receptor binding	2	2	1	0.99	1	0.14	1
GO:0006883	cellular sodium ion homeostasis	2	2	1	0.99	1	0.14	1
GO:0001781	neutrophil apoptotic process	2	2	1	0.99	1	0.14	1
GO:2000553	positive regulation of T-helper 2 cell cytokine production	2	2	1	0.99	1	0.14	1
GO:0045085	negative regulation of interleukin-2 biosynthetic process	2	2	1	0.99	1	0.14	1
GO:0071280	cellular response to copper ion	2	2	1	0.99	1	0.14	1
GO:0051099	positive regulation of binding	2	2	1	0.99	1	0.14	1
GO:0019068	virion assembly	2	2	1	0.99	1	0.14	1
GO:0060559	positive regulation of calcidiol 1-monooxygenase activity	2	2	1	0.99	1	0.14	1
GO:0005149	interleukin-1 receptor binding	2	2	1	0.99	1	0.14	1
GO:0022617	extracellular matrix disassembly	2	2	1	0.99	1	0.14	1
GO:0045657	positive regulation of monocyte differentiation	2	2	1	0.99	1	0.14	1
GO:0000779	condensed chromosome, centromeric region	2	2	1	0.99	1	0.14	1
GO:0019985	translesion synthesis	2	2	1	0.99	1	0.14	1
GO:0045744	negative regulation of G-protein coupled receptor protein signaling pathway	2	2	1	0.99	1	0.14	1
GO:0004062	aryl sulfotransferase activity	2	2	1	0.99	1	0.14	1
GO:0006475	internal protein amino acid acetylation	2	2	1	0.99	1	0.14	1
GO:0001916	positive regulation of T cell mediated cytotoxicity	2	2	1	0.99	1	0.14	1
GO:2000309	positive regulation of tumor necrosis factor (ligand) superfamily member 11 production	2	2	1	0.99	1	0.14	1
GO:0015271	outward rectifier potassium channel activity	2	2	1	0.99	1	0.14	1
GO:0005415	nucleoside:sodium symporter activity	2	2	1	0.99	1	0.14	1
GO:0007092	activation of mitotic anaphase-promoting complex activity	2	2	1	0.99	1	0.14	1
GO:0010997	anaphase-promoting complex binding	2	2	1	0.99	1	0.14	1
GO:0034241	positive regulation of macrophage fusion	2	2	1	0.99	1	0.14	1
GO:0010834	telomere maintenance via telomere shortening	2	2	1	0.99	1	0.14	1
GO:0032813	tumor necrosis factor receptor superfamily binding	2	2	1	0.99	1	0.14	1
GO:0040030	regulation of molecular function, epigenetic	2	2	1	0.99	1	0.14	1
GO:0045132	meiotic chromosome segregation	2	2	1	0.99	1	0.14	1
GO:0032211	negative regulation of telomere maintenance via telomerase	2	2	1	0.99	1	0.14	1
GO:0043200	response to amino acid stimulus	2	2	1	0.99	1	0.14	1
GO:0048304	positive regulation of isotype switching to IgG isotypes	2	2	1	0.99	1	0.14	1
GO:0016638	oxidoreductase activity, acting on the CH-NH2 group of donors	2	2	1	0.99	1	0.14	1
GO:0015930	glutamate synthase activity	2	2	1	0.99	1	0.14	1
GO:0003973	(S)-2-hydroxy-acid oxidase activity	2	2	1	0.99	1	0.14	1
GO:0006144	purine base metabolic process	2	2	1	0.99	1	0.14	1
GO:0034123	positive regulation of toll-like receptor signaling pathway	2	2	1	0.99	1	0.14	1
GO:0010921	regulation of phosphatase activity	2	2	1	0.99	1	0.14	1
GO:0051974	negative regulation of telomerase activity	2	2	1	0.99	1	0.14	1
GO:0032190	acrosin binding	2	2	1	0.99	1	0.14	1
GO:0002922	positive regulation of humoral immune response	2	2	1	0.99	1	0.14	1
GO:0018343	protein farnesylation	2	2	1	0.99	1	0.14	1
GO:0031406	carboxylic acid binding	2	2	1	0.99	1	0.14	1
GO:0005227	calcium activated cation channel activity	2	2	1	0.99	1	0.14	1
GO:0051371	muscle alpha-actinin binding	2	2	1	0.99	1	0.14	1
GO:0090002	establishment of protein localization in plasma membrane	2	2	1	0.99	1	0.14	1
GO:0006651	diacylglycerol biosynthetic process	2	2	1	0.99	1	0.14	1
GO:0048245	eosinophil chemotaxis	2	2	1	0.99	1	0.14	1
GO:0016004	phospholipase activator activity	2	2	1	0.99	1	0.14	1
GO:0035609	C-terminal protein deglutamylation	2	2	1	0.99	1	0.14	1
GO:0035610	protein side chain deglutamylation	2	2	1	0.99	1	0.14	1
GO:0006527	arginine catabolic process	2	2	1	0.99	1	0.14	1
GO:0051712	positive regulation of killing of cells of other organism	2	2	1	0.99	1	0.14	1
GO:0007603	phototransduction, visible light	2	2	1	0.99	1	0.14	1
GO:0030682	evasion or tolerance of host defense response	2	2	1	0.99	1	0.14	1
GO:0031584	activation of phospholipase D activity	2	2	1	0.99	1	0.14	1
GO:0071435	potassium ion export	2	2	1	0.99	1	0.14	1
GO:2000510	positive regulation of dendritic cell chemotaxis	2	2	1	0.99	1	0.14	1
GO:0031235	intrinsic to internal side of plasma membrane	2	2	1	0.99	1	0.14	1
GO:0001920	negative regulation of receptor recycling	2	2	1	0.99	1	0.14	1
GO:0055026	negative regulation of cardiac muscle tissue development	2	2	1	0.99	1	0.14	1
GO:0005105	type 1 fibroblast growth factor receptor binding	2	2	1	0.99	1	0.14	1
GO:0010535	positive regulation of activation of JAK2 kinase activity	2	2	1	0.99	1	0.14	1
GO:0031702	type 1 angiotensin receptor binding	2	2	1	0.99	1	0.14	1
GO:0031466	Cul5-RING ubiquitin ligase complex	2	2	1	0.99	1	0.14	1
GO:0002682	regulation of immune system process	2	2	1	0.99	1	0.14	1
GO:0000942	condensed nuclear chromosome outer kinetochore	2	2	1	0.99	1	0.14	1
GO:0032911	negative regulation of transforming growth factor beta1 production	2	2	1	0.99	1	0.14	1
GO:0032693	negative regulation of interleukin-10 production	2	2	1	0.99	1	0.14	1
GO:0016176	superoxide-generating NADPH oxidase activator activity	2	2	1	0.99	1	0.14	1
GO:0002456	T cell mediated immunity	2	2	1	0.99	1	0.14	1
GO:0010614	negative regulation of cardiac muscle hypertrophy	2	2	1	0.99	1	0.14	1
GO:0051373	FATZ binding	2	2	1	0.99	1	0.14	1
GO:0009086	methionine biosynthetic process	2	2	1	0.99	1	0.14	1
GO:0008898	homocysteine S-methyltransferase activity	2	2	1	0.99	1	0.14	1
GO:0071482	cellular response to light stimulus	2	2	1	0.99	1	0.14	1
GO:0042301	phosphate ion binding	2	2	1	0.99	1	0.14	1
GO:0051045	negative regulation of membrane protein ectodomain proteolysis	2	2	1	0.99	1	0.14	1
GO:0015252	hydrogen ion channel activity	2	2	1	0.99	1	0.14	1
GO:0042531	positive regulation of tyrosine phosphorylation of STAT protein	2	2	1	0.99	1	0.14	1
GO:0043020	NADPH oxidase complex	2	2	1	0.99	1	0.14	1
GO:0005137	interleukin-5 receptor binding	2	2	1	0.99	1	0.14	1
GO:0006559	L-phenylalanine catabolic process	2	2	1	0.99	1	0.14	1
GO:0071173	spindle assembly checkpoint	2	2	1	0.99	1	0.14	1
GO:0007343	egg activation	2	2	1	0.99	1	0.14	1
GO:0009143	nucleoside triphosphate catabolic process	2	2	1	0.99	1	0.14	1
GO:0047429	nucleoside-triphosphate diphosphatase activity	2	2	1	0.99	1	0.14	1
GO:0005427	proton-dependent oligopeptide secondary active transmembrane transporter activity	2	2	1	0.99	1	0.14	1
GO:0007342	fusion of sperm to egg plasma membrane	2	2	1	0.99	1	0.14	1
GO:0034673	inhibin-betaglycan-ActRII complex	2	2	1	0.99	1	0.14	1
GO:0048305	immunoglobulin secretion	2	2	1	0.99	1	0.14	1
GO:0042159	lipoprotein catabolic process	2	2	1	0.99	1	0.14	1
GO:0007263	nitric oxide mediated signal transduction	2	2	1	0.99	1	0.14	1
GO:0019363	pyridine nucleotide biosynthetic process	2	2	1	0.99	1	0.14	1
GO:0006642	triglyceride mobilization	2	2	1	0.99	1	0.14	1
GO:0046085	adenosine metabolic process	2	2	1	0.99	1	0.14	1
GO:0002060	purine base binding	2	2	1	0.99	1	0.14	1
GO:0010459	negative regulation of heart rate	2	2	1	0.99	1	0.14	1
GO:0034362	low-density lipoprotein particle	2	2	1	0.99	1	0.14	1
GO:0006873	cellular ion homeostasis	2	2	1	0.99	1	0.14	1
GO:0042105	alpha-beta T cell receptor complex	2	2	1	0.99	1	0.14	1
GO:0051725	protein de-ADP-ribosylation	2	2	1	0.99	1	0.14	1
GO:0003875	ADP-ribosylarginine hydrolase activity	2	2	1	0.99	1	0.14	1
GO:0042138	meiotic DNA double-strand break formation	2	2	1	0.99	1	0.14	1
GO:0043154	negative regulation of cysteine-type endopeptidase activity involved in apoptotic process	29	27	25	0.95	1	0.15	1
GO:0004181	metallocarboxypeptidase activity	19	18	16	0.96	1	0.15	1
GO:0003707	steroid hormone receptor activity	48	45	42	0.95	1	0.15	1
GO:0032924	activin receptor signaling pathway	10	9	8	0.97	1	0.16	1
GO:0031572	G2/M transition DNA damage checkpoint	10	9	8	0.97	1	0.16	1
GO:0008271	secondary active sulfate transmembrane transporter activity	10	9	8	0.97	1	0.16	1
GO:0008272	sulfate transport	10	9	8	0.97	1	0.16	1
GO:0005212	structural constituent of eye lens	10	9	8	0.97	1	0.16	1
GO:0006959	humoral immune response	10	9	8	0.97	1	0.16	1
GO:0001917	photoreceptor inner segment	10	9	8	0.97	1	0.16	1
GO:0030506	ankyrin binding	10	9	8	0.97	1	0.16	1
GO:0043401	steroid hormone mediated signaling pathway	49	46	43	0.94	1	0.16	1
GO:0005667	transcription factor complex	126	117	113	0.94	1	0.16	1
GO:0005922	connexon complex	20	19	17	0.95	1	0.17	1
GO:0001750	photoreceptor outer segment	20	19	17	0.95	1	0.17	1
GO:0016820	hydrolase activity, acting on acid anhydrides, catalyzing transmembrane movement of substances	31	29	31	0.1	1	0.17	1
GO:0000187	activation of MAPK activity	31	29	31	0.1	1	0.17	1
GO:0008013	beta-catenin binding	32	30	32	0.094	1	0.17	1
GO:0016023	cytoplasmic membrane-bounded vesicle	32	30	32	0.094	1	0.17	1
GO:0018108	peptidyl-tyrosine phosphorylation	32	30	32	0.094	1	0.17	1
GO:0001726	ruffle	32	30	32	0.094	1	0.17	1
GO:0006302	double-strand break repair	32	30	32	0.094	1	0.17	1
GO:0019717	synaptosome	32	30	32	0.094	1	0.17	1
GO:0005770	late endosome	32	30	32	0.094	1	0.17	1
GO:0006413	translational initiation	33	31	33	0.088	1	0.17	1
GO:0022625	cytosolic large ribosomal subunit	34	32	34	0.081	1	0.17	1
GO:0090263	positive regulation of canonical Wnt receptor signaling pathway	34	32	34	0.081	1	0.17	1
GO:0047485	protein N-terminus binding	34	32	34	0.081	1	0.17	1
GO:0008026	ATP-dependent helicase activity	74	69	72	0.096	1	0.17	1
GO:0048471	perinuclear region of cytoplasm	135	125	130	0.076	1	0.17	1
GO:0003713	transcription coactivator activity	75	70	73	0.091	1	0.17	1
GO:0000209	protein polyubiquitination	35	33	35	0.076	1	0.17	1
GO:0008092	cytoskeletal protein binding	35	33	35	0.076	1	0.17	1
GO:0006950	response to stress	36	33	36	0.07	1	0.18	1
GO:0006366	transcription from RNA polymerase II promoter	52	48	51	0.11	1	0.18	1
GO:0043484	regulation of RNA splicing	11	10	9	0.96	1	0.18	1
GO:0048863	stem cell differentiation	11	10	9	0.96	1	0.18	1
GO:0032757	positive regulation of interleukin-8 production	11	10	9	0.96	1	0.18	1
GO:0042517	positive regulation of tyrosine phosphorylation of Stat3 protein	11	10	9	0.96	1	0.18	1
GO:0034097	response to cytokine stimulus	11	10	9	0.96	1	0.18	1
GO:0006979	response to oxidative stress	54	50	53	0.096	1	0.18	1
GO:0005509	calcium ion binding	436	405	398	0.92	1	0.18	1
GO:0008543	fibroblast growth factor receptor signaling pathway	21	20	18	0.94	1	0.18	1
GO:0005328	neurotransmitter:sodium symporter activity	21	20	18	0.94	1	0.18	1
GO:0015293	symporter activity	21	20	18	0.94	1	0.18	1
GO:0006259	DNA metabolic process	21	20	18	0.94	1	0.18	1
GO:0019221	cytokine-mediated signaling pathway	37	34	32	0.96	1	0.18	1
GO:0030335	positive regulation of cell migration	56	52	55	0.085	1	0.18	1
GO:0003682	chromatin binding	149	138	143	0.088	1	0.2	1
GO:0000087	M phase of mitotic cell cycle	3	3	2	0.99	1	0.2	1
GO:0010740	positive regulation of intracellular protein kinase cascade	3	3	2	0.99	1	0.2	1
GO:0010744	positive regulation of macrophage derived foam cell differentiation	3	3	2	0.99	1	0.2	1
GO:0010886	positive regulation of cholesterol storage	3	3	2	0.99	1	0.2	1
GO:0032725	positive regulation of granulocyte macrophage colony-stimulating factor production	3	3	2	0.99	1	0.2	1
GO:0032819	positive regulation of natural killer cell proliferation	3	3	2	0.99	1	0.2	1
GO:0007021	tubulin complex assembly	3	3	2	0.99	1	0.2	1
GO:0032747	positive regulation of interleukin-23 production	3	3	2	0.99	1	0.2	1
GO:0010463	mesenchymal cell proliferation	3	3	2	0.99	1	0.2	1
GO:0009101	glycoprotein biosynthetic process	3	3	2	0.99	1	0.2	1
GO:0036006	cellular response to macrophage colony-stimulating factor stimulus	3	3	2	0.99	1	0.2	1
GO:0033235	positive regulation of protein sumoylation	3	3	2	0.99	1	0.2	1
GO:0019907	cyclin-dependent protein kinase activating kinase holoenzyme complex	3	3	2	0.99	1	0.2	1
GO:0031430	M band	3	3	2	0.99	1	0.2	1
GO:0004949	cannabinoid receptor activity	3	3	2	0.99	1	0.2	1
GO:0048208	COPII vesicle coating	3	3	2	0.99	1	0.2	1
GO:0015879	carnitine transport	3	3	2	0.99	1	0.2	1
GO:0015075	ion transmembrane transporter activity	3	3	2	0.99	1	0.2	1
GO:0002686	negative regulation of leukocyte migration	3	3	2	0.99	1	0.2	1
GO:0051051	negative regulation of transport	3	3	2	0.99	1	0.2	1
GO:0070100	negative regulation of chemokine-mediated signaling pathway	3	3	2	0.99	1	0.2	1
GO:0003691	double-stranded telomeric DNA binding	3	3	2	0.99	1	0.2	1
GO:0042541	hemoglobin biosynthetic process	3	3	2	0.99	1	0.2	1
GO:0009649	entrainment of circadian clock	3	3	2	0.99	1	0.2	1
GO:0009651	response to salt stress	3	3	2	0.99	1	0.2	1
GO:0030212	hyaluronan metabolic process	3	3	2	0.99	1	0.2	1
GO:0048861	leukemia inhibitory factor signaling pathway	3	3	2	0.99	1	0.2	1
GO:0050691	regulation of defense response to virus by host	3	3	2	0.99	1	0.2	1
GO:0032825	positive regulation of natural killer cell differentiation	3	3	2	0.99	1	0.2	1
GO:0046888	negative regulation of hormone secretion	3	3	2	0.99	1	0.2	1
GO:0051983	regulation of chromosome segregation	3	3	2	0.99	1	0.2	1
GO:0006542	glutamine biosynthetic process	3	3	2	0.99	1	0.2	1
GO:0004356	glutamate-ammonia ligase activity	3	3	2	0.99	1	0.2	1
GO:0042119	neutrophil activation	3	3	2	0.99	1	0.2	1
GO:0001940	male pronucleus	3	3	2	0.99	1	0.2	1
GO:0004514	nicotinate-nucleotide diphosphorylase (carboxylating) activity	3	3	2	0.99	1	0.2	1
GO:0045540	regulation of cholesterol biosynthetic process	3	3	2	0.99	1	0.2	1
GO:0044464	cell part	3	3	2	0.99	1	0.2	1
GO:0015250	water channel activity	3	3	2	0.99	1	0.2	1
GO:0000940	condensed chromosome outer kinetochore	3	3	2	0.99	1	0.2	1
GO:0008301	DNA binding, bending	3	3	2	0.99	1	0.2	1
GO:0070742	C2H2 zinc finger domain binding	3	3	2	0.99	1	0.2	1
GO:0071514	genetic imprinting	3	3	2	0.99	1	0.2	1
GO:0031642	negative regulation of myelination	3	3	2	0.99	1	0.2	1
GO:0043566	structure-specific DNA binding	3	3	2	0.99	1	0.2	1
GO:0031210	phosphatidylcholine binding	3	3	2	0.99	1	0.2	1
GO:0070244	negative regulation of thymocyte apoptotic process	3	3	2	0.99	1	0.2	1
GO:0014731	spectrin-associated cytoskeleton	3	3	2	0.99	1	0.2	1
GO:0070141	response to UV-A	3	3	2	0.99	1	0.2	1
GO:0071168	protein localization to chromatin	3	3	2	0.99	1	0.2	1
GO:0000783	nuclear telomere cap complex	3	3	2	0.99	1	0.2	1
GO:2000353	positive regulation of endothelial cell apoptotic process	3	3	2	0.99	1	0.2	1
GO:0001733	galactosylceramide sulfotransferase activity	3	3	2	0.99	1	0.2	1
GO:0042574	retinal metabolic process	3	3	2	0.99	1	0.2	1
GO:0031465	Cul4B-RING ubiquitin ligase complex	3	3	2	0.99	1	0.2	1
GO:0032402	melanosome transport	3	3	2	0.99	1	0.2	1
GO:0051739	ammonia transmembrane transporter activity	3	3	2	0.99	1	0.2	1
GO:0016265	death	3	3	2	0.99	1	0.2	1
GO:0008239	dipeptidyl-peptidase activity	3	3	2	0.99	1	0.2	1
GO:0050718	positive regulation of interleukin-1 beta secretion	3	3	2	0.99	1	0.2	1
GO:0060638	mesenchymal-epithelial cell signaling	3	3	2	0.99	1	0.2	1
GO:0010759	positive regulation of macrophage chemotaxis	3	3	2	0.99	1	0.2	1
GO:0035634	response to stilbenoid	3	3	2	0.99	1	0.2	1
GO:0014704	intercalated disc	3	3	2	0.99	1	0.2	1
GO:0031047	gene silencing by RNA	3	3	2	0.99	1	0.2	1
GO:0000801	central element	3	3	2	0.99	1	0.2	1
GO:0045656	negative regulation of monocyte differentiation	3	3	2	0.99	1	0.2	1
GO:0005542	folic acid binding	3	3	2	0.99	1	0.2	1
GO:0002437	inflammatory response to antigenic stimulus	3	3	2	0.99	1	0.2	1
GO:0031419	cobalamin binding	3	3	2	0.99	1	0.2	1
GO:0005826	actomyosin contractile ring	3	3	2	0.99	1	0.2	1
GO:0045651	positive regulation of macrophage differentiation	3	3	2	0.99	1	0.2	1
GO:0007166	cell surface receptor signaling pathway	85	79	76	0.92	1	0.2	1
GO:0007059	chromosome segregation	22	20	19	0.93	1	0.2	1
GO:0006006	glucose metabolic process	22	20	19	0.93	1	0.2	1
GO:0019903	protein phosphatase binding	22	20	19	0.93	1	0.2	1
GO:0022857	transmembrane transporter activity	40	37	35	0.94	1	0.2	1
GO:0004889	acetylcholine-activated cation-selective channel activity	12	11	10	0.95	1	0.21	1
GO:0015269	calcium-activated potassium channel activity	12	11	10	0.95	1	0.21	1
GO:0071356	cellular response to tumor necrosis factor	12	11	10	0.95	1	0.21	1
GO:0045944	positive regulation of transcription from RNA polymerase II promoter	394	366	360	0.9	1	0.23	1
GO:0051209	release of sequestered calcium ion into cytosol	13	12	11	0.94	1	0.23	1
GO:0070888	E-box binding	13	12	11	0.94	1	0.23	1
GO:0015631	tubulin binding	13	12	11	0.94	1	0.23	1
GO:0003854	3-beta-hydroxy-delta5-steroid dehydrogenase activity	13	12	11	0.94	1	0.23	1
GO:0000723	telomere maintenance	13	12	11	0.94	1	0.23	1
GO:0005788	endoplasmic reticulum lumen	13	12	11	0.94	1	0.23	1
GO:0071456	cellular response to hypoxia	13	12	11	0.94	1	0.23	1
GO:0050796	regulation of insulin secretion	13	12	11	0.94	1	0.23	1
GO:0046777	protein autophosphorylation	68	63	66	0.13	1	0.24	1
GO:0007018	microtubule-based movement	70	65	68	0.12	1	0.24	1
GO:0016773	phosphotransferase activity, alcohol group as acceptor	107	99	103	0.11	1	0.25	1
GO:0019433	triglyceride catabolic process	4	4	3	0.97	1	0.26	1
GO:0032387	negative regulation of intracellular transport	4	4	3	0.97	1	0.26	1
GO:0006497	protein lipidation	4	4	3	0.97	1	0.26	1
GO:0045617	negative regulation of keratinocyte differentiation	4	4	3	0.97	1	0.26	1
GO:0051968	positive regulation of synaptic transmission, glutamatergic	4	4	3	0.97	1	0.26	1
GO:0050671	positive regulation of lymphocyte proliferation	4	4	3	0.97	1	0.26	1
GO:0007127	meiosis I	4	4	3	0.97	1	0.26	1
GO:0046965	retinoid X receptor binding	4	4	3	0.97	1	0.26	1
GO:0005833	hemoglobin complex	4	4	3	0.97	1	0.26	1
GO:0045197	establishment or maintenance of epithelial cell apical/basal polarity	4	4	3	0.97	1	0.26	1
GO:0002102	podosome	4	4	3	0.97	1	0.26	1
GO:0001539	ciliary or flagellar motility	4	4	3	0.97	1	0.26	1
GO:0004859	phospholipase inhibitor activity	4	4	3	0.97	1	0.26	1
GO:0006937	regulation of muscle contraction	4	4	3	0.97	1	0.26	1
GO:0002690	positive regulation of leukocyte chemotaxis	4	4	3	0.97	1	0.26	1
GO:0042289	MHC class II protein binding	4	4	3	0.97	1	0.26	1
GO:0002606	positive regulation of dendritic cell antigen processing and presentation	4	4	3	0.97	1	0.26	1
GO:0005771	multivesicular body	4	4	3	0.97	1	0.26	1
GO:0031462	Cul2-RING ubiquitin ligase complex	4	4	3	0.97	1	0.26	1
GO:0000075	cell cycle checkpoint	4	4	3	0.97	1	0.26	1
GO:0051443	positive regulation of ubiquitin-protein ligase activity	4	4	3	0.97	1	0.26	1
GO:0010870	positive regulation of receptor biosynthetic process	4	4	3	0.97	1	0.26	1
GO:0070528	protein kinase C signaling cascade	4	4	3	0.97	1	0.26	1
GO:0016763	transferase activity, transferring pentosyl groups	4	4	3	0.97	1	0.26	1
GO:0000089	mitotic metaphase	4	4	3	0.97	1	0.26	1
GO:2001214	positive regulation of vasculogenesis	4	4	3	0.97	1	0.26	1
GO:0045089	positive regulation of innate immune response	4	4	3	0.97	1	0.26	1
GO:0090026	positive regulation of monocyte chemotaxis	4	4	3	0.97	1	0.26	1
GO:0001952	regulation of cell-matrix adhesion	4	4	3	0.97	1	0.26	1
GO:0014911	positive regulation of smooth muscle cell migration	4	4	3	0.97	1	0.26	1
GO:0051387	negative regulation of nerve growth factor receptor signaling pathway	4	4	3	0.97	1	0.26	1
GO:0006544	glycine metabolic process	4	4	3	0.97	1	0.26	1
GO:0070848	response to growth factor stimulus	4	4	3	0.97	1	0.26	1
GO:0033599	regulation of mammary gland epithelial cell proliferation	4	4	3	0.97	1	0.26	1
GO:0007128	meiotic prophase I	4	4	3	0.97	1	0.26	1
GO:2000679	positive regulation of transcription regulatory region DNA binding	4	4	3	0.97	1	0.26	1
GO:0010906	regulation of glucose metabolic process	4	4	3	0.97	1	0.26	1
GO:0003266	regulation of secondary heart field cardioblast proliferation	4	4	3	0.97	1	0.26	1
GO:0032993	protein-DNA complex	4	4	3	0.97	1	0.26	1
GO:0043623	cellular protein complex assembly	4	4	3	0.97	1	0.26	1
GO:0051023	regulation of immunoglobulin secretion	4	4	3	0.97	1	0.26	1
GO:0016805	dipeptidase activity	4	4	3	0.97	1	0.26	1
GO:0070050	neuron homeostasis	4	4	3	0.97	1	0.26	1
GO:0016032	viral reproduction	4	4	3	0.97	1	0.26	1
GO:0045862	positive regulation of proteolysis	4	4	3	0.97	1	0.26	1
GO:0042572	retinol metabolic process	4	4	3	0.97	1	0.26	1
GO:0032230	positive regulation of synaptic transmission, GABAergic	4	4	3	0.97	1	0.26	1
GO:0071320	cellular response to cAMP	4	4	3	0.97	1	0.26	1
GO:0007202	activation of phospholipase C activity	4	4	3	0.97	1	0.26	1
GO:0008206	bile acid metabolic process	4	4	3	0.97	1	0.26	1
GO:0044344	cellular response to fibroblast growth factor stimulus	4	4	3	0.97	1	0.26	1
GO:0016460	myosin II complex	4	4	3	0.97	1	0.26	1
GO:0006707	cholesterol catabolic process	4	4	3	0.97	1	0.26	1
GO:0005577	fibrinogen complex	4	4	3	0.97	1	0.26	1
GO:0030168	platelet activation	4	4	3	0.97	1	0.26	1
GO:0031295	T cell costimulation	4	4	3	0.97	1	0.26	1
GO:0031848	protection from non-homologous end joining at telomere	4	4	3	0.97	1	0.26	1
GO:0045639	positive regulation of myeloid cell differentiation	4	4	3	0.97	1	0.26	1
GO:0070273	phosphatidylinositol-4-phosphate binding	4	4	3	0.97	1	0.26	1
GO:0032400	melanosome localization	4	4	3	0.97	1	0.26	1
GO:0002862	negative regulation of inflammatory response to antigenic stimulus	4	4	3	0.97	1	0.26	1
GO:0051428	peptide hormone receptor binding	4	4	3	0.97	1	0.26	1
GO:0032816	positive regulation of natural killer cell activation	4	4	3	0.97	1	0.26	1
GO:0008608	attachment of spindle microtubules to kinetochore	4	4	3	0.97	1	0.26	1
GO:0004800	thyroxine 5'-deiodinase activity	4	4	3	0.97	1	0.26	1
GO:0042446	hormone biosynthetic process	4	4	3	0.97	1	0.26	1
GO:0050667	homocysteine metabolic process	4	4	3	0.97	1	0.26	1
GO:0072341	modified amino acid binding	4	4	3	0.97	1	0.26	1
GO:0031398	positive regulation of protein ubiquitination	25	23	25	0.16	1	0.26	1
GO:0005516	calmodulin binding	25	23	25	0.16	1	0.26	1
GO:0005741	mitochondrial outer membrane	25	23	25	0.16	1	0.26	1
GO:0030117	membrane coat	26	24	26	0.15	1	0.26	1
GO:0005681	spliceosomal complex	26	24	26	0.15	1	0.26	1
GO:0003899	DNA-directed RNA polymerase activity	26	24	26	0.15	1	0.26	1
GO:0006486	protein glycosylation	46	43	45	0.15	1	0.26	1
GO:0005604	basement membrane	46	43	45	0.15	1	0.26	1
GO:0007169	transmembrane receptor protein tyrosine kinase signaling pathway	47	44	46	0.14	1	0.26	1
GO:0030173	integral to Golgi membrane	27	25	27	0.14	1	0.26	1
GO:0001104	RNA polymerase II transcription cofactor activity	27	25	27	0.14	1	0.26	1
GO:0006397	mRNA processing	27	25	27	0.14	1	0.26	1
GO:0002039	p53 binding	27	25	27	0.14	1	0.26	1
GO:0005507	copper ion binding	27	25	27	0.14	1	0.26	1
GO:0008081	phosphoric diester hydrolase activity	48	45	47	0.14	1	0.26	1
GO:0000165	MAPK cascade	48	45	47	0.14	1	0.26	1
GO:0016829	lyase activity	48	45	47	0.14	1	0.26	1
GO:0031072	heat shock protein binding	49	46	48	0.13	1	0.26	1
GO:0000151	ubiquitin ligase complex	28	26	28	0.13	1	0.26	1
GO:0008033	tRNA processing	28	26	28	0.13	1	0.26	1
GO:0038032	termination of G-protein coupled receptor signaling pathway	28	26	28	0.13	1	0.26	1
GO:0007224	smoothened signaling pathway	28	26	28	0.13	1	0.26	1
GO:0002053	positive regulation of mesenchymal cell proliferation	28	26	28	0.13	1	0.26	1
GO:0000977	RNA polymerase II regulatory region sequence-specific DNA binding	14	13	12	0.93	1	0.26	1
GO:0032760	positive regulation of tumor necrosis factor production	14	13	12	0.93	1	0.26	1
GO:0005247	voltage-gated chloride channel activity	14	13	12	0.93	1	0.26	1
GO:0010862	positive regulation of pathway-restricted SMAD protein phosphorylation	14	13	12	0.93	1	0.26	1
GO:0090190	positive regulation of branching involved in ureteric bud morphogenesis	14	13	12	0.93	1	0.26	1
GO:0005792	microsome	50	46	49	0.12	1	0.26	1
GO:0034765	regulation of ion transmembrane transport	50	46	49	0.12	1	0.26	1
GO:0005244	voltage-gated ion channel activity	50	46	49	0.12	1	0.26	1
GO:0030170	pyridoxal phosphate binding	50	46	49	0.12	1	0.26	1
GO:0006396	RNA processing	50	46	49	0.12	1	0.26	1
GO:0003725	double-stranded RNA binding	29	27	29	0.12	1	0.26	1
GO:0006364	rRNA processing	29	27	29	0.12	1	0.26	1
GO:0051536	iron-sulfur cluster binding	29	27	29	0.12	1	0.26	1
GO:0030334	regulation of cell migration	29	27	29	0.12	1	0.26	1
GO:0045444	fat cell differentiation	29	27	29	0.12	1	0.26	1
GO:0003774	motor activity	51	47	50	0.11	1	0.27	1
GO:0016459	myosin complex	51	47	50	0.11	1	0.27	1
GO:0005216	ion channel activity	202	188	192	0.14	1	0.27	1
GO:0043161	proteasomal ubiquitin-dependent protein catabolic process	30	28	30	0.11	1	0.27	1
GO:0043966	histone H3 acetylation	30	28	30	0.11	1	0.27	1
GO:0007229	integrin-mediated signaling pathway	30	28	30	0.11	1	0.27	1
GO:0004175	endopeptidase activity	30	28	30	0.11	1	0.27	1
GO:0016592	mediator complex	30	28	30	0.11	1	0.27	1
GO:0003743	translation initiation factor activity	30	28	30	0.11	1	0.27	1
GO:0006897	endocytosis	30	28	30	0.11	1	0.27	1
GO:0016605	PML body	30	28	30	0.11	1	0.27	1
GO:0008237	metallopeptidase activity	80	74	72	0.89	1	0.28	1
GO:0043085	positive regulation of catalytic activity	15	14	13	0.91	1	0.29	1
GO:0007067	mitosis	15	14	13	0.91	1	0.29	1
GO:0045785	positive regulation of cell adhesion	15	14	13	0.91	1	0.29	1
GO:0005540	hyaluronic acid binding	15	14	13	0.91	1	0.29	1
GO:0000086	G2/M transition of mitotic cell cycle	15	14	13	0.91	1	0.29	1
GO:0004198	calcium-dependent cysteine-type endopeptidase activity	15	14	13	0.91	1	0.29	1
GO:0004930	G-protein coupled receptor activity	427	397	391	0.88	1	0.29	1
GO:0005813	centrosome	171	159	163	0.13	1	0.29	1
GO:0009986	cell surface	131	122	125	0.17	1	0.31	1
GO:0038092	nodal signaling pathway	5	5	4	0.96	1	0.31	1
GO:0048255	mRNA stabilization	5	5	4	0.96	1	0.31	1
GO:0006091	generation of precursor metabolites and energy	5	5	4	0.96	1	0.31	1
GO:0017080	sodium channel regulator activity	5	5	4	0.96	1	0.31	1
GO:0004047	aminomethyltransferase activity	5	5	4	0.96	1	0.31	1
GO:0042104	positive regulation of activated T cell proliferation	5	5	4	0.96	1	0.31	1
GO:0001190	RNA polymerase II transcription factor binding transcription factor activity involved in positive regulation of transcription	5	5	4	0.96	1	0.31	1
GO:0045885	positive regulation of survival gene product expression	5	5	4	0.96	1	0.31	1
GO:0005548	phospholipid transporter activity	5	5	4	0.96	1	0.31	1
GO:0055062	phosphate ion homeostasis	5	5	4	0.96	1	0.31	1
GO:0071158	positive regulation of cell cycle arrest	5	5	4	0.96	1	0.31	1
GO:0001533	cornified envelope	5	5	4	0.96	1	0.31	1
GO:0045410	positive regulation of interleukin-6 biosynthetic process	5	5	4	0.96	1	0.31	1
GO:0032516	positive regulation of phosphoprotein phosphatase activity	5	5	4	0.96	1	0.31	1
GO:0007094	mitotic cell cycle spindle assembly checkpoint	5	5	4	0.96	1	0.31	1
GO:0045670	regulation of osteoclast differentiation	5	5	4	0.96	1	0.31	1
GO:0006368	transcription elongation from RNA polymerase II promoter	5	5	4	0.96	1	0.31	1
GO:0031432	titin binding	5	5	4	0.96	1	0.31	1
GO:0001953	negative regulation of cell-matrix adhesion	5	5	4	0.96	1	0.31	1
GO:0009117	nucleotide metabolic process	5	5	4	0.96	1	0.31	1
GO:0035025	positive regulation of Rho protein signal transduction	5	5	4	0.96	1	0.31	1
GO:0045084	positive regulation of interleukin-12 biosynthetic process	5	5	4	0.96	1	0.31	1
GO:0033137	negative regulation of peptidyl-serine phosphorylation	5	5	4	0.96	1	0.31	1
GO:0010613	positive regulation of cardiac muscle hypertrophy	5	5	4	0.96	1	0.31	1
GO:0030259	lipid glycosylation	5	5	4	0.96	1	0.31	1
GO:0004977	melanocortin receptor activity	5	5	4	0.96	1	0.31	1
GO:0002250	adaptive immune response	5	5	4	0.96	1	0.31	1
GO:0051384	response to glucocorticoid stimulus	5	5	4	0.96	1	0.31	1
GO:0006537	glutamate biosynthetic process	5	5	4	0.96	1	0.31	1
GO:0001939	female pronucleus	5	5	4	0.96	1	0.31	1
GO:0032753	positive regulation of interleukin-4 production	5	5	4	0.96	1	0.31	1
GO:0033628	regulation of cell adhesion mediated by integrin	5	5	4	0.96	1	0.31	1
GO:0032703	negative regulation of interleukin-2 production	5	5	4	0.96	1	0.31	1
GO:0042325	regulation of phosphorylation	5	5	4	0.96	1	0.31	1
GO:0005138	interleukin-6 receptor binding	5	5	4	0.96	1	0.31	1
GO:0032926	negative regulation of activin receptor signaling pathway	5	5	4	0.96	1	0.31	1
GO:0010467	gene expression	5	5	4	0.96	1	0.31	1
GO:0031464	Cul4A-RING ubiquitin ligase complex	5	5	4	0.96	1	0.31	1
GO:0030502	negative regulation of bone mineralization	5	5	4	0.96	1	0.31	1
GO:0007141	male meiosis I	5	5	4	0.96	1	0.31	1
GO:0045603	positive regulation of endothelial cell differentiation	5	5	4	0.96	1	0.31	1
GO:2000279	negative regulation of DNA biosynthetic process	5	5	4	0.96	1	0.31	1
GO:0000777	condensed chromosome kinetochore	5	5	4	0.96	1	0.31	1
GO:0000149	SNARE binding	5	5	4	0.96	1	0.31	1
GO:0006691	leukotriene metabolic process	5	5	4	0.96	1	0.31	1
GO:0071333	cellular response to glucose stimulus	5	5	4	0.96	1	0.31	1
GO:0006796	phosphate-containing compound metabolic process	5	5	4	0.96	1	0.31	1
GO:0031143	pseudopodium	5	5	4	0.96	1	0.31	1
GO:0050795	regulation of behavior	5	5	4	0.96	1	0.31	1
GO:0008499	UDP-galactose:beta-N-acetylglucosamine beta-1,3-galactosyltransferase activity	5	5	4	0.96	1	0.31	1
GO:0045909	positive regulation of vasodilation	5	5	4	0.96	1	0.31	1
GO:0005791	rough endoplasmic reticulum	5	5	4	0.96	1	0.31	1
GO:0045647	negative regulation of erythrocyte differentiation	5	5	4	0.96	1	0.31	1
GO:0090080	positive regulation of MAPKKK cascade by fibroblast growth factor receptor signaling pathway	5	5	4	0.96	1	0.31	1
GO:0051000	positive regulation of nitric-oxide synthase activity	5	5	4	0.96	1	0.31	1
GO:0042162	telomeric DNA binding	5	5	4	0.96	1	0.31	1
GO:0006944	cellular membrane fusion	5	5	4	0.96	1	0.31	1
GO:0007131	reciprocal meiotic recombination	5	5	4	0.96	1	0.31	1
GO:0008173	RNA methyltransferase activity	5	5	4	0.96	1	0.31	1
GO:0002548	monocyte chemotaxis	5	5	4	0.96	1	0.31	1
GO:0006956	complement activation	5	5	4	0.96	1	0.31	1
GO:0000781	chromosome, telomeric region	16	15	14	0.9	1	0.32	1
GO:0000794	condensed nuclear chromosome	16	15	14	0.9	1	0.32	1
GO:0043392	negative regulation of DNA binding	16	15	14	0.9	1	0.32	1
GO:0030674	protein binding, bridging	16	15	14	0.9	1	0.32	1
GO:0046034	ATP metabolic process	16	15	14	0.9	1	0.32	1
GO:0000776	kinetochore	36	33	32	0.89	1	0.32	1
GO:0016757	transferase activity, transferring glycosyl groups	97	90	93	0.17	1	0.32	1
GO:0005249	voltage-gated potassium channel activity	64	59	62	0.16	1	0.32	1
GO:0051082	unfolded protein binding	65	60	63	0.15	1	0.33	1
GO:0046872	metal ion binding	827	768	776	0.16	1	0.33	1
GO:0046983	protein dimerization activity	66	61	64	0.14	1	0.33	1
GO:0006260	DNA replication	66	61	64	0.14	1	0.33	1
GO:0006916	anti-apoptosis	66	61	64	0.14	1	0.33	1
GO:0006917	induction of apoptosis	67	62	60	0.9	1	0.33	1
GO:0030154	cell differentiation	67	62	60	0.9	1	0.33	1
GO:0045595	regulation of cell differentiation	17	16	15	0.88	1	0.34	1
GO:0000979	RNA polymerase II core promoter sequence-specific DNA binding	17	16	15	0.88	1	0.34	1
GO:0048306	calcium-dependent protein binding	17	16	15	0.88	1	0.34	1
GO:0006807	nitrogen compound metabolic process	17	16	15	0.88	1	0.34	1
GO:0006694	steroid biosynthetic process	17	16	15	0.88	1	0.34	1
GO:0001077	RNA polymerase II core promoter proximal region sequence-specific DNA binding transcription factor activity involved in positive regulation of transcription	38	35	34	0.87	1	0.34	1
GO:0016791	phosphatase activity	110	102	105	0.2	1	0.36	1
GO:0008134	transcription factor binding	114	106	109	0.17	1	0.36	1
GO:0016311	dephosphorylation	114	106	109	0.17	1	0.36	1
GO:0001103	RNA polymerase II repressing transcription factor binding	6	6	5	0.94	1	0.36	1
GO:0042100	B cell proliferation	6	6	5	0.94	1	0.36	1
GO:0007517	muscle organ development	6	6	5	0.94	1	0.36	1
GO:0031674	I band	6	6	5	0.94	1	0.36	1
GO:0017127	cholesterol transporter activity	6	6	5	0.94	1	0.36	1
GO:0031362	anchored to external side of plasma membrane	6	6	5	0.94	1	0.36	1
GO:0045080	positive regulation of chemokine biosynthetic process	6	6	5	0.94	1	0.36	1
GO:0019216	regulation of lipid metabolic process	6	6	5	0.94	1	0.36	1
GO:0045930	negative regulation of mitotic cell cycle	6	6	5	0.94	1	0.36	1
GO:0032438	melanosome organization	6	6	5	0.94	1	0.36	1
GO:0031116	positive regulation of microtubule polymerization	6	6	5	0.94	1	0.36	1
GO:0008023	transcription elongation factor complex	6	6	5	0.94	1	0.36	1
GO:0030510	regulation of BMP signaling pathway	6	6	5	0.94	1	0.36	1
GO:0010390	histone monoubiquitination	6	6	5	0.94	1	0.36	1
GO:0019395	fatty acid oxidation	6	6	5	0.94	1	0.36	1
GO:0070208	protein heterotrimerization	6	6	5	0.94	1	0.36	1
GO:0045071	negative regulation of viral genome replication	6	6	5	0.94	1	0.36	1
GO:0045598	regulation of fat cell differentiation	6	6	5	0.94	1	0.36	1
GO:0051928	positive regulation of calcium ion transport	6	6	5	0.94	1	0.36	1
GO:0017166	vinculin binding	6	6	5	0.94	1	0.36	1
GO:0070301	cellular response to hydrogen peroxide	6	6	5	0.94	1	0.36	1
GO:0002726	positive regulation of T cell cytokine production	6	6	5	0.94	1	0.36	1
GO:0042523	positive regulation of tyrosine phosphorylation of Stat5 protein	6	6	5	0.94	1	0.36	1
GO:0008508	bile acid:sodium symporter activity	6	6	5	0.94	1	0.36	1
GO:0001786	phosphatidylserine binding	6	6	5	0.94	1	0.36	1
GO:0031616	spindle pole centrosome	6	6	5	0.94	1	0.36	1
GO:0045671	negative regulation of osteoclast differentiation	6	6	5	0.94	1	0.36	1
GO:0045078	positive regulation of interferon-gamma biosynthetic process	6	6	5	0.94	1	0.36	1
GO:0008656	cysteine-type endopeptidase activator activity involved in apoptotic process	6	6	5	0.94	1	0.36	1
GO:0006120	mitochondrial electron transport, NADH to ubiquinone	6	6	5	0.94	1	0.36	1
GO:0051044	positive regulation of membrane protein ectodomain proteolysis	6	6	5	0.94	1	0.36	1
GO:0003906	DNA-(apurinic or apyrimidinic site) lyase activity	6	6	5	0.94	1	0.36	1
GO:0007130	synaptonemal complex assembly	6	6	5	0.94	1	0.36	1
		6	6	5	0.94	1	0.36	1
GO:0008409	5'-3' exonuclease activity	6	6	5	0.94	1	0.36	1
GO:0050909	sensory perception of taste	6	6	5	0.94	1	0.36	1
GO:0000800	lateral element	6	6	5	0.94	1	0.36	1
GO:0006801	superoxide metabolic process	6	6	5	0.94	1	0.36	1
GO:0070588	calcium ion transmembrane transport	41	38	40	0.2	1	0.36	1
GO:0051092	positive regulation of NF-kappaB transcription factor activity	42	39	41	0.19	1	0.37	1
GO:0016746	transferase activity, transferring acyl groups	43	40	42	0.18	1	0.37	1
GO:0006139	nucleobase-containing compound metabolic process	43	40	42	0.18	1	0.37	1
GO:0030073	insulin secretion	18	17	16	0.87	1	0.37	1
GO:0031224	intrinsic to membrane	18	17	16	0.87	1	0.37	1
GO:0005272	sodium channel activity	18	17	16	0.87	1	0.37	1
GO:0006885	regulation of pH	18	17	16	0.87	1	0.37	1
GO:0051865	protein autoubiquitination	18	17	16	0.87	1	0.37	1
GO:0003887	DNA-directed DNA polymerase activity	18	17	16	0.87	1	0.37	1
GO:0000790	nuclear chromatin	44	41	43	0.17	1	0.37	1
GO:0005925	focal adhesion	44	41	43	0.17	1	0.37	1
GO:0007049	cell cycle	44	41	43	0.17	1	0.37	1
GO:0005777	peroxisome	44	41	43	0.17	1	0.37	1
GO:0004888	transmembrane signaling receptor activity	83	77	75	0.87	1	0.39	1
GO:0000724	double-strand break repair via homologous recombination	20	19	20	0.23	1	0.39	1
GO:0006879	cellular iron ion homeostasis	20	19	20	0.23	1	0.39	1
GO:0030890	positive regulation of B cell proliferation	20	19	20	0.23	1	0.39	1
GO:0017147	Wnt-protein binding	20	19	20	0.23	1	0.39	1
GO:0005901	caveola	20	19	20	0.23	1	0.39	1
GO:0006730	one-carbon metabolic process	20	19	20	0.23	1	0.39	1
GO:0008373	sialyltransferase activity	20	19	20	0.23	1	0.39	1
GO:0043507	positive regulation of JUN kinase activity	20	19	20	0.23	1	0.39	1
GO:0042995	cell projection	20	19	20	0.23	1	0.39	1
GO:0071230	cellular response to amino acid stimulus	20	19	20	0.23	1	0.39	1
GO:0000793	condensed chromosome	20	19	20	0.23	1	0.39	1
GO:0004890	GABA-A receptor activity	20	19	20	0.23	1	0.39	1
GO:0006479	protein methylation	20	19	20	0.23	1	0.39	1
GO:0046332	SMAD binding	19	18	19	0.25	1	0.39	1
GO:0006888	ER to Golgi vesicle-mediated transport	19	18	19	0.25	1	0.39	1
GO:0008060	ARF GTPase activator activity	19	18	19	0.25	1	0.39	1
GO:0032312	regulation of ARF GTPase activity	19	18	19	0.25	1	0.39	1
GO:0015078	hydrogen ion transmembrane transporter activity	19	18	19	0.25	1	0.39	1
GO:0007610	behavior	19	18	19	0.25	1	0.39	1
GO:0023014	signal transduction by phosphorylation	19	18	19	0.25	1	0.39	1
GO:0035235	ionotropic glutamate receptor signaling pathway	19	18	19	0.25	1	0.39	1
GO:0004970	ionotropic glutamate receptor activity	19	18	19	0.25	1	0.39	1
GO:0005234	extracellular-glutamate-gated ion channel activity	19	18	19	0.25	1	0.39	1
GO:0051289	protein homotetramerization	19	18	19	0.25	1	0.39	1
GO:0004402	histone acetyltransferase activity	19	18	19	0.25	1	0.39	1
GO:0005912	adherens junction	19	18	19	0.25	1	0.39	1
GO:0051603	proteolysis involved in cellular protein catabolic process	19	18	19	0.25	1	0.39	1
GO:0017048	Rho GTPase binding	19	18	19	0.25	1	0.39	1
GO:0034613	cellular protein localization	21	20	21	0.21	1	0.4	1
GO:0051087	chaperone binding	21	20	21	0.21	1	0.4	1
GO:0030426	growth cone	21	20	21	0.21	1	0.4	1
GO:0010212	response to ionizing radiation	21	20	21	0.21	1	0.4	1
GO:0005814	centriole	21	20	21	0.21	1	0.4	1
GO:0006352	transcription initiation, DNA-dependent	21	20	21	0.21	1	0.4	1
GO:0048146	positive regulation of fibroblast proliferation	21	20	21	0.21	1	0.4	1
GO:0001932	regulation of protein phosphorylation	21	20	21	0.21	1	0.4	1
GO:0003697	single-stranded DNA binding	21	20	21	0.21	1	0.4	1
GO:0009378	four-way junction helicase activity	22	20	22	0.2	1	0.4	1
GO:0034968	histone lysine methylation	22	20	22	0.2	1	0.4	1
GO:0045599	negative regulation of fat cell differentiation	22	20	22	0.2	1	0.4	1
GO:0032092	positive regulation of protein binding	22	20	22	0.2	1	0.4	1
GO:0015991	ATP hydrolysis coupled proton transport	22	20	22	0.2	1	0.4	1
GO:0005178	integrin binding	22	20	22	0.2	1	0.4	1
GO:0045596	negative regulation of cell differentiation	22	20	22	0.2	1	0.4	1
GO:0016363	nuclear matrix	22	20	22	0.2	1	0.4	1
GO:0000502	proteasome complex	22	20	22	0.2	1	0.4	1
GO:0001741	XY body	7	7	6	0.92	1	0.4	1
GO:0010667	negative regulation of cardiac muscle cell apoptotic process	7	7	6	0.92	1	0.4	1
GO:0043292	contractile fiber	7	7	6	0.92	1	0.4	1
GO:0046638	positive regulation of alpha-beta T cell differentiation	7	7	6	0.92	1	0.4	1
GO:0051281	positive regulation of release of sequestered calcium ion into cytosol	7	7	6	0.92	1	0.4	1
GO:0046686	response to cadmium ion	7	7	6	0.92	1	0.4	1
GO:0043393	regulation of protein binding	7	7	6	0.92	1	0.4	1
GO:0034341	response to interferon-gamma	7	7	6	0.92	1	0.4	1
GO:0010800	positive regulation of peptidyl-threonine phosphorylation	7	7	6	0.92	1	0.4	1
GO:0001046	core promoter sequence-specific DNA binding	7	7	6	0.92	1	0.4	1
GO:0071837	HMG box domain binding	7	7	6	0.92	1	0.4	1
GO:0004887	thyroid hormone receptor activity	7	7	6	0.92	1	0.4	1
GO:0016799	hydrolase activity, hydrolyzing N-glycosyl compounds	7	7	6	0.92	1	0.4	1
GO:0043034	costamere	7	7	6	0.92	1	0.4	1
GO:0030057	desmosome	7	7	6	0.92	1	0.4	1
GO:0045171	intercellular bridge	7	7	6	0.92	1	0.4	1
GO:0007250	activation of NF-kappaB-inducing kinase activity	7	7	6	0.92	1	0.4	1
GO:0043425	bHLH transcription factor binding	7	7	6	0.92	1	0.4	1
GO:0042346	positive regulation of NF-kappaB import into nucleus	7	7	6	0.92	1	0.4	1
GO:0050776	regulation of immune response	7	7	6	0.92	1	0.4	1
GO:0008198	ferrous iron binding	7	7	6	0.92	1	0.4	1
GO:0005892	acetylcholine-gated channel complex	7	7	6	0.92	1	0.4	1
GO:0016050	vesicle organization	7	7	6	0.92	1	0.4	1
GO:0015711	organic anion transport	7	7	6	0.92	1	0.4	1
GO:0006790	sulfur compound metabolic process	7	7	6	0.92	1	0.4	1
GO:0006672	ceramide metabolic process	7	7	6	0.92	1	0.4	1
GO:0060687	regulation of branching involved in prostate gland morphogenesis	7	7	6	0.92	1	0.4	1
GO:0018024	histone-lysine N-methyltransferase activity	23	21	23	0.18	1	0.4	1
GO:0000413	protein peptidyl-prolyl isomerization	23	21	23	0.18	1	0.4	1
GO:0003755	peptidyl-prolyl cis-trans isomerase activity	23	21	23	0.18	1	0.4	1
GO:0014069	postsynaptic density	23	21	23	0.18	1	0.4	1
GO:0046330	positive regulation of JNK cascade	23	21	23	0.18	1	0.4	1
GO:0006096	glycolysis	23	21	23	0.18	1	0.4	1
GO:0032403	protein complex binding	23	21	23	0.18	1	0.4	1
GO:0048013	ephrin receptor signaling pathway	23	21	23	0.18	1	0.4	1
GO:0030163	protein catabolic process	23	21	23	0.18	1	0.4	1
GO:0032088	negative regulation of NF-kappaB transcription factor activity	23	21	23	0.18	1	0.4	1
GO:0042626	ATPase activity, coupled to transmembrane movement of substances	23	21	23	0.18	1	0.4	1
GO:0031966	mitochondrial membrane	23	21	23	0.18	1	0.4	1
GO:0010811	positive regulation of cell-substrate adhesion	23	21	23	0.18	1	0.4	1
GO:0016491	oxidoreductase activity	361	335	340	0.2	1	0.41	1
GO:0006814	sodium ion transport	51	47	46	0.85	1	0.41	1
GO:0006810	transport	589	547	542	0.82	1	0.41	1
GO:0051287	NAD binding	24	22	24	0.17	1	0.41	1
GO:0004114	3',5'-cyclic-nucleotide phosphodiesterase activity	24	22	24	0.17	1	0.41	1
GO:0050821	protein stabilization	24	22	24	0.17	1	0.41	1
GO:0006606	protein import into nucleus	24	22	24	0.17	1	0.41	1
GO:0006469	negative regulation of protein kinase activity	24	22	24	0.17	1	0.41	1
GO:0070936	protein K48-linked ubiquitination	24	22	24	0.17	1	0.41	1
GO:0007017	microtubule-based process	24	22	24	0.17	1	0.41	1
GO:0016706	oxidoreductase activity, acting on paired donors, with incorporation or reduction of molecular oxygen, 2-oxoglutarate as one donor, and incorporation of one atom each of oxygen into both donors	24	22	24	0.17	1	0.41	1
GO:0005921	gap junction	26	24	23	0.89	1	0.43	1
GO:0003777	microtubule motor activity	57	53	55	0.22	1	0.44	1
GO:0006546	glycine catabolic process	8	7	7	0.89	1	0.45	1
GO:0000070	mitotic sister chromatid segregation	8	7	7	0.89	1	0.45	1
GO:0050482	arachidonic acid secretion	8	7	7	0.89	1	0.45	1
GO:0007623	circadian rhythm	8	7	7	0.89	1	0.45	1
GO:0007159	leukocyte cell-cell adhesion	8	7	7	0.89	1	0.45	1
GO:0006865	amino acid transport	8	7	7	0.89	1	0.45	1
GO:0046928	regulation of neurotransmitter secretion	8	7	7	0.89	1	0.45	1
GO:0003993	acid phosphatase activity	8	7	7	0.89	1	0.45	1
GO:0006183	GTP biosynthetic process	8	7	7	0.89	1	0.45	1
GO:0006165	nucleoside diphosphate phosphorylation	8	7	7	0.89	1	0.45	1
GO:0006228	UTP biosynthetic process	8	7	7	0.89	1	0.45	1
GO:0004550	nucleoside diphosphate kinase activity	8	7	7	0.89	1	0.45	1
GO:0032728	positive regulation of interferon-beta production	8	7	7	0.89	1	0.45	1
GO:0009312	oligosaccharide biosynthetic process	8	7	7	0.89	1	0.45	1
GO:0048384	retinoic acid receptor signaling pathway	8	7	7	0.89	1	0.45	1
GO:0008199	ferric iron binding	8	7	7	0.89	1	0.45	1
GO:0046622	positive regulation of organ growth	8	7	7	0.89	1	0.45	1
GO:0032874	positive regulation of stress-activated MAPK cascade	8	7	7	0.89	1	0.45	1
GO:0032715	negative regulation of interleukin-6 production	8	7	7	0.89	1	0.45	1
GO:0032024	positive regulation of insulin secretion	8	7	7	0.89	1	0.45	1
GO:0042438	melanin biosynthetic process	8	7	7	0.89	1	0.45	1
GO:0016712	oxidoreductase activity, acting on paired donors, with incorporation or reduction of molecular oxygen, reduced flavin or flavoprotein as one donor, and incorporation of one atom of oxygen	8	7	7	0.89	1	0.45	1
GO:0005254	chloride channel activity	8	7	7	0.89	1	0.45	1
GO:0001510	RNA methylation	8	7	7	0.89	1	0.45	1
GO:0030509	BMP signaling pathway	28	26	25	0.87	1	0.45	1
GO:0006520	cellular amino acid metabolic process	28	26	25	0.87	1	0.45	1
GO:0044237	cellular metabolic process	30	28	27	0.84	1	0.47	1
GO:0005856	cytoskeleton	119	111	113	0.25	1	0.47	1
GO:0005886	plasma membrane	811	753	759	0.24	1	0.48	1
GO:0000060	protein import into nucleus, translocation	9	8	8	0.87	1	0.48	1
GO:0005104	fibroblast growth factor receptor binding	9	8	8	0.87	1	0.48	1
GO:0034605	cellular response to heat	9	8	8	0.87	1	0.48	1
GO:0002026	regulation of the force of heart contraction	9	8	8	0.87	1	0.48	1
GO:0005903	brush border	9	8	8	0.87	1	0.48	1
GO:0050860	negative regulation of T cell receptor signaling pathway	9	8	8	0.87	1	0.48	1
GO:0070372	regulation of ERK1 and ERK2 cascade	9	8	8	0.87	1	0.48	1
GO:0045725	positive regulation of glycogen biosynthetic process	9	8	8	0.87	1	0.48	1
GO:0051297	centrosome organization	9	8	8	0.87	1	0.48	1
GO:0006241	CTP biosynthetic process	9	8	8	0.87	1	0.48	1
GO:0017148	negative regulation of translation	9	8	8	0.87	1	0.48	1
GO:0050750	low-density lipoprotein particle receptor binding	9	8	8	0.87	1	0.48	1
GO:0045502	dynein binding	9	8	8	0.87	1	0.48	1
GO:0010033	response to organic substance	9	8	8	0.87	1	0.48	1
GO:0007140	male meiosis	9	8	8	0.87	1	0.48	1
GO:0008235	metalloexopeptidase activity	9	8	8	0.87	1	0.48	1
GO:0031648	protein destabilization	9	8	8	0.87	1	0.48	1
GO:0008375	acetylglucosaminyltransferase activity	9	8	8	0.87	1	0.48	1
GO:0042470	melanosome	9	8	8	0.87	1	0.48	1
GO:0007126	meiosis	9	8	8	0.87	1	0.48	1
GO:0005089	Rho guanyl-nucleotide exchange factor activity	69	64	66	0.27	1	0.49	1
GO:0000785	chromatin	34	32	33	0.29	1	0.51	1
GO:0031965	nuclear membrane	34	32	33	0.29	1	0.51	1
GO:0016337	cell-cell adhesion	36	33	35	0.26	1	0.51	1
GO:0043410	positive regulation of MAPK cascade	36	33	35	0.26	1	0.51	1
GO:0005262	calcium channel activity	36	33	35	0.26	1	0.51	1
GO:0005635	nuclear envelope	37	34	36	0.25	1	0.52	1
GO:0016779	nucleotidyltransferase activity	37	34	36	0.25	1	0.52	1
GO:0042826	histone deacetylase binding	37	34	36	0.25	1	0.52	1
GO:0045165	cell fate commitment	38	35	37	0.24	1	0.52	1
GO:0016747	transferase activity, transferring acyl groups other than amino-acyl groups	38	35	37	0.24	1	0.52	1
GO:0016323	basolateral plasma membrane	38	35	37	0.24	1	0.52	1
GO:0007243	intracellular protein kinase cascade	38	35	37	0.24	1	0.52	1
GO:0001673	male germ cell nucleus	10	9	9	0.84	1	0.52	1
GO:0060766	negative regulation of androgen receptor signaling pathway	10	9	9	0.84	1	0.52	1
GO:0042130	negative regulation of T cell proliferation	10	9	9	0.84	1	0.52	1
GO:0030017	sarcomere	10	9	9	0.84	1	0.52	1
GO:0045429	positive regulation of nitric oxide biosynthetic process	10	9	9	0.84	1	0.52	1
GO:0040008	regulation of growth	10	9	9	0.84	1	0.52	1
GO:0035690	cellular response to drug	10	9	9	0.84	1	0.52	1
GO:0046658	anchored to plasma membrane	10	9	9	0.84	1	0.52	1
GO:0001782	B cell homeostasis	10	9	9	0.84	1	0.52	1
GO:0008624	induction of apoptosis by extracellular signals	10	9	9	0.84	1	0.52	1
GO:0016651	oxidoreductase activity, acting on NADH or NADPH	10	9	9	0.84	1	0.52	1
GO:0005614	interstitial matrix	10	9	9	0.84	1	0.52	1
GO:0009967	positive regulation of signal transduction	10	9	9	0.84	1	0.52	1
GO:0001578	microtubule bundle formation	10	9	9	0.84	1	0.52	1
GO:0009755	hormone-mediated signaling pathway	10	9	9	0.84	1	0.52	1
GO:0045216	cell-cell junction organization	10	9	9	0.84	1	0.52	1
GO:0048661	positive regulation of smooth muscle cell proliferation	10	9	9	0.84	1	0.52	1
GO:0033209	tumor necrosis factor-mediated signaling pathway	10	9	9	0.84	1	0.52	1
GO:0030301	cholesterol transport	10	9	9	0.84	1	0.52	1
GO:0071347	cellular response to interleukin-1	10	9	9	0.84	1	0.52	1
GO:0016811	hydrolase activity, acting on carbon-nitrogen (but not peptide) bonds, in linear amides	10	9	9	0.84	1	0.52	1
GO:0008201	heparin binding	39	36	38	0.22	1	0.52	1
GO:0005802	trans-Golgi network	39	36	38	0.22	1	0.52	1
GO:0030336	negative regulation of cell migration	40	37	36	0.85	1	0.53	1
GO:0055085	transmembrane transport	369	343	340	0.76	1	0.54	1
GO:0042803	protein homodimerization activity	255	237	240	0.27	1	0.54	1
GO:0004553	hydrolase activity, hydrolyzing O-glycosyl compounds	42	39	38	0.82	1	0.54	1
GO:0007186	G-protein coupled receptor signaling pathway	556	517	513	0.75	1	0.55	1
GO:0051225	spindle assembly	11	10	10	0.82	1	0.56	1
GO:0000987	core promoter proximal region sequence-specific DNA binding	11	10	10	0.82	1	0.56	1
GO:0031526	brush border membrane	11	10	10	0.82	1	0.56	1
GO:0070373	negative regulation of ERK1 and ERK2 cascade	11	10	10	0.82	1	0.56	1
GO:0043627	response to estrogen stimulus	11	10	10	0.82	1	0.56	1
GO:0060326	cell chemotaxis	11	10	10	0.82	1	0.56	1
GO:0015385	sodium:hydrogen antiporter activity	11	10	10	0.82	1	0.56	1
GO:0006513	protein monoubiquitination	11	10	10	0.82	1	0.56	1
GO:0008831	dTDP-4-dehydrorhamnose reductase activity	11	10	10	0.82	1	0.56	1
GO:0045226	extracellular polysaccharide biosynthetic process	11	10	10	0.82	1	0.56	1
GO:0032526	response to retinoic acid	11	10	10	0.82	1	0.56	1
GO:0005875	microtubule associated complex	11	10	10	0.82	1	0.56	1
GO:0042056	chemoattractant activity	11	10	10	0.82	1	0.56	1
GO:0005719	nuclear euchromatin	11	10	10	0.82	1	0.56	1
GO:0070371	ERK1 and ERK2 cascade	11	10	10	0.82	1	0.56	1
GO:0009072	aromatic amino acid family metabolic process	11	10	10	0.82	1	0.56	1
GO:0016407	acetyltransferase activity	11	10	10	0.82	1	0.56	1
GO:0046326	positive regulation of glucose import	11	10	10	0.82	1	0.56	1
GO:0051017	actin filament bundle assembly	11	10	10	0.82	1	0.56	1
GO:0043027	cysteine-type endopeptidase inhibitor activity involved in apoptotic process	11	10	10	0.82	1	0.56	1
GO:0004197	cysteine-type endopeptidase activity	45	42	41	0.79	1	0.56	1
GO:0008017	microtubule binding	47	44	43	0.76	1	0.57	1
GO:0016616	oxidoreductase activity, acting on the CH-OH group of donors, NAD or NADP as acceptor	48	45	46	0.33	1	0.58	1
GO:0015630	microtubule cytoskeleton	49	46	47	0.31	1	0.58	1
GO:0006470	protein dephosphorylation	112	104	106	0.31	1	0.58	1
GO:0046982	protein heterodimerization activity	112	104	106	0.31	1	0.58	1
GO:0007050	cell cycle arrest	50	46	48	0.3	1	0.58	1
GO:0006915	apoptotic process	116	108	110	0.27	1	0.58	1
GO:0005768	endosome	52	48	50	0.28	1	0.58	1
GO:0006351	transcription, DNA-dependent	210	195	193	0.76	1	0.59	1
GO:0004857	enzyme inhibitor activity	12	11	11	0.79	1	0.59	1
GO:0001948	glycoprotein binding	12	11	11	0.79	1	0.59	1
GO:0019905	syntaxin binding	12	11	11	0.79	1	0.59	1
GO:0043086	negative regulation of catalytic activity	12	11	11	0.79	1	0.59	1
GO:0001669	acrosomal vesicle	12	11	11	0.79	1	0.59	1
GO:0042177	negative regulation of protein catabolic process	12	11	11	0.79	1	0.59	1
GO:0042542	response to hydrogen peroxide	12	11	11	0.79	1	0.59	1
GO:0071300	cellular response to retinoic acid	12	11	11	0.79	1	0.59	1
GO:0023019	signal transduction involved in regulation of gene expression	12	11	11	0.79	1	0.59	1
GO:0007257	activation of JUN kinase activity	12	11	11	0.79	1	0.59	1
GO:0015297	antiporter activity	12	11	11	0.79	1	0.59	1
GO:0045736	negative regulation of cyclin-dependent protein kinase activity	12	11	11	0.79	1	0.59	1
GO:0032720	negative regulation of tumor necrosis factor production	12	11	11	0.79	1	0.59	1
GO:0042771	DNA damage response, signal transduction by p53 class mediator resulting in induction of apoptosis	12	11	11	0.79	1	0.59	1
GO:0032154	cleavage furrow	12	11	11	0.79	1	0.59	1
GO:0035085	cilium axoneme	12	11	11	0.79	1	0.59	1
GO:0016585	chromatin remodeling complex	12	11	11	0.79	1	0.59	1
GO:0010181	FMN binding	12	11	11	0.79	1	0.59	1
GO:0030983	mismatched DNA binding	12	11	11	0.79	1	0.59	1
GO:0005975	carbohydrate metabolic process	125	116	115	0.73	1	0.6	1
GO:0005795	Golgi stack	13	12	12	0.77	1	0.62	1
GO:0030593	neutrophil chemotaxis	13	12	12	0.77	1	0.62	1
GO:0006641	triglyceride metabolic process	13	12	12	0.77	1	0.62	1
GO:0050681	androgen receptor binding	13	12	12	0.77	1	0.62	1
GO:0032729	positive regulation of interferon-gamma production	13	12	12	0.77	1	0.62	1
GO:0071407	cellular response to organic cyclic compound	13	12	12	0.77	1	0.62	1
GO:0045931	positive regulation of mitotic cell cycle	13	12	12	0.77	1	0.62	1
GO:0007265	Ras protein signal transduction	13	12	12	0.77	1	0.62	1
GO:0034612	response to tumor necrosis factor	13	12	12	0.77	1	0.62	1
GO:0008333	endosome to lysosome transport	13	12	12	0.77	1	0.62	1
GO:0000980	RNA polymerase II distal enhancer sequence-specific DNA binding	13	12	12	0.77	1	0.62	1
GO:0032391	photoreceptor connecting cilium	13	12	12	0.77	1	0.62	1
GO:0043542	endothelial cell migration	13	12	12	0.77	1	0.62	1
GO:0072593	reactive oxygen species metabolic process	13	12	12	0.77	1	0.62	1
GO:0015299	solute:hydrogen antiporter activity	13	12	12	0.77	1	0.62	1
GO:0030968	endoplasmic reticulum unfolded protein response	13	12	12	0.77	1	0.62	1
GO:0032420	stereocilium	13	12	12	0.77	1	0.62	1
GO:0006284	base-excision repair	13	12	12	0.77	1	0.62	1
GO:0006298	mismatch repair	13	12	12	0.77	1	0.62	1
GO:0016604	nuclear body	14	13	14	0.36	1	0.62	1
GO:0005977	glycogen metabolic process	14	13	14	0.36	1	0.62	1
GO:0071944	cell periphery	14	13	14	0.36	1	0.62	1
GO:0030971	receptor tyrosine kinase binding	14	13	14	0.36	1	0.62	1
GO:0006099	tricarboxylic acid cycle	14	13	14	0.36	1	0.62	1
GO:0000049	tRNA binding	14	13	14	0.36	1	0.62	1
GO:0043197	dendritic spine	14	13	14	0.36	1	0.62	1
GO:0016579	protein deubiquitination	14	13	14	0.36	1	0.62	1
GO:0016769	transferase activity, transferring nitrogenous groups	14	13	14	0.36	1	0.62	1
GO:0007254	JNK cascade	14	13	14	0.36	1	0.62	1
GO:0000186	activation of MAPKK activity	14	13	14	0.36	1	0.62	1
GO:0005261	cation channel activity	14	13	14	0.36	1	0.62	1
GO:0045879	negative regulation of smoothened signaling pathway	14	13	14	0.36	1	0.62	1
GO:0004675	transmembrane receptor protein serine/threonine kinase activity	14	13	14	0.36	1	0.62	1
GO:0003995	acyl-CoA dehydrogenase activity	14	13	14	0.36	1	0.62	1
GO:0030318	melanocyte differentiation	14	13	14	0.36	1	0.62	1
GO:0001522	pseudouridine synthesis	14	13	14	0.36	1	0.62	1
GO:0048010	vascular endothelial growth factor receptor signaling pathway	14	13	14	0.36	1	0.62	1
GO:0032587	ruffle membrane	14	13	14	0.36	1	0.62	1
GO:0042147	retrograde transport, endosome to Golgi	14	13	14	0.36	1	0.62	1
GO:0004707	MAP kinase activity	14	13	14	0.36	1	0.62	1
GO:0051020	GTPase binding	14	13	14	0.36	1	0.62	1
GO:0004143	diacylglycerol kinase activity	14	13	14	0.36	1	0.62	1
GO:0022900	electron transport chain	14	13	14	0.36	1	0.62	1
GO:0004089	carbonate dehydratase activity	14	13	14	0.36	1	0.62	1
GO:0008380	RNA splicing	14	13	14	0.36	1	0.62	1
GO:0005759	mitochondrial matrix	14	13	14	0.36	1	0.62	1
GO:0000045	autophagic vacuole assembly	14	13	14	0.36	1	0.62	1
GO:0005884	actin filament	15	14	15	0.33	1	0.62	1
GO:0015986	ATP synthesis coupled proton transport	15	14	15	0.33	1	0.62	1
GO:0004527	exonuclease activity	15	14	15	0.33	1	0.62	1
GO:0043235	receptor complex	15	14	15	0.33	1	0.62	1
GO:0006506	GPI anchor biosynthetic process	15	14	15	0.33	1	0.62	1
GO:0007189	adenylate cyclase-activating G-protein coupled receptor signaling pathway	15	14	15	0.33	1	0.62	1
GO:0044325	ion channel binding	15	14	15	0.33	1	0.62	1
GO:0032956	regulation of actin cytoskeleton organization	15	14	15	0.33	1	0.62	1
GO:0008610	lipid biosynthetic process	15	14	15	0.33	1	0.62	1
GO:0032321	positive regulation of Rho GTPase activity	15	14	15	0.33	1	0.62	1
GO:0007178	transmembrane receptor protein serine/threonine kinase signaling pathway	15	14	15	0.33	1	0.62	1
GO:0045648	positive regulation of erythrocyte differentiation	15	14	15	0.33	1	0.62	1
GO:0034504	protein localization to nucleus	15	14	15	0.33	1	0.62	1
GO:0008219	cell death	15	14	15	0.33	1	0.62	1
GO:0030863	cortical cytoskeleton	15	14	15	0.33	1	0.62	1
GO:0009982	pseudouridine synthase activity	15	14	15	0.33	1	0.62	1
GO:0004843	ubiquitin-specific protease activity	15	14	15	0.33	1	0.62	1
GO:0005881	cytoplasmic microtubule	15	14	15	0.33	1	0.62	1
GO:0051539	4 iron, 4 sulfur cluster binding	15	14	15	0.33	1	0.62	1
GO:0010595	positive regulation of endothelial cell migration	15	14	15	0.33	1	0.62	1
GO:0001085	RNA polymerase II transcription factor binding	15	14	15	0.33	1	0.62	1
GO:0005839	proteasome core complex	15	14	15	0.33	1	0.62	1
GO:0019205	nucleobase-containing compound kinase activity	15	14	15	0.33	1	0.62	1
GO:0031418	L-ascorbic acid binding	15	14	15	0.33	1	0.62	1
GO:0005083	small GTPase regulator activity	15	14	15	0.33	1	0.62	1
GO:0003950	NAD+ ADP-ribosyltransferase activity	15	14	15	0.33	1	0.62	1
GO:0008080	N-acetyltransferase activity	15	14	15	0.33	1	0.62	1
GO:0005518	collagen binding	15	14	15	0.33	1	0.62	1
GO:0005625	soluble fraction	61	57	56	0.74	1	0.62	1
GO:0048037	cofactor binding	16	15	16	0.31	1	0.62	1
GO:0019003	GDP binding	16	15	16	0.31	1	0.62	1
GO:0000932	cytoplasmic mRNA processing body	16	15	16	0.31	1	0.62	1
GO:0046875	ephrin receptor binding	16	15	16	0.31	1	0.62	1
GO:0048008	platelet-derived growth factor receptor signaling pathway	16	15	16	0.31	1	0.62	1
GO:0050808	synapse organization	16	15	16	0.31	1	0.62	1
GO:0016485	protein processing	16	15	16	0.31	1	0.62	1
GO:0030288	outer membrane-bounded periplasmic space	16	15	16	0.31	1	0.62	1
GO:0005932	microtubule basal body	16	15	16	0.31	1	0.62	1
GO:0031623	receptor internalization	16	15	16	0.31	1	0.62	1
GO:0009451	RNA modification	16	15	16	0.31	1	0.62	1
GO:0006417	regulation of translation	16	15	16	0.31	1	0.62	1
GO:0042383	sarcolemma	16	15	16	0.31	1	0.62	1
GO:0016620	oxidoreductase activity, acting on the aldehyde or oxo group of donors, NAD or NADP as acceptor	16	15	16	0.31	1	0.62	1
GO:0007266	Rho protein signal transduction	16	15	16	0.31	1	0.62	1
GO:0000398	nuclear mRNA splicing, via spliceosome	16	15	16	0.31	1	0.62	1
GO:0031252	cell leading edge	16	15	16	0.31	1	0.62	1
GO:0004298	threonine-type endopeptidase activity	16	15	16	0.31	1	0.62	1
GO:0019005	SCF ubiquitin ligase complex	16	15	16	0.31	1	0.62	1
GO:0007030	Golgi organization	16	15	16	0.31	1	0.62	1
GO:0009611	response to wounding	16	15	16	0.31	1	0.62	1
GO:0045600	positive regulation of fat cell differentiation	16	15	16	0.31	1	0.62	1
GO:0004129	cytochrome-c oxidase activity	16	15	16	0.31	1	0.62	1
GO:0001102	RNA polymerase II activating transcription factor binding	16	15	16	0.31	1	0.62	1
GO:0016055	Wnt receptor signaling pathway	63	59	60	0.34	1	0.63	1
GO:0003714	transcription corepressor activity	62	58	59	0.35	1	0.63	1
GO:0009058	biosynthetic process	64	59	61	0.32	1	0.63	1
GO:0004221	ubiquitin thiolesterase activity	65	60	62	0.31	1	0.63	1
GO:0051219	phosphoprotein binding	17	16	17	0.29	1	0.63	1
GO:0043407	negative regulation of MAP kinase activity	17	16	17	0.29	1	0.63	1
GO:0005765	lysosomal membrane	17	16	17	0.29	1	0.63	1
GO:0007040	lysosome organization	17	16	17	0.29	1	0.63	1
GO:0030374	ligand-dependent nuclear receptor transcription coactivator activity	17	16	17	0.29	1	0.63	1
GO:0015914	phospholipid transport	17	16	17	0.29	1	0.63	1
GO:0031594	neuromuscular junction	17	16	17	0.29	1	0.63	1
GO:0030155	regulation of cell adhesion	17	16	17	0.29	1	0.63	1
GO:0004715	non-membrane spanning protein tyrosine kinase activity	17	16	17	0.29	1	0.63	1
GO:0030139	endocytic vesicle	17	16	17	0.29	1	0.63	1
GO:0006631	fatty acid metabolic process	17	16	17	0.29	1	0.63	1
GO:0005793	endoplasmic reticulum-Golgi intermediate compartment	17	16	17	0.29	1	0.63	1
GO:0005158	insulin receptor binding	17	16	17	0.29	1	0.63	1
GO:0032869	cellular response to insulin stimulus	17	16	17	0.29	1	0.63	1
GO:0043130	ubiquitin binding	17	16	17	0.29	1	0.63	1
GO:0005643	nuclear pore	17	16	17	0.29	1	0.63	1
GO:0008484	sulfuric ester hydrolase activity	17	16	17	0.29	1	0.63	1
GO:0048015	phosphatidylinositol-mediated signaling	17	16	17	0.29	1	0.63	1
GO:0030838	positive regulation of actin filament polymerization	17	16	17	0.29	1	0.63	1
GO:0008305	integrin complex	17	16	17	0.29	1	0.63	1
GO:0005778	peroxisomal membrane	17	16	17	0.29	1	0.63	1
GO:0008094	DNA-dependent ATPase activity	17	16	17	0.29	1	0.63	1
GO:0008180	signalosome	17	16	17	0.29	1	0.63	1
GO:0051592	response to calcium ion	17	16	17	0.29	1	0.63	1
GO:0006635	fatty acid beta-oxidation	17	16	17	0.29	1	0.63	1
GO:0050661	NADP binding	17	16	17	0.29	1	0.63	1
GO:0042787	protein ubiquitination involved in ubiquitin-dependent protein catabolic process	17	16	17	0.29	1	0.63	1
GO:0004722	protein serine/threonine phosphatase activity	17	16	17	0.29	1	0.63	1
GO:0006334	nucleosome assembly	67	62	64	0.29	1	0.63	1
GO:0035023	regulation of Rho protein signal transduction	67	62	64	0.29	1	0.63	1
GO:0030131	clathrin adaptor complex	18	17	18	0.27	1	0.63	1
GO:0009966	regulation of signal transduction	18	17	18	0.27	1	0.63	1
GO:0005109	frizzled binding	18	17	18	0.27	1	0.63	1
GO:0006461	protein complex assembly	18	17	18	0.27	1	0.63	1
GO:0040018	positive regulation of multicellular organism growth	18	17	18	0.27	1	0.63	1
GO:0071363	cellular response to growth factor stimulus	18	17	18	0.27	1	0.63	1
GO:0008286	insulin receptor signaling pathway	18	17	18	0.27	1	0.63	1
GO:0022627	cytosolic small ribosomal subunit	18	17	18	0.27	1	0.63	1
GO:0042645	mitochondrial nucleoid	18	17	18	0.27	1	0.63	1
GO:0006633	fatty acid biosynthetic process	18	17	18	0.27	1	0.63	1
GO:0019898	extrinsic to membrane	18	17	18	0.27	1	0.63	1
GO:0030001	metal ion transport	18	17	18	0.27	1	0.63	1
GO:0005747	mitochondrial respiratory chain complex I	18	17	18	0.27	1	0.63	1
GO:0005201	extracellular matrix structural constituent	18	17	18	0.27	1	0.63	1
GO:0030433	ER-associated protein catabolic process	18	17	18	0.27	1	0.63	1
GO:0030199	collagen fibril organization	18	17	18	0.27	1	0.63	1
GO:0004003	ATP-dependent DNA helicase activity	18	17	18	0.27	1	0.63	1
GO:0007205	protein kinase C-activating G-protein coupled receptor signaling pathway	18	17	18	0.27	1	0.63	1
GO:0016817	hydrolase activity, acting on acid anhydrides	18	17	18	0.27	1	0.63	1
GO:0008276	protein methyltransferase activity	18	17	18	0.27	1	0.63	1
GO:0016818	hydrolase activity, acting on acid anhydrides, in phosphorus-containing anhydrides	18	17	18	0.27	1	0.63	1
GO:0001933	negative regulation of protein phosphorylation	18	17	18	0.27	1	0.63	1
GO:0042327	positive regulation of phosphorylation	19	18	17	0.85	1	0.64	1
GO:0010951	negative regulation of endopeptidase activity	19	18	17	0.85	1	0.64	1
GO:0004866	endopeptidase inhibitor activity	19	18	17	0.85	1	0.64	1
GO:0032880	regulation of protein localization	19	18	17	0.85	1	0.64	1
GO:0016798	hydrolase activity, acting on glycosyl bonds	19	18	17	0.85	1	0.64	1
GO:0009987	cellular process	19	18	17	0.85	1	0.64	1
GO:0055114	oxidation-reduction process	463	430	433	0.34	1	0.65	1
GO:0048589	developmental growth	20	19	18	0.83	1	0.65	1
GO:0035725	sodium ion transmembrane transport	20	19	18	0.83	1	0.65	1
GO:0008324	cation transmembrane transporter activity	20	19	18	0.83	1	0.65	1
GO:0000910	cytokinesis	20	19	18	0.83	1	0.65	1
GO:0042632	cholesterol homeostasis	21	20	19	0.82	1	0.66	1
GO:0003712	transcription cofactor activity	21	20	19	0.82	1	0.66	1
GO:0030141	secretory granule	21	20	19	0.82	1	0.66	1
GO:0008378	galactosyltransferase activity	21	20	19	0.82	1	0.66	1
GO:0008234	cysteine-type peptidase activity	77	72	73	0.35	1	0.66	1
GO:0005694	chromosome	82	76	78	0.3	1	0.66	1
GO:0004435	phosphatidylinositol phospholipase C activity	22	20	20	0.8	1	0.67	1
GO:0004222	metalloendopeptidase activity	86	80	79	0.73	1	0.67	1
GO:0043473	pigmentation	23	21	21	0.78	1	0.68	1
GO:0004879	ligand-activated sequence-specific DNA binding RNA polymerase II transcription factor activity	23	21	21	0.78	1	0.68	1
GO:0030522	intracellular receptor mediated signaling pathway	23	21	21	0.78	1	0.68	1
GO:0045668	negative regulation of osteoblast differentiation	23	21	21	0.78	1	0.68	1
GO:0030246	carbohydrate binding	23	21	21	0.78	1	0.68	1
GO:0043234	protein complex	89	83	82	0.7	1	0.68	1
GO:0044212	transcription regulatory region DNA binding	92	85	87	0.36	1	0.68	1
GO:0035335	peptidyl-tyrosine dephosphorylation	92	85	87	0.36	1	0.68	1
GO:0045202	synapse	94	87	89	0.33	1	0.69	1
GO:0051897	positive regulation of protein kinase B signaling cascade	24	22	22	0.76	1	0.69	1
GO:0045087	innate immune response	24	22	22	0.76	1	0.69	1
GO:0050731	positive regulation of peptidyl-tyrosine phosphorylation	24	22	22	0.76	1	0.69	1
GO:0008137	NADH dehydrogenase (ubiquinone) activity	24	22	22	0.76	1	0.69	1
GO:0004725	protein tyrosine phosphatase activity	96	89	91	0.31	1	0.69	1
GO:0010923	negative regulation of phosphatase activity	25	23	23	0.74	1	0.7	1
GO:0003729	mRNA binding	25	23	23	0.74	1	0.7	1
GO:0030145	manganese ion binding	25	23	23	0.74	1	0.7	1
GO:0005198	structural molecule activity	102	95	94	0.7	1	0.7	1
GO:0007219	Notch signaling pathway	26	24	24	0.72	1	0.71	1
GO:0040007	growth	27	25	25	0.7	1	0.72	1
GO:0045111	intermediate filament cytoskeleton	27	25	25	0.7	1	0.72	1
GO:0006338	chromatin remodeling	27	25	25	0.7	1	0.72	1
GO:0000082	G1/S transition of mitotic cell cycle	28	26	27	0.4	1	0.72	1
GO:0030165	PDZ domain binding	28	26	27	0.4	1	0.72	1
GO:0017053	transcriptional repressor complex	28	26	27	0.4	1	0.72	1
GO:0005581	collagen	29	27	28	0.38	1	0.72	1
GO:0045669	positive regulation of osteoblast differentiation	30	28	29	0.36	1	0.72	1
GO:0050680	negative regulation of epithelial cell proliferation	30	28	29	0.36	1	0.72	1
GO:0018105	peptidyl-serine phosphorylation	30	28	29	0.36	1	0.72	1
GO:0017124	SH3 domain binding	32	30	31	0.33	1	0.73	1
GO:0019001	guanyl nucleotide binding	32	30	31	0.33	1	0.73	1
GO:0004714	transmembrane receptor protein tyrosine kinase activity	32	30	31	0.33	1	0.73	1
GO:0050679	positive regulation of epithelial cell proliferation	33	31	32	0.31	1	0.73	1
GO:0005938	cell cortex	33	31	32	0.31	1	0.73	1
GO:0015662	ATPase activity, coupled to transmembrane movement of ions, phosphorylative mechanism	33	31	32	0.31	1	0.73	1
GO:0016607	nuclear speck	33	31	32	0.31	1	0.73	1
GO:0004871	signal transducer activity	524	487	485	0.66	1	0.73	1
GO:0005819	spindle	34	32	31	0.78	1	0.73	1
GO:0045893	positive regulation of transcription, DNA-dependent	301	280	282	0.34	1	0.73	1
GO:0042593	glucose homeostasis	36	33	33	0.75	1	0.74	1
GO:0070374	positive regulation of ERK1 and ERK2 cascade	36	33	33	0.75	1	0.74	1
GO:0004872	receptor activity	596	554	552	0.65	1	0.74	1
GO:0003705	RNA polymerase II distal enhancer sequence-specific DNA binding transcription factor activity	37	34	34	0.73	1	0.74	1
GO:0005102	receptor binding	145	135	134	0.67	1	0.75	1
GO:0031410	cytoplasmic vesicle	38	35	35	0.72	1	0.75	1
GO:0030496	midbody	38	35	35	0.72	1	0.75	1
GO:0051091	positive regulation of sequence-specific DNA binding transcription factor activity	39	36	36	0.7	1	0.76	1
GO:0005230	extracellular ligand-gated ion channel activity	41	38	38	0.67	1	0.77	1
GO:0006821	chloride transport	42	39	40	0.42	1	0.77	1
GO:0016021	integral to membrane	1812	1683	1687	0.38	1	0.77	1
GO:0005267	potassium channel activity	44	41	42	0.39	1	0.77	1
GO:0071805	potassium ion transmembrane transport	45	42	43	0.37	1	0.77	1
GO:0000226	microtubule cytoskeleton organization	45	42	43	0.37	1	0.77	1
GO:0005911	cell-cell junction	45	42	43	0.37	1	0.77	1
GO:0045121	membrane raft	46	43	44	0.36	1	0.77	1
GO:0060070	canonical Wnt receptor signaling pathway	47	44	45	0.34	1	0.77	1
GO:0008146	sulfotransferase activity	47	44	45	0.34	1	0.77	1
GO:0030198	extracellular matrix organization	56	52	53	0.43	1	0.8	1
GO:0016477	cell migration	56	52	53	0.43	1	0.8	1
GO:0000786	nucleosome	59	55	56	0.39	1	0.8	1
GO:0035091	phosphatidylinositol binding	60	56	57	0.38	1	0.8	1
GO:0005789	endoplasmic reticulum membrane	68	63	63	0.65	1	0.81	1
GO:0006812	cation transport	72	67	68	0.41	1	0.82	1
GO:0051260	protein homooligomerization	76	71	72	0.36	1	0.82	1
GO:0042127	regulation of cell proliferation	80	74	74	0.66	1	0.83	1
GO:0005874	microtubule	86	80	81	0.42	1	0.83	1
GO:0019899	enzyme binding	88	82	83	0.4	1	0.83	1
GO:0015629	actin cytoskeleton	88	82	83	0.4	1	0.83	1
GO:0006357	regulation of transcription from RNA polymerase II promoter	122	113	113	0.63	1	0.86	1
GO:0005887	integral to plasma membrane	124	115	115	0.61	1	0.86	1
GO:0003779	actin binding	131	122	123	0.41	1	0.86	1
GO:0008152	metabolic process	537	499	498	0.6	1	0.86	1
GO:0008285	negative regulation of cell proliferation	158	147	148	0.43	1	0.88	1
GO:0043066	negative regulation of apoptotic process	172	160	161	0.43	1	0.88	1
GO:0003723	RNA binding	240	223	224	0.46	1	0.9	1
GO:0030217	T cell differentiation	1	1	1	0.93	1	1	1
GO:0035035	histone acetyltransferase binding	8	7	8	0.55	1	1	1
GO:0033233	regulation of protein sumoylation	1	1	1	0.93	1	1	1
GO:0008963	phospho-N-acetylmuramoyl-pentapeptide-transferase activity	1	1	1	0.93	1	1	1
GO:0006487	protein N-linked glycosylation	9	8	9	0.52	1	1	1
GO:0019408	dolichol biosynthetic process	1	1	1	0.93	1	1	1
GO:0003975	UDP-N-acetylglucosamine-dolichyl-phosphate N-acetylglucosaminephosphotransferase activity	1	1	1	0.93	1	1	1
GO:0000077	DNA damage checkpoint	13	12	13	0.38	1	1	1
GO:0030311	poly-N-acetyllactosamine biosynthetic process	1	1	1	0.93	1	1	1
GO:0008532	N-acetyllactosaminide beta-1,3-N-acetylglucosaminyltransferase activity	1	1	1	0.93	1	1	1
GO:0045667	regulation of osteoblast differentiation	7	7	7	0.6	1	1	1
GO:0004418	hydroxymethylbilane synthase activity	1	1	1	0.93	1	1	1
GO:0018160	peptidyl-pyrromethane cofactor linkage	1	1	1	0.93	1	1	1
GO:0022604	regulation of cell morphogenesis	13	12	13	0.38	1	1	1
GO:0010718	positive regulation of epithelial to mesenchymal transition	13	12	13	0.38	1	1	1
GO:0032444	activin responsive factor complex	1	1	1	0.93	1	1	1
GO:0070412	R-SMAD binding	13	12	13	0.38	1	1	1
GO:1900224	positive regulation of nodal signaling pathway involved in determination of lateral mesoderm left/right asymmetry	1	1	1	0.93	1	1	1
GO:0070411	I-SMAD binding	7	7	7	0.6	1	1	1
GO:0003690	double-stranded DNA binding	20	19	19	0.58	1	1	1
GO:0004616	phosphogluconate dehydrogenase (decarboxylating) activity	9	8	9	0.52	1	1	1
GO:0046907	intracellular transport	7	7	7	0.6	1	1	1
GO:0000184	nuclear-transcribed mRNA catabolic process, nonsense-mediated decay	11	10	11	0.44	1	1	1
GO:0016070	RNA metabolic process	22	20	21	0.53	1	1	1
GO:0008021	synaptic vesicle	41	38	39	0.44	1	1	1
GO:0015813	L-glutamate transport	9	8	9	0.52	1	1	1
GO:0017153	sodium:dicarboxylate symporter activity	9	8	9	0.52	1	1	1
GO:0005313	L-glutamate transmembrane transporter activity	7	7	7	0.6	1	1	1
GO:0015760	glucose-6-phosphate transport	1	1	1	0.93	1	1	1
GO:0001780	neutrophil homeostasis	1	1	1	0.93	1	1	1
GO:0032682	negative regulation of chemokine production	1	1	1	0.93	1	1	1
GO:0005680	anaphase-promoting complex	13	12	13	0.38	1	1	1
GO:0019900	kinase binding	22	20	21	0.53	1	1	1
GO:0015934	large ribosomal subunit	11	10	11	0.44	1	1	1
GO:0042073	intraflagellar transport	1	1	1	0.93	1	1	1
GO:0031593	polyubiquitin binding	9	8	9	0.52	1	1	1
GO:0008970	phosphatidylcholine 1-acylhydrolase activity	1	1	1	0.93	1	1	1
GO:0010983	positive regulation of high-density lipoprotein particle clearance	1	1	1	0.93	1	1	1
GO:0050746	regulation of lipoprotein metabolic process	1	1	1	0.93	1	1	1
GO:0032376	positive regulation of cholesterol transport	1	1	1	0.93	1	1	1
GO:0035097	histone methyltransferase complex	8	7	8	0.55	1	1	1
GO:0046513	ceramide biosynthetic process	9	8	9	0.52	1	1	1
GO:0030148	sphingolipid biosynthetic process	7	7	7	0.6	1	1	1
GO:0000159	protein phosphatase type 2A complex	11	10	11	0.44	1	1	1
GO:0006820	anion transport	13	12	13	0.38	1	1	1
GO:0005671	Ada2/Gcn5/Ada3 transcription activator complex	9	8	9	0.52	1	1	1
GO:0009314	response to radiation	8	7	8	0.55	1	1	1
GO:0034644	cellular response to UV	9	8	9	0.52	1	1	1
GO:0016051	carbohydrate biosynthetic process	13	12	13	0.38	1	1	1
GO:0047444	N-acylneuraminate-9-phosphate synthase activity	1	1	1	0.93	1	1	1
GO:0051378	serotonin binding	7	7	7	0.6	1	1	1
GO:0045727	positive regulation of translation	11	10	11	0.44	1	1	1
GO:0008408	3'-5' exonuclease activity	9	8	9	0.52	1	1	1
GO:0042734	presynaptic membrane	9	8	9	0.52	1	1	1
GO:0006047	UDP-N-acetylglucosamine metabolic process	1	1	1	0.93	1	1	1
GO:0008761	UDP-N-acetylglucosamine 2-epimerase activity	1	1	1	0.93	1	1	1
GO:0031519	PcG protein complex	11	10	11	0.44	1	1	1
GO:0042175	nuclear outer membrane-endoplasmic reticulum membrane network	1	1	1	0.93	1	1	1
GO:0010468	regulation of gene expression	58	54	54	0.6	1	1	1
GO:0043402	glucocorticoid mediated signaling pathway	1	1	1	0.93	1	1	1
GO:0004883	glucocorticoid receptor activity	1	1	1	0.93	1	1	1
GO:0005496	steroid binding	7	7	7	0.6	1	1	1
GO:0031946	regulation of glucocorticoid biosynthetic process	1	1	1	0.93	1	1	1
GO:0051267	CP2 mannose-ethanolamine phosphotransferase activity	1	1	1	0.93	1	1	1
GO:0008093	cytoskeletal adaptor activity	11	10	11	0.44	1	1	1
GO:0051781	positive regulation of cell division	13	12	13	0.38	1	1	1
GO:0046488	phosphatidylinositol metabolic process	13	12	13	0.38	1	1	1
GO:0016239	positive regulation of macroautophagy	8	7	8	0.55	1	1	1
GO:0002761	regulation of myeloid leukocyte differentiation	1	1	1	0.93	1	1	1
GO:0050699	WW domain binding	8	7	8	0.55	1	1	1
GO:0010629	negative regulation of gene expression	43	40	40	0.63	1	1	1
GO:0045732	positive regulation of protein catabolic process	20	19	19	0.58	1	1	1
GO:0050728	negative regulation of inflammatory response	20	19	19	0.58	1	1	1
GO:0048302	regulation of isotype switching to IgG isotypes	1	1	1	0.93	1	1	1
GO:0045987	positive regulation of smooth muscle contraction	8	7	8	0.55	1	1	1
GO:0004960	thromboxane receptor activity	1	1	1	0.93	1	1	1
GO:0019932	second-messenger-mediated signaling	1	1	1	0.93	1	1	1
GO:0006043	glucosamine catabolic process	1	1	1	0.93	1	1	1
GO:0010452	histone H3-K36 methylation	1	1	1	0.93	1	1	1
GO:0018023	peptidyl-lysine trimethylation	1	1	1	0.93	1	1	1
GO:0005753	mitochondrial proton-transporting ATP synthase complex	9	8	9	0.52	1	1	1
GO:0042742	defense response to bacterium	1	1	1	0.93	1	1	1
GO:0008121	ubiquinol-cytochrome-c reductase activity	8	7	8	0.55	1	1	1
GO:0043621	protein self-association	14	13	13	0.74	1	1	1
GO:0007188	adenylate cyclase-modulating G-protein coupled receptor signaling pathway	7	7	7	0.6	1	1	1
GO:0000299	integral to membrane of membrane fraction	9	8	9	0.52	1	1	1
GO:0045818	negative regulation of glycogen catabolic process	1	1	1	0.93	1	1	1
GO:0006942	regulation of striated muscle contraction	1	1	1	0.93	1	1	1
GO:0003785	actin monomer binding	7	7	7	0.6	1	1	1
GO:0043967	histone H4 acetylation	11	10	11	0.44	1	1	1
GO:0007162	negative regulation of cell adhesion	14	13	13	0.74	1	1	1
GO:0019532	oxalate transport	1	1	1	0.93	1	1	1
GO:0019531	oxalate transmembrane transporter activity	1	1	1	0.93	1	1	1
GO:0015116	sulfate transmembrane transporter activity	1	1	1	0.93	1	1	1
GO:0010387	signalosome assembly	1	1	1	0.93	1	1	1
GO:0043280	positive regulation of cysteine-type endopeptidase activity involved in apoptotic process	13	12	13	0.38	1	1	1
GO:2000081	positive regulation of canonical Wnt receptor signaling pathway involved in controlling type B pancreatic cell proliferation	1	1	1	0.93	1	1	1
GO:0002092	positive regulation of receptor internalization	8	7	8	0.55	1	1	1
GO:0086012	membrane depolarization involved in regulation of cardiac muscle cell action potential	1	1	1	0.93	1	1	1
GO:0001518	voltage-gated sodium channel complex	11	10	11	0.44	1	1	1
GO:0012505	endomembrane system	7	7	7	0.6	1	1	1
GO:0030331	estrogen receptor binding	11	10	11	0.44	1	1	1
GO:0004385	guanylate kinase activity	1	1	1	0.93	1	1	1
GO:0006163	purine nucleotide metabolic process	1	1	1	0.93	1	1	1
GO:0000922	spindle pole	32	30	30	0.6	1	1	1
GO:0030328	prenylcysteine catabolic process	1	1	1	0.93	1	1	1
GO:0016670	oxidoreductase activity, acting on a sulfur group of donors, oxygen as acceptor	1	1	1	0.93	1	1	1
GO:0050804	regulation of synaptic transmission	7	7	7	0.6	1	1	1
GO:0032922	circadian regulation of gene expression	7	7	7	0.6	1	1	1
GO:0002027	regulation of heart rate	7	7	7	0.6	1	1	1
GO:0060124	positive regulation of growth hormone secretion	1	1	1	0.93	1	1	1
GO:0051586	positive regulation of dopamine uptake involved in synaptic transmission	1	1	1	0.93	1	1	1
GO:0000242	pericentriolar material	8	7	8	0.55	1	1	1
GO:0060262	negative regulation of N-terminal protein palmitoylation	1	1	1	0.93	1	1	1
GO:0046920	alpha-(1->3)-fucosyltransferase activity	1	1	1	0.93	1	1	1
GO:0071243	cellular response to arsenic-containing substance	1	1	1	0.93	1	1	1
GO:0046579	positive regulation of Ras protein signal transduction	7	7	7	0.6	1	1	1
GO:0005176	ErbB-2 class receptor binding	1	1	1	0.93	1	1	1
GO:0043125	ErbB-3 class receptor binding	1	1	1	0.93	1	1	1
GO:0043624	cellular protein complex disassembly	1	1	1	0.93	1	1	1
GO:0004999	vasoactive intestinal polypeptide receptor activity	8	7	8	0.55	1	1	1
GO:0001928	regulation of exocyst assembly	1	1	1	0.93	1	1	1
GO:0003874	6-pyruvoyltetrahydropterin synthase activity	1	1	1	0.93	1	1	1
GO:0033365	protein localization to organelle	8	7	8	0.55	1	1	1
GO:0048499	synaptic vesicle membrane organization	1	1	1	0.93	1	1	1
GO:0071593	lymphocyte aggregation	1	1	1	0.93	1	1	1
GO:0016571	histone methylation	11	10	11	0.44	1	1	1
GO:0005740	mitochondrial envelope	8	7	8	0.55	1	1	1
GO:0005086	ARF guanyl-nucleotide exchange factor activity	13	12	13	0.38	1	1	1
GO:0032012	regulation of ARF protein signal transduction	13	12	13	0.38	1	1	1
GO:0008406	gonad development	1	1	1	0.93	1	1	1
GO:0051222	positive regulation of protein transport	1	1	1	0.93	1	1	1
GO:0034976	response to endoplasmic reticulum stress	9	8	9	0.52	1	1	1
GO:1900102	negative regulation of endoplasmic reticulum unfolded protein response	1	1	1	0.93	1	1	1
GO:0016320	endoplasmic reticulum membrane fusion	1	1	1	0.93	1	1	1
GO:0007029	endoplasmic reticulum organization	7	7	7	0.6	1	1	1
GO:0051929	positive regulation of calcium ion transport via voltage-gated calcium channel activity	1	1	1	0.93	1	1	1
GO:0001772	immunological synapse	9	8	9	0.52	1	1	1
GO:0001784	phosphotyrosine binding	9	8	9	0.52	1	1	1
GO:0031227	intrinsic to endoplasmic reticulum membrane	13	12	13	0.38	1	1	1
GO:0038027	apolipoprotein A-I-mediated signaling pathway	1	1	1	0.93	1	1	1
GO:0016197	endosome transport	9	8	9	0.52	1	1	1
GO:0032488	Cdc42 protein signal transduction	1	1	1	0.93	1	1	1
GO:0034188	apolipoprotein A-I receptor activity	1	1	1	0.93	1	1	1
GO:0031267	small GTPase binding	1	1	1	0.93	1	1	1
GO:0008203	cholesterol metabolic process	20	19	19	0.58	1	1	1
GO:0055098	response to low-density lipoprotein particle stimulus	1	1	1	0.93	1	1	1
GO:0002790	peptide secretion	1	1	1	0.93	1	1	1
GO:0032792	negative regulation of CREB transcription factor activity	1	1	1	0.93	1	1	1
GO:0046960	sensitization	1	1	1	0.93	1	1	1
GO:0035106	operant conditioning	1	1	1	0.93	1	1	1
GO:0048148	behavioral response to cocaine	1	1	1	0.93	1	1	1
GO:0007628	adult walking behavior	1	1	1	0.93	1	1	1
GO:0030432	peristalsis	1	1	1	0.93	1	1	1
GO:0007625	grooming behavior	1	1	1	0.93	1	1	1
GO:0060291	long-term synaptic potentiation	9	8	9	0.52	1	1	1
GO:0001659	temperature homeostasis	1	1	1	0.93	1	1	1
GO:0014002	astrocyte development	1	1	1	0.93	1	1	1
GO:0007187	G-protein coupled receptor signaling pathway, coupled to cyclic nucleotide second messenger	1	1	1	0.93	1	1	1
GO:0007191	adenylate cyclase-activating dopamine receptor signaling pathway	7	7	7	0.6	1	1	1
GO:0021756	striatum development	1	1	1	0.93	1	1	1
GO:0007617	mating behavior	1	1	1	0.93	1	1	1
GO:0060292	long term synaptic depression	8	7	8	0.55	1	1	1
GO:0021542	dentate gyrus development	1	1	1	0.93	1	1	1
GO:0021853	cerebral cortex GABAergic interneuron migration	1	1	1	0.93	1	1	1
GO:0021766	hippocampus development	1	1	1	0.93	1	1	1
GO:0006826	iron ion transport	11	10	11	0.44	1	1	1
GO:0015079	potassium ion transmembrane transporter activity	1	1	1	0.93	1	1	1
GO:0020003	symbiont-containing vacuole	1	1	1	0.93	1	1	1
GO:0030864	cortical actin cytoskeleton	8	7	8	0.55	1	1	1
GO:0043312	neutrophil degranulation	1	1	1	0.93	1	1	1
GO:0031941	filamentous actin	11	10	11	0.44	1	1	1
GO:0015030	Cajal body	8	7	8	0.55	1	1	1
GO:0015966	diadenosine tetraphosphate biosynthetic process	1	1	1	0.93	1	1	1
GO:0031283	negative regulation of guanylate cyclase activity	1	1	1	0.93	1	1	1
GO:0035003	subapical complex	1	1	1	0.93	1	1	1
GO:0030251	guanylate cyclase inhibitor activity	1	1	1	0.93	1	1	1
GO:0043206	fibril organization	1	1	1	0.93	1	1	1
GO:0048147	negative regulation of fibroblast proliferation	13	12	13	0.38	1	1	1
GO:0046525	xylosylprotein 4-beta-galactosyltransferase activity	1	1	1	0.93	1	1	1
GO:0031914	negative regulation of synaptic plasticity	1	1	1	0.93	1	1	1
GO:0010288	response to lead ion	1	1	1	0.93	1	1	1
GO:0016303	1-phosphatidylinositol-3-kinase activity	9	8	9	0.52	1	1	1
GO:0036092	phosphatidylinositol-3-phosphate biosynthetic process	9	8	9	0.52	1	1	1
GO:0005942	phosphatidylinositol 3-kinase complex	11	10	11	0.44	1	1	1
GO:0050839	cell adhesion molecule binding	7	7	7	0.6	1	1	1
GO:0007157	heterophilic cell-cell adhesion	8	7	8	0.55	1	1	1
GO:0035339	SPOTS complex	1	1	1	0.93	1	1	1
GO:0060071	Wnt receptor signaling pathway, planar cell polarity pathway	9	8	9	0.52	1	1	1
GO:0004490	methylglutaconyl-CoA hydratase activity	1	1	1	0.93	1	1	1
GO:0032755	positive regulation of interleukin-6 production	11	10	11	0.44	1	1	1
GO:0071260	cellular response to mechanical stimulus	22	20	21	0.53	1	1	1
GO:0070976	TIR domain binding	1	1	1	0.93	1	1	1
GO:0002755	MyD88-dependent toll-like receptor signaling pathway	1	1	1	0.93	1	1	1
GO:0070555	response to interleukin-1	8	7	8	0.55	1	1	1
GO:0002283	neutrophil activation involved in immune response	1	1	1	0.93	1	1	1
GO:0019370	leukotriene biosynthetic process	7	7	7	0.6	1	1	1
GO:0032928	regulation of superoxide anion generation	1	1	1	0.93	1	1	1
GO:0050853	B cell receptor signaling pathway	14	13	13	0.74	1	1	1
GO:0001820	serotonin secretion	1	1	1	0.93	1	1	1
GO:0090237	regulation of arachidonic acid secretion	1	1	1	0.93	1	1	1
GO:0045425	positive regulation of granulocyte macrophage colony-stimulating factor biosynthetic process	1	1	1	0.93	1	1	1
GO:0033630	positive regulation of cell adhesion mediated by integrin	7	7	7	0.6	1	1	1
GO:0045401	positive regulation of interleukin-3 biosynthetic process	1	1	1	0.93	1	1	1
GO:0002366	leukocyte activation involved in immune response	1	1	1	0.93	1	1	1
GO:0014068	positive regulation of phosphatidylinositol 3-kinase cascade	22	20	21	0.53	1	1	1
GO:0070486	leukocyte aggregation	1	1	1	0.93	1	1	1
GO:0031344	regulation of cell projection organization	1	1	1	0.93	1	1	1
GO:0070857	regulation of bile acid biosynthetic process	1	1	1	0.93	1	1	1
GO:2000188	regulation of cholesterol homeostasis	1	1	1	0.93	1	1	1
GO:0031995	insulin-like growth factor II binding	1	1	1	0.93	1	1	1
GO:0005159	insulin-like growth factor receptor binding	9	8	9	0.52	1	1	1
GO:0032148	activation of protein kinase B activity	7	7	7	0.6	1	1	1
GO:0016538	cyclin-dependent protein kinase regulator activity	7	7	7	0.6	1	1	1
GO:0070537	histone H2A K63-linked deubiquitination	1	1	1	0.93	1	1	1
GO:0006020	inositol metabolic process	1	1	1	0.93	1	1	1
GO:0015798	myo-inositol transport	1	1	1	0.93	1	1	1
GO:0046933	hydrogen ion transporting ATP synthase activity, rotational mechanism	9	8	9	0.52	1	1	1
GO:0032651	regulation of interleukin-1 beta production	1	1	1	0.93	1	1	1
GO:0005100	Rho GTPase activator activity	8	7	8	0.55	1	1	1
GO:0043531	ADP binding	9	8	9	0.52	1	1	1
GO:0007276	gamete generation	1	1	1	0.93	1	1	1
GO:0000073	spindle pole body separation	1	1	1	0.93	1	1	1
GO:0051085	chaperone mediated protein folding requiring cofactor	9	8	9	0.52	1	1	1
GO:0031011	Ino80 complex	8	7	8	0.55	1	1	1
GO:0005811	lipid particle	13	12	13	0.38	1	1	1
GO:0004904	interferon receptor activity	1	1	1	0.93	1	1	1
GO:0004905	type I interferon receptor activity	1	1	1	0.93	1	1	1
GO:0035455	response to interferon-alpha	1	1	1	0.93	1	1	1
GO:0019962	type I interferon binding	1	1	1	0.93	1	1	1
GO:0008589	regulation of smoothened signaling pathway	11	10	11	0.44	1	1	1
GO:0010157	response to chlorate	1	1	1	0.93	1	1	1
GO:0008158	hedgehog receptor activity	11	10	11	0.44	1	1	1
GO:0005024	transforming growth factor beta-activated receptor activity	13	12	13	0.38	1	1	1
GO:0004702	receptor signaling protein serine/threonine kinase activity	7	7	7	0.6	1	1	1
GO:0004712	protein serine/threonine/tyrosine kinase activity	1	1	1	0.93	1	1	1
GO:0043240	Fanconi anaemia nuclear complex	7	7	7	0.6	1	1	1
GO:0006289	nucleotide-excision repair	20	19	19	0.58	1	1	1
GO:0046914	transition metal ion binding	8	7	8	0.55	1	1	1
GO:0004177	aminopeptidase activity	20	19	19	0.58	1	1	1
GO:0005242	inward rectifier potassium channel activity	14	13	13	0.74	1	1	1
GO:0042578	phosphoric ester hydrolase activity	9	8	9	0.52	1	1	1
GO:0071286	cellular response to magnesium ion	1	1	1	0.93	1	1	1
GO:0045022	early endosome to late endosome transport	7	7	7	0.6	1	1	1
GO:0035064	methylated histone residue binding	20	19	19	0.58	1	1	1
GO:0046015	regulation of transcription by glucose	1	1	1	0.93	1	1	1
GO:0045786	negative regulation of cell cycle	13	12	13	0.38	1	1	1
GO:0030578	PML body organization	1	1	1	0.93	1	1	1
GO:0046677	response to antibiotic	13	12	13	0.38	1	1	1
GO:0031588	AMP-activated protein kinase complex	1	1	1	0.93	1	1	1
GO:0002080	acrosomal membrane	7	7	7	0.6	1	1	1
GO:0071209	U7 snRNA binding	1	1	1	0.93	1	1	1
GO:0008193	tRNA guanylyltransferase activity	1	1	1	0.93	1	1	1
GO:0006400	tRNA modification	7	7	7	0.6	1	1	1
GO:0031960	response to corticosteroid stimulus	1	1	1	0.93	1	1	1
GO:0035924	cellular response to vascular endothelial growth factor stimulus	7	7	7	0.6	1	1	1
GO:0050265	RNA uridylyltransferase activity	1	1	1	0.93	1	1	1
GO:0010165	response to X-ray	8	7	8	0.55	1	1	1
GO:0016226	iron-sulfur cluster assembly	8	7	8	0.55	1	1	1
GO:0030818	negative regulation of cAMP biosynthetic process	7	7	7	0.6	1	1	1
GO:0031750	D3 dopamine receptor binding	1	1	1	0.93	1	1	1
GO:0030175	filopodium	20	19	19	0.58	1	1	1
GO:0072661	protein targeting to plasma membrane	7	7	7	0.6	1	1	1
GO:0006824	cobalt ion transport	1	1	1	0.93	1	1	1
GO:0030833	regulation of actin filament polymerization	9	8	9	0.52	1	1	1
GO:0051148	negative regulation of muscle cell differentiation	1	1	1	0.93	1	1	1
GO:0070061	fructose binding	1	1	1	0.93	1	1	1
GO:0006116	NADH oxidation	1	1	1	0.93	1	1	1
GO:0051117	ATPase binding	7	7	7	0.6	1	1	1
GO:0030388	fructose 1,6-bisphosphate metabolic process	1	1	1	0.93	1	1	1
GO:0004332	fructose-bisphosphate aldolase activity	1	1	1	0.93	1	1	1
GO:0032781	positive regulation of ATPase activity	7	7	7	0.6	1	1	1
GO:0006367	transcription initiation from RNA polymerase II promoter	22	20	21	0.53	1	1	1
GO:0030518	intracellular steroid hormone receptor signaling pathway	7	7	7	0.6	1	1	1
GO:0030521	androgen receptor signaling pathway	13	12	13	0.38	1	1	1
GO:0046966	thyroid hormone receptor binding	11	10	11	0.44	1	1	1
GO:0017146	N-methyl-D-aspartate selective glutamate receptor complex	7	7	7	0.6	1	1	1
GO:0045471	response to ethanol	11	10	11	0.44	1	1	1
GO:0045652	regulation of megakaryocyte differentiation	1	1	1	0.93	1	1	1
GO:0060297	regulation of sarcomere organization	1	1	1	0.93	1	1	1
GO:0071498	cellular response to fluid shear stress	1	1	1	0.93	1	1	1
GO:0071277	cellular response to calcium ion	9	8	9	0.52	1	1	1
GO:0045663	positive regulation of myoblast differentiation	7	7	7	0.6	1	1	1
GO:2000987	positive regulation of behavioral fear response	1	1	1	0.93	1	1	1
GO:2000111	positive regulation of macrophage apoptotic process	1	1	1	0.93	1	1	1
GO:0035984	cellular response to trichostatin A	1	1	1	0.93	1	1	1
GO:0051533	positive regulation of NFAT protein import into nucleus	1	1	1	0.93	1	1	1
GO:0031683	G-protein beta/gamma-subunit complex binding	1	1	1	0.93	1	1	1
GO:0045830	positive regulation of isotype switching	1	1	1	0.93	1	1	1
GO:0000416	positive regulation of histone H3-K36 methylation	1	1	1	0.93	1	1	1
GO:0019933	cAMP-mediated signaling	11	10	11	0.44	1	1	1
GO:0004993	serotonin receptor activity	9	8	9	0.52	1	1	1
GO:0045597	positive regulation of cell differentiation	20	19	19	0.58	1	1	1
GO:0061189	positive regulation of sclerotome development	1	1	1	0.93	1	1	1
GO:0005539	glycosaminoglycan binding	13	12	13	0.38	1	1	1
GO:2000063	positive regulation of ureter smooth muscle cell differentiation	1	1	1	0.93	1	1	1
GO:0060768	regulation of epithelial cell proliferation involved in prostate gland development	1	1	1	0.93	1	1	1
GO:0030010	establishment of cell polarity	8	7	8	0.55	1	1	1
GO:0071285	cellular response to lithium ion	7	7	7	0.6	1	1	1
GO:2000357	negative regulation of kidney smooth muscle cell differentiation	1	1	1	0.93	1	1	1
GO:0051155	positive regulation of striated muscle cell differentiation	1	1	1	0.93	1	1	1
GO:0030177	positive regulation of Wnt receptor signaling pathway	13	12	13	0.38	1	1	1
GO:0014858	positive regulation of skeletal muscle cell proliferation	1	1	1	0.93	1	1	1
GO:2000358	positive regulation of kidney smooth muscle cell differentiation	1	1	1	0.93	1	1	1
GO:2000062	negative regulation of ureter smooth muscle cell differentiation	1	1	1	0.93	1	1	1
GO:0060782	regulation of mesenchymal cell proliferation involved in prostate gland development	1	1	1	0.93	1	1	1
GO:0017022	myosin binding	7	7	7	0.6	1	1	1
GO:0035646	endosome to melanosome transport	1	1	1	0.93	1	1	1
GO:0006904	vesicle docking involved in exocytosis	13	12	13	0.38	1	1	1
GO:0048210	Golgi vesicle fusion to target membrane	1	1	1	0.93	1	1	1
GO:0000125	PCAF complex	1	1	1	0.93	1	1	1
GO:0005669	transcription factor TFIID complex	13	12	13	0.38	1	1	1
GO:0030914	STAGA complex	8	7	8	0.55	1	1	1
GO:0033276	transcription factor TFTC complex	7	7	7	0.6	1	1	1
GO:0005520	insulin-like growth factor binding	20	19	19	0.58	1	1	1
GO:0048016	inositol phosphate-mediated signaling	8	7	8	0.55	1	1	1
GO:0042924	neuromedin U binding	1	1	1	0.93	1	1	1
GO:0043006	activation of phospholipase A2 activity by calcium-mediated signaling	1	1	1	0.93	1	1	1
GO:0005545	1-phosphatidylinositol binding	11	10	11	0.44	1	1	1
GO:0006465	signal peptide processing	9	8	9	0.52	1	1	1
GO:0072372	primary cilium	8	7	8	0.55	1	1	1
GO:0019861	flagellum	7	7	7	0.6	1	1	1
GO:0000792	heterochromatin	13	12	13	0.38	1	1	1
GO:0002756	MyD88-independent toll-like receptor signaling pathway	1	1	1	0.93	1	1	1
GO:0035402	histone kinase activity (H3-T11 specific)	1	1	1	0.93	1	1	1
GO:2000615	regulation of histone H3-K9 acetylation	1	1	1	0.93	1	1	1
GO:0035407	histone H3-T11 phosphorylation	1	1	1	0.93	1	1	1
GO:0010767	regulation of transcription from RNA polymerase II promoter in response to UV-induced DNA damage	1	1	1	0.93	1	1	1
GO:0031340	positive regulation of vesicle fusion	1	1	1	0.93	1	1	1
GO:0031497	chromatin assembly	1	1	1	0.93	1	1	1
GO:0033186	CAF-1 complex	1	1	1	0.93	1	1	1
GO:0001516	prostaglandin biosynthetic process	8	7	8	0.55	1	1	1
GO:0006614	SRP-dependent cotranslational protein targeting to membrane	7	7	7	0.6	1	1	1
GO:0005834	heterotrimeric G-protein complex	13	12	13	0.38	1	1	1
GO:0045761	regulation of adenylate cyclase activity	1	1	1	0.93	1	1	1
GO:0035663	Toll-like receptor 2 binding	1	1	1	0.93	1	1	1
GO:0032738	positive regulation of interleukin-15 production	1	1	1	0.93	1	1	1
GO:0035662	Toll-like receptor 4 binding	1	1	1	0.93	1	1	1
GO:0035665	TIRAP-dependent toll-like receptor 4 signaling pathway	1	1	1	0.93	1	1	1
GO:0005080	protein kinase C binding	11	10	11	0.44	1	1	1
GO:0008892	guanine deaminase activity	1	1	1	0.93	1	1	1
GO:0022408	negative regulation of cell-cell adhesion	8	7	8	0.55	1	1	1
GO:0015093	ferrous iron transmembrane transporter activity	11	10	11	0.44	1	1	1
GO:0033342	negative regulation of collagen binding	1	1	1	0.93	1	1	1
GO:0031397	negative regulation of protein ubiquitination	8	7	8	0.55	1	1	1
GO:0015684	ferrous iron transport	11	10	11	0.44	1	1	1
GO:0004452	isopentenyl-diphosphate delta-isomerase activity	1	1	1	0.93	1	1	1
GO:0008299	isoprenoid biosynthetic process	9	8	9	0.52	1	1	1
GO:0051019	mitogen-activated protein kinase binding	7	7	7	0.6	1	1	1
GO:0043124	negative regulation of I-kappaB kinase/NF-kappaB cascade	8	7	8	0.55	1	1	1
GO:0006541	glutamine metabolic process	7	7	7	0.6	1	1	1
GO:0004602	glutathione peroxidase activity	8	7	8	0.55	1	1	1
GO:0006378	mRNA polyadenylation	9	8	9	0.52	1	1	1
GO:0031440	regulation of mRNA 3'-end processing	1	1	1	0.93	1	1	1
GO:0032412	regulation of ion transmembrane transporter activity	1	1	1	0.93	1	1	1
GO:0005484	SNAP receptor activity	13	12	13	0.38	1	1	1
GO:0004000	adenosine deaminase activity	7	7	7	0.6	1	1	1
GO:0008599	protein phosphatase type 1 regulator activity	1	1	1	0.93	1	1	1
GO:0090316	positive regulation of intracellular protein transport	1	1	1	0.93	1	1	1
GO:0033554	cellular response to stress	7	7	7	0.6	1	1	1
GO:0035414	negative regulation of catenin import into nucleus	7	7	7	0.6	1	1	1
GO:0000056	ribosomal small subunit export from nucleus	1	1	1	0.93	1	1	1
GO:0042790	transcription of nuclear large rRNA transcript from RNA polymerase I promoter	1	1	1	0.93	1	1	1
GO:0030731	guanidinoacetate N-methyltransferase activity	1	1	1	0.93	1	1	1
GO:0032981	mitochondrial respiratory chain complex I assembly	8	7	8	0.55	1	1	1
GO:0004992	platelet activating factor receptor activity	1	1	1	0.93	1	1	1
GO:0035693	NOS2-CD74 complex	1	1	1	0.93	1	1	1
GO:0035718	macrophage migration inhibitory factor binding	1	1	1	0.93	1	1	1
GO:0035692	macrophage migration inhibitory factor receptor complex	1	1	1	0.93	1	1	1
GO:0002830	positive regulation of type 2 immune response	1	1	1	0.93	1	1	1
GO:0019955	cytokine binding	7	7	7	0.6	1	1	1
GO:0042613	MHC class II protein complex	8	7	8	0.55	1	1	1
GO:0045581	negative regulation of T cell differentiation	1	1	1	0.93	1	1	1
GO:0002792	negative regulation of peptide secretion	1	1	1	0.93	1	1	1
GO:0035691	macrophage migration inhibitory factor signaling pathway	1	1	1	0.93	1	1	1
GO:2000343	positive regulation of chemokine (C-X-C motif) ligand 2 production	1	1	1	0.93	1	1	1
GO:0090398	cellular senescence	9	8	9	0.52	1	1	1
GO:0045638	negative regulation of myeloid cell differentiation	9	8	9	0.52	1	1	1
GO:0007221	positive regulation of transcription of Notch receptor target	1	1	1	0.93	1	1	1
GO:0010494	cytoplasmic stress granule	11	10	11	0.44	1	1	1
GO:0046961	proton-transporting ATPase activity, rotational mechanism	11	10	11	0.44	1	1	1
GO:0045980	negative regulation of nucleotide metabolic process	1	1	1	0.93	1	1	1
GO:0044224	juxtaparanode region of axon	7	7	7	0.6	1	1	1
GO:0030111	regulation of Wnt receptor signaling pathway	8	7	8	0.55	1	1	1
GO:0043276	anoikis	1	1	1	0.93	1	1	1
GO:0030275	LRR domain binding	1	1	1	0.93	1	1	1
GO:0030511	positive regulation of transforming growth factor beta receptor signaling pathway	7	7	7	0.6	1	1	1
GO:0001047	core promoter binding	11	10	11	0.44	1	1	1
GO:0042813	Wnt-activated receptor activity	8	7	8	0.55	1	1	1
GO:0048168	regulation of neuronal synaptic plasticity	7	7	7	0.6	1	1	1
GO:0004683	calmodulin-dependent protein kinase activity	7	7	7	0.6	1	1	1
GO:0045737	positive regulation of cyclin-dependent protein kinase activity	8	7	8	0.55	1	1	1
GO:0006687	glycosphingolipid metabolic process	7	7	7	0.6	1	1	1
GO:0004504	peptidylglycine monooxygenase activity	1	1	1	0.93	1	1	1
GO:0031461	cullin-RING ubiquitin ligase complex	11	10	11	0.44	1	1	1
GO:0003746	translation elongation factor activity	8	7	8	0.55	1	1	1
GO:0032784	regulation of transcription elongation, DNA-dependent	9	8	9	0.52	1	1	1
GO:0006414	translational elongation	11	10	11	0.44	1	1	1
GO:0050673	epithelial cell proliferation	8	7	8	0.55	1	1	1
GO:0071862	protein phosphatase type 1 activator activity	1	1	1	0.93	1	1	1
GO:2001045	negative regulation of integrin-mediated signaling pathway	1	1	1	0.93	1	1	1
GO:0032970	regulation of actin filament-based process	1	1	1	0.93	1	1	1
GO:0051642	centrosome localization	7	7	7	0.6	1	1	1
GO:0035869	ciliary transition zone	7	7	7	0.6	1	1	1
GO:0006742	NADP catabolic process	1	1	1	0.93	1	1	1
GO:0000210	NAD+ diphosphatase activity	1	1	1	0.93	1	1	1
GO:0019677	NAD catabolic process	1	1	1	0.93	1	1	1
GO:0035529	NADH pyrophosphatase activity	1	1	1	0.93	1	1	1
GO:0005163	nerve growth factor receptor binding	1	1	1	0.93	1	1	1
GO:0061178	regulation of insulin secretion involved in cellular response to glucose stimulus	7	7	7	0.6	1	1	1
GO:0050730	regulation of peptidyl-tyrosine phosphorylation	11	10	11	0.44	1	1	1
GO:0048407	platelet-derived growth factor binding	7	7	7	0.6	1	1	1
GO:0038091	positive regulation of cell proliferation by VEGF-activated platelet derived growth factor receptor signaling pathway	1	1	1	0.93	1	1	1
GO:0005019	platelet-derived growth factor beta-receptor activity	1	1	1	0.93	1	1	1
GO:0035791	platelet-derived growth factor receptor-beta signaling pathway	1	1	1	0.93	1	1	1
GO:0034988	Fc-gamma receptor I complex binding	1	1	1	0.93	1	1	1
GO:0005883	neurofilament	7	7	7	0.6	1	1	1
GO:0030032	lamellipodium assembly	9	8	9	0.52	1	1	1
GO:0006928	cellular component movement	11	10	11	0.44	1	1	1
GO:0030048	actin filament-based movement	7	7	7	0.6	1	1	1
GO:0031234	extrinsic to internal side of plasma membrane	9	8	9	0.52	1	1	1
GO:0036119	response to platelet-derived growth factor stimulus	1	1	1	0.93	1	1	1
GO:0010762	regulation of fibroblast migration	1	1	1	0.93	1	1	1
GO:0033007	negative regulation of mast cell activation involved in immune response	1	1	1	0.93	1	1	1
GO:0038095	Fc-epsilon receptor signaling pathway	1	1	1	0.93	1	1	1
GO:0050904	diapedesis	1	1	1	0.93	1	1	1
GO:0044331	cell-cell adhesion mediated by cadherin	1	1	1	0.93	1	1	1
GO:0008361	regulation of cell size	9	8	9	0.52	1	1	1
GO:0055082	cellular chemical homeostasis	1	1	1	0.93	1	1	1
GO:0038145	macrophage colony-stimulating factor signaling pathway	1	1	1	0.93	1	1	1
GO:0004983	neuropeptide Y receptor activity	11	10	11	0.44	1	1	1
GO:0007005	mitochondrion organization	22	20	21	0.53	1	1	1
GO:0005724	nuclear telomeric heterochromatin	1	1	1	0.93	1	1	1
GO:0016409	palmitoyltransferase activity	8	7	8	0.55	1	1	1
GO:0000030	mannosyltransferase activity	7	7	7	0.6	1	1	1
GO:0035267	NuA4 histone acetyltransferase complex	9	8	9	0.52	1	1	1
GO:0016514	SWI/SNF complex	9	8	9	0.52	1	1	1
GO:0060312	regulation of blood vessel remodeling	1	1	1	0.93	1	1	1
GO:0001938	positive regulation of endothelial cell proliferation	22	20	21	0.53	1	1	1
GO:0010575	positive regulation vascular endothelial growth factor production	8	7	8	0.55	1	1	1
GO:0035617	stress granule disassembly	1	1	1	0.93	1	1	1
GO:0031982	vesicle	13	12	13	0.38	1	1	1
GO:0045662	negative regulation of myoblast differentiation	7	7	7	0.6	1	1	1
GO:0045295	gamma-catenin binding	7	7	7	0.6	1	1	1
GO:0043409	negative regulation of MAPK cascade	11	10	11	0.44	1	1	1
GO:0042483	negative regulation of odontogenesis	1	1	1	0.93	1	1	1
GO:0051171	regulation of nitrogen compound metabolic process	1	1	1	0.93	1	1	1
GO:0016328	lateral plasma membrane	13	12	13	0.38	1	1	1
GO:0046716	muscle cell homeostasis	9	8	9	0.52	1	1	1
GO:0010464	regulation of mesenchymal cell proliferation	1	1	1	0.93	1	1	1
GO:0071044	histone mRNA catabolic process	8	7	8	0.55	1	1	1
GO:0030276	clathrin binding	9	8	9	0.52	1	1	1
GO:0010831	positive regulation of myotube differentiation	1	1	1	0.93	1	1	1
GO:0002134	UTP binding	1	1	1	0.93	1	1	1
GO:2000672	negative regulation of motor neuron apoptotic process	1	1	1	0.93	1	1	1
GO:0071894	histone H2B conserved C-terminal lysine ubiquitination	1	1	1	0.93	1	1	1
GO:0071896	protein localization to adherens junction	1	1	1	0.93	1	1	1
GO:0051537	2 iron, 2 sulfur cluster binding	11	10	11	0.44	1	1	1
GO:0004571	mannosyl-oligosaccharide 1,2-alpha-mannosidase activity	8	7	8	0.55	1	1	1
GO:0009925	basal plasma membrane	8	7	8	0.55	1	1	1
GO:0035615	clathrin adaptor activity	1	1	1	0.93	1	1	1
GO:0008630	DNA damage response, signal transduction resulting in induction of apoptosis	13	12	13	0.38	1	1	1
GO:0008384	IkappaB kinase activity	1	1	1	0.93	1	1	1
GO:0090083	regulation of inclusion body assembly	1	1	1	0.93	1	1	1
GO:0060002	plus-end directed microfilament motor activity	1	1	1	0.93	1	1	1
GO:0009116	nucleoside metabolic process	14	13	13	0.74	1	1	1
GO:0008353	RNA polymerase II carboxy-terminal domain kinase activity	8	7	8	0.55	1	1	1
GO:0016591	DNA-directed RNA polymerase II, holoenzyme	7	7	7	0.6	1	1	1
GO:0048515	spermatid differentiation	1	1	1	0.93	1	1	1
GO:0016529	sarcoplasmic reticulum	11	10	11	0.44	1	1	1
GO:0003978	UDP-glucose 4-epimerase activity	1	1	1	0.93	1	1	1
GO:0019388	galactose catabolic process	1	1	1	0.93	1	1	1
GO:0051233	spindle midzone	7	7	7	0.6	1	1	1
GO:0016573	histone acetylation	13	12	13	0.38	1	1	1
GO:0048549	positive regulation of pinocytosis	1	1	1	0.93	1	1	1
GO:0051186	cofactor metabolic process	1	1	1	0.93	1	1	1
GO:0051181	cofactor transport	1	1	1	0.93	1	1	1
GO:0002084	protein depalmitoylation	1	1	1	0.93	1	1	1
GO:0006309	apoptotic DNA fragmentation	13	12	13	0.38	1	1	1
GO:0008474	palmitoyl-(protein) hydrolase activity	1	1	1	0.93	1	1	1
GO:0031536	positive regulation of exit from mitosis	1	1	1	0.93	1	1	1
GO:0008253	5'-nucleotidase activity	7	7	7	0.6	1	1	1
GO:0009128	purine nucleoside monophosphate catabolic process	1	1	1	0.93	1	1	1
GO:0000988	protein binding transcription factor activity	9	8	9	0.52	1	1	1
GO:0050683	AF-1 domain binding	1	1	1	0.93	1	1	1
GO:2000824	negative regulation of androgen receptor activity	1	1	1	0.93	1	1	1
GO:0007173	epidermal growth factor receptor signaling pathway	9	8	9	0.52	1	1	1
GO:0034721	histone H3-K4 demethylation, trimethyl-H3-K4-specific	1	1	1	0.93	1	1	1
GO:0034647	histone demethylase activity (H3-trimethyl-K4 specific)	1	1	1	0.93	1	1	1
GO:0030127	COPII vesicle coat	8	7	8	0.55	1	1	1
GO:0070076	histone lysine demethylation	1	1	1	0.93	1	1	1
GO:0070193	synaptonemal complex organization	1	1	1	0.93	1	1	1
GO:0010845	positive regulation of reciprocal meiotic recombination	1	1	1	0.93	1	1	1
GO:0000228	nuclear chromosome	8	7	8	0.55	1	1	1
GO:0009247	glycolipid biosynthetic process	1	1	1	0.93	1	1	1
GO:0009190	cyclic nucleotide biosynthetic process	20	19	19	0.58	1	1	1
GO:0004383	guanylate cyclase activity	9	8	9	0.52	1	1	1
GO:0044547	DNA topoisomerase binding	1	1	1	0.93	1	1	1
GO:0051457	maintenance of protein location in nucleus	7	7	7	0.6	1	1	1
GO:0005905	coated pit	8	7	8	0.55	1	1	1
GO:0009056	catabolic process	1	1	1	0.93	1	1	1
GO:0006591	ornithine metabolic process	1	1	1	0.93	1	1	1
GO:0016702	oxidoreductase activity, acting on single donors with incorporation of molecular oxygen, incorporation of two atoms of oxygen	7	7	7	0.6	1	1	1
GO:0016005	phospholipase A2 activator activity	1	1	1	0.93	1	1	1
GO:0060731	positive regulation of intestinal epithelial structure maintenance	1	1	1	0.93	1	1	1
GO:0070715	sodium-dependent organic cation transport	1	1	1	0.93	1	1	1
GO:0045590	negative regulation of regulatory T cell differentiation	1	1	1	0.93	1	1	1
GO:0034124	regulation of MyD88-dependent toll-like receptor signaling pathway	1	1	1	0.93	1	1	1
GO:2000564	regulation of CD8-positive, alpha-beta T cell proliferation	1	1	1	0.93	1	1	1
GO:0000975	regulatory region DNA binding	8	7	8	0.55	1	1	1
GO:0008458	carnitine O-octanoyltransferase activity	1	1	1	0.93	1	1	1
GO:0000019	regulation of mitotic recombination	1	1	1	0.93	1	1	1
GO:0045120	pronucleus	9	8	9	0.52	1	1	1
GO:0000784	nuclear chromosome, telomeric region	14	13	13	0.74	1	1	1
GO:0009295	nucleoid	1	1	1	0.93	1	1	1
GO:0000014	single-stranded DNA specific endodeoxyribonuclease activity	1	1	1	0.93	1	1	1
GO:0045765	regulation of angiogenesis	7	7	7	0.6	1	1	1
GO:0051259	protein oligomerization	20	19	19	0.58	1	1	1
GO:0005902	microvillus	14	13	13	0.74	1	1	1
GO:0005852	eukaryotic translation initiation factor 3 complex	7	7	7	0.6	1	1	1
GO:0000386	second spliceosomal transesterification activity	1	1	1	0.93	1	1	1
GO:0030628	pre-mRNA 3'-splice site binding	1	1	1	0.93	1	1	1
GO:0000389	nuclear mRNA 3'-splice site recognition	1	1	1	0.93	1	1	1
GO:0004869	cysteine-type endopeptidase inhibitor activity	9	8	9	0.52	1	1	1
GO:0015450	P-P-bond-hydrolysis-driven protein transmembrane transporter activity	8	7	8	0.55	1	1	1
GO:0006893	Golgi to plasma membrane transport	1	1	1	0.93	1	1	1
GO:0009725	response to hormone stimulus	8	7	8	0.55	1	1	1
GO:0033558	protein deacetylase activity	7	7	7	0.6	1	1	1
GO:2000786	positive regulation of autophagic vacuole assembly	1	1	1	0.93	1	1	1
GO:0044090	positive regulation of vacuole organization	1	1	1	0.93	1	1	1
GO:0035425	autocrine signaling	1	1	1	0.93	1	1	1
GO:0004828	serine-tRNA ligase activity	1	1	1	0.93	1	1	1
GO:0006434	seryl-tRNA aminoacylation	1	1	1	0.93	1	1	1
GO:0051572	negative regulation of histone H3-K4 methylation	1	1	1	0.93	1	1	1
GO:0032452	histone demethylase activity	1	1	1	0.93	1	1	1
GO:0010725	regulation of primitive erythrocyte differentiation	1	1	1	0.93	1	1	1
GO:0032451	demethylase activity	1	1	1	0.93	1	1	1
GO:0033699	DNA 5'-adenosine monophosphate hydrolase activity	1	1	1	0.93	1	1	1
GO:0046403	polynucleotide 3'-phosphatase activity	1	1	1	0.93	1	1	1
GO:0031647	regulation of protein stability	9	8	9	0.52	1	1	1
GO:0030327	prenylated protein catabolic process	1	1	1	0.93	1	1	1
GO:0007214	gamma-aminobutyric acid signaling pathway	11	10	11	0.44	1	1	1
GO:0000138	Golgi trans cisterna	1	1	1	0.93	1	1	1
GO:0043014	alpha-tubulin binding	9	8	9	0.52	1	1	1
GO:0004461	lactose synthase activity	1	1	1	0.93	1	1	1
GO:0030112	glycocalyx	1	1	1	0.93	1	1	1
GO:0003945	N-acetyllactosamine synthase activity	1	1	1	0.93	1	1	1
GO:0005989	lactose biosynthetic process	1	1	1	0.93	1	1	1
GO:0050900	leukocyte migration	8	7	8	0.55	1	1	1
GO:0051270	regulation of cellular component movement	1	1	1	0.93	1	1	1
GO:0006370	mRNA capping	7	7	7	0.6	1	1	1
GO:0048270	methionine adenosyltransferase regulator activity	1	1	1	0.93	1	1	1
GO:0048269	methionine adenosyltransferase complex	1	1	1	0.93	1	1	1
GO:0016558	protein import into peroxisome matrix	8	7	8	0.55	1	1	1
GO:0006625	protein targeting to peroxisome	7	7	7	0.6	1	1	1
GO:0035770	ribonucleoprotein granule	1	1	1	0.93	1	1	1
GO:0043697	cell dedifferentiation	1	1	1	0.93	1	1	1
GO:0000307	cyclin-dependent protein kinase holoenzyme complex	8	7	8	0.55	1	1	1
GO:0003845	11-beta-hydroxysteroid dehydrogenase [NAD(P)] activity	1	1	1	0.93	1	1	1
GO:0005954	calcium- and calmodulin-dependent protein kinase complex	1	1	1	0.93	1	1	1
GO:0015937	coenzyme A biosynthetic process	9	8	9	0.52	1	1	1
GO:0006101	citrate metabolic process	1	1	1	0.93	1	1	1
GO:0035385	Roundabout signaling pathway	1	1	1	0.93	1	1	1
GO:0032870	cellular response to hormone stimulus	8	7	8	0.55	1	1	1
GO:0032133	chromosome passenger complex	1	1	1	0.93	1	1	1
GO:0071657	positive regulation of granulocyte colony-stimulating factor production	1	1	1	0.93	1	1	1
GO:0072089	stem cell proliferation	1	1	1	0.93	1	1	1
GO:1900168	positive regulation of glial cell line-derived neurotrophic factor secretion	1	1	1	0.93	1	1	1
GO:0043199	sulfate binding	1	1	1	0.93	1	1	1
GO:0071971	extracellular vesicular exosome assembly	1	1	1	0.93	1	1	1
GO:0071636	positive regulation of transforming growth factor beta production	1	1	1	0.93	1	1	1
GO:1900038	negative regulation of cellular response to hypoxia	1	1	1	0.93	1	1	1
GO:0060290	transdifferentiation	1	1	1	0.93	1	1	1
GO:1900041	negative regulation of interleukin-2 secretion	1	1	1	0.93	1	1	1
GO:1900035	negative regulation of cellular response to heat	1	1	1	0.93	1	1	1
GO:0009396	folic acid-containing compound biosynthetic process	7	7	7	0.6	1	1	1
GO:0042108	positive regulation of cytokine biosynthetic process	1	1	1	0.93	1	1	1
GO:0048280	vesicle fusion with Golgi apparatus	1	1	1	0.93	1	1	1
GO:0010803	regulation of tumor necrosis factor-mediated signaling pathway	1	1	1	0.93	1	1	1
GO:0070776	MOZ/MORF histone acetyltransferase complex	7	7	7	0.6	1	1	1
GO:0043982	histone H4-K8 acetylation	8	7	8	0.55	1	1	1
GO:0043981	histone H4-K5 acetylation	8	7	8	0.55	1	1	1
GO:0000155	two-component sensor activity	7	7	7	0.6	1	1	1
GO:0000160	two-component signal transduction system (phosphorelay)	9	8	9	0.52	1	1	1
GO:0070469	respiratory chain	11	10	11	0.44	1	1	1
GO:0070891	lipoteichoic acid binding	1	1	1	0.93	1	1	1
GO:0071918	urea transmembrane transport	1	1	1	0.93	1	1	1
GO:0015204	urea transmembrane transporter activity	1	1	1	0.93	1	1	1
GO:0000900	translation repressor activity, nucleic acid binding	1	1	1	0.93	1	1	1
GO:0021537	telencephalon development	1	1	1	0.93	1	1	1
GO:0042113	B cell activation	9	8	9	0.52	1	1	1
GO:0008016	regulation of heart contraction	7	7	7	0.6	1	1	1
GO:0035004	phosphatidylinositol 3-kinase activity	8	7	8	0.55	1	1	1
GO:0048026	positive regulation of nuclear mRNA splicing, via spliceosome	1	1	1	0.93	1	1	1
GO:0016263	glycoprotein-N-acetylgalactosamine 3-beta-galactosyltransferase activity	1	1	1	0.93	1	1	1
GO:0002684	positive regulation of immune system process	1	1	1	0.93	1	1	1
GO:0015840	urea transport	1	1	1	0.93	1	1	1
GO:0010861	thyroid hormone receptor activator activity	1	1	1	0.93	1	1	1
GO:0030672	synaptic vesicle membrane	8	7	8	0.55	1	1	1
GO:0043202	lysosomal lumen	1	1	1	0.93	1	1	1
GO:0004821	histidine-tRNA ligase activity	1	1	1	0.93	1	1	1
GO:0006427	histidyl-tRNA aminoacylation	1	1	1	0.93	1	1	1
GO:0043296	apical junction complex	8	7	8	0.55	1	1	1
GO:0080008	CUL4 RING ubiquitin ligase complex	9	8	9	0.52	1	1	1
GO:0008796	bis(5'-nucleosyl)-tetraphosphatase activity	1	1	1	0.93	1	1	1
GO:0031589	cell-substrate adhesion	8	7	8	0.55	1	1	1
GO:0070539	linoleic acid binding	1	1	1	0.93	1	1	1
GO:0008144	drug binding	14	13	13	0.74	1	1	1
GO:0006696	ergosterol biosynthetic process	1	1	1	0.93	1	1	1
GO:0043523	regulation of neuron apoptotic process	11	10	11	0.44	1	1	1
GO:0000247	C-8 sterol isomerase activity	1	1	1	0.93	1	1	1
GO:0008108	UDP-glucose:hexose-1-phosphate uridylyltransferase activity	1	1	1	0.93	1	1	1
GO:0004362	glutathione-disulfide reductase activity	1	1	1	0.93	1	1	1
GO:0006749	glutathione metabolic process	11	10	11	0.44	1	1	1
GO:0042221	response to chemical stimulus	8	7	8	0.55	1	1	1
GO:0051345	positive regulation of hydrolase activity	1	1	1	0.93	1	1	1
GO:0003678	DNA helicase activity	11	10	11	0.44	1	1	1
GO:0043138	3'-5' DNA helicase activity	1	1	1	0.93	1	1	1
GO:0032066	nucleolus to nucleoplasm transport	1	1	1	0.93	1	1	1
GO:0007569	cell aging	11	10	11	0.44	1	1	1
GO:0005673	transcription factor TFIIE complex	1	1	1	0.93	1	1	1
GO:0005685	U1 snRNP	1	1	1	0.93	1	1	1
GO:0010454	negative regulation of cell fate commitment	1	1	1	0.93	1	1	1
GO:0010455	positive regulation of cell fate commitment	1	1	1	0.93	1	1	1
GO:0045605	negative regulation of epidermal cell differentiation	1	1	1	0.93	1	1	1
GO:0070734	histone H3-K27 methylation	1	1	1	0.93	1	1	1
GO:0051154	negative regulation of striated muscle cell differentiation	1	1	1	0.93	1	1	1
GO:0071544	diphosphoinositol polyphosphate catabolic process	1	1	1	0.93	1	1	1
GO:0000831	inositol hexakisphosphate 6-kinase activity	1	1	1	0.93	1	1	1
GO:0008440	inositol-1,4,5-trisphosphate 3-kinase activity	7	7	7	0.6	1	1	1
GO:0006772	thiamine metabolic process	1	1	1	0.93	1	1	1
GO:0004788	thiamine diphosphokinase activity	1	1	1	0.93	1	1	1
GO:0009229	thiamine diphosphate biosynthetic process	1	1	1	0.93	1	1	1
GO:0030659	cytoplasmic vesicle membrane	7	7	7	0.6	1	1	1
GO:0060402	calcium ion transport into cytosol	1	1	1	0.93	1	1	1
GO:0008053	mitochondrial fusion	7	7	7	0.6	1	1	1
GO:0051881	regulation of mitochondrial membrane potential	7	7	7	0.6	1	1	1
GO:0001836	release of cytochrome c from mitochondria	11	10	11	0.44	1	1	1
GO:0010046	response to mycotoxin	1	1	1	0.93	1	1	1
GO:0019773	proteasome core complex, alpha-subunit complex	7	7	7	0.6	1	1	1
GO:0060341	regulation of cellular localization	1	1	1	0.93	1	1	1
GO:0043509	activin A complex	1	1	1	0.93	1	1	1
GO:0060279	positive regulation of ovulation	1	1	1	0.93	1	1	1
GO:0046880	regulation of follicle-stimulating hormone secretion	1	1	1	0.93	1	1	1
GO:0008422	beta-glucosidase activity	1	1	1	0.93	1	1	1
GO:0004348	glucosylceramidase activity	1	1	1	0.93	1	1	1
GO:0006680	glucosylceramide catabolic process	1	1	1	0.93	1	1	1
GO:0019043	establishment of viral latency	1	1	1	0.93	1	1	1
GO:2000326	negative regulation of ligand-dependent nuclear receptor transcription coactivator activity	1	1	1	0.93	1	1	1
GO:0006990	positive regulation of transcription from RNA polymerase II promoter involved in unfolded protein response	1	1	1	0.93	1	1	1
GO:0090045	positive regulation of deacetylase activity	1	1	1	0.93	1	1	1
GO:0050930	induction of positive chemotaxis	7	7	7	0.6	1	1	1
GO:0070816	phosphorylation of RNA polymerase II C-terminal domain	1	1	1	0.93	1	1	1
GO:0051665	membrane raft localization	1	1	1	0.93	1	1	1
GO:0043195	terminal button	7	7	7	0.6	1	1	1
GO:0043083	synaptic cleft	1	1	1	0.93	1	1	1
GO:0030897	HOPS complex	7	7	7	0.6	1	1	1
GO:0005798	Golgi-associated vesicle	7	7	7	0.6	1	1	1
GO:0051799	negative regulation of hair follicle development	1	1	1	0.93	1	1	1
GO:2000826	regulation of heart morphogenesis	1	1	1	0.93	1	1	1
GO:0060248	detection of cell density by contact stimulus involved in contact inhibition	1	1	1	0.93	1	1	1
GO:0000123	histone acetyltransferase complex	11	10	11	0.44	1	1	1
GO:0010506	regulation of autophagy	7	7	7	0.6	1	1	1
GO:0071813	lipoprotein particle binding	1	1	1	0.93	1	1	1
GO:0071339	MLL1 complex	8	7	8	0.55	1	1	1
GO:0030126	COPI vesicle coat	9	8	9	0.52	1	1	1
GO:0055074	calcium ion homeostasis	8	7	8	0.55	1	1	1
GO:0005093	Rab GDP-dissociation inhibitor activity	1	1	1	0.93	1	1	1
GO:0015790	UDP-xylose transport	1	1	1	0.93	1	1	1
GO:0005462	UDP-N-acetylglucosamine transmembrane transporter activity	1	1	1	0.93	1	1	1
GO:0005464	UDP-xylose transmembrane transporter activity	1	1	1	0.93	1	1	1
GO:0015788	UDP-N-acetylglucosamine transport	1	1	1	0.93	1	1	1
GO:0007007	inner mitochondrial membrane organization	1	1	1	0.93	1	1	1
[truncated: 5,636 more rows]
